# Supplementary material for: Dynamic transcriptome sequencing and analysis during early development in the bighead carp (Hypophthalmichthys nobilis)
Source: BMC Genomics. 2019 Oct 28;20:781. doi: 10.1186/s12864-019-6181-4 (PMC6819325; doi:10.1186/s12864-019-6181-4)
Supplement: Supplementary file 2 — Additional file 2: Table S1. The specific statistics for each sequencing library and quality control. [file 12864_2019_6181_MOESM2_ESM.xlsx]

## Sheet: 01 QC_Filtered_data_stat(Total)
	Table S1 The specific statistics for each library sequencing and quality control
	Sample	raw_reads	raw_bases	clean_reads	clean_bases	valid_bases	Q30	GC
	DS1_1	50001440	7500216000	47225122	7077132899	0.9435	0.919	0.47
	DS1_2	49910630	7486594500	47429836	7108453002	0.9494	0.9233	0.47
	DS1_3	49209206	7381380900	45898474	6878181560	0.9318	0.911	0.47
	DS1_4	49952526	7492878900	47114954	7060949361	0.9423	0.9186	0.465
	DS1_5	54835640	8225346000	53350848	7997520184	0.9723	0.9408	0.47
	DS2_1	49602516	7440377400	46977200	7040432600	0.9462	0.9215	0.46
	DS2_2	49750906	7462635900	47113908	7060973208	0.9461	0.9218	0.46
	DS2_3	49740438	7461065700	47437286	7109601554	0.9528	0.9268	0.46
	DS2_4	50745758	7611863700	47448132	7110815439	0.9341	0.9135	0.46
	DS2_5	63273192	9490978800	61600492	9234103962	0.9729	0.9427	0.46
	DS3_1	50352560	7552884000	47208358	7075336571	0.9367	0.9165	0.46
	DS3_2	50844756	7626713400	47968664	7189332514	0.9426	0.919	0.47
	DS3_3	50938046	7640706900	47654770	7141881781	0.9347	0.9134	0.47
	DS3_4	49714160	7457124000	46668162	6994054840	0.9379	0.9157	0.47
	DS3_5	61395726	9209358900	59955780	8987837549	0.9759	0.9454	0.47
	DS4_1	49424600	7413690000	46721084	7002753271	0.9445	0.9192	0.47
	DS4_2	50347458	7552118700	47991990	7193337743	0.9524	0.9246	0.46
	DS4_3	49063058	7359458700	46006900	6895222477	0.9369	0.9135	0.47
	DS4_4	50082492	7512373800	47521246	7122688177	0.9481	0.9197	0.47
	DS4_5	69990224	10498533600	67977280	10189629719	0.9705	0.9389	0.47
	DS5_1	50220302	7533045300	47730442	7154158737	0.9497	0.923	0.46
	DS5_2	49262952	7389442800	46728524	7003797619	0.9478	0.92	0.46
	DS5_3	49441340	7416201000	47163368	7069092670	0.9531	0.9249	0.465
	DS5_4	49318146	7397721900	46852712	7022587641	0.9492	0.9217	0.46
	DS5_5	64351322	9652698300	62384340	9351100982	0.9687	0.9372	0.465
	DS6_1	50187818	7528172700	47326660	7093025792	0.9421	0.9172	0.46
	DS6_2	50863172	7629475800	48094966	7208367219	0.9448	0.9196	0.46
	DS6_3	50612992	7591948800	48016720	7196761608	0.9479	0.9226	0.46
	DS6_4	50977900	7646685000	48641724	7290973093	0.9534	0.9259	0.46
	DS6_5	59896968	8984545200	58300504	8739313215	0.9727	0.9421	0.46
	Average	52476941	7871541220	49950348	7486647233	0.95	0.924	0.4645
