# Supplementary material for: Dynamic transcriptome sequencing and analysis during early development in the bighead carp (Hypophthalmichthys nobilis)
Source: BMC Genomics. 2019 Oct 28;20:781. doi: 10.1186/s12864-019-6181-4 (PMC6819325; doi:10.1186/s12864-019-6181-4)
Supplement: Supplementary file 6 — Additional file 6: Table S3. The top GO (gene ontology; biology process) and Kyoto Encyclopedia of Genes and Genomes (KEGG) enrichment terms for the differentially expressed transcripts (DETs) identified from pairwise comparisons of adjacent developmental stages in H. nobilis. [file 12864_2019_6181_MOESM6_ESM.xlsx]

## Sheet: GO Enrichment
Top GO enrichment terms of pairwise DETs (DS2 vs. DS1)
id	term	stats	ListHits	pval	transcript
GO:2000360	negative regulation of binding of sperm to zona pellucida	down-regulated	7	0	CL11588Contig1; CL45981Contig1; CL7049Contig1; CL7049Contig2; comp31215_c0_seq2_5; comp48841_c0_seq4_1; comp58573_c0_seq2_3
GO:0002922	positive regulation of humoral immune response	down-regulated	7	0	CL11588Contig1; CL45981Contig1; CL7049Contig1; CL7049Contig2; comp31215_c0_seq2_5; comp48841_c0_seq4_1; comp58573_c0_seq2_3
GO:2000344	positive regulation of acrosome reaction	down-regulated	23	3.14876e-12	CL11588Contig1; CL11709Contig1; CL21349Contig1; CL24332Contig1; CL34279Contig1; CL45981Contig1; CL5751Contig1; CL6115Contig2; CL7049Contig1; CL7049Contig2; CL7588Contig1; CL8561Contig1; CL8565Contig1; CL8944Contig1; CL8944Contig2; comp27140_c0_seq2_1; comp31215_c0_seq2_5; comp48841_c0_seq4_1; comp50244_c0_seq5_4; comp58573_c0_seq2_3; comp61765_c0_seq1_1; comp67453_c0_seq1_4; comp8481_c0_seq1_6
GO:0035803	egg coat formation	down-regulated	15	5.96029e-11	CL11709Contig1; CL21349Contig1; CL24332Contig1; CL34279Contig1; CL6115Contig2; CL7588Contig1; CL8561Contig1; CL8565Contig1; CL8944Contig1; CL8944Contig2; comp27140_c0_seq2_1; comp50244_c0_seq5_4; comp61765_c0_seq1_1; comp67453_c0_seq1_4; comp8481_c0_seq1_6
GO:0007339	binding of sperm to zona pellucida	down-regulated	21	9.38399e-10	CL11709Contig1; CL16132Contig1; CL21349Contig1; CL24332Contig1; CL3002Contig1; CL34279Contig1; CL6115Contig2; CL7588Contig1; CL8256Contig1; CL8561Contig1; CL8565Contig1; CL8944Contig1; CL8944Contig2; comp27140_c0_seq2_1; comp31215_c0_seq2_5; comp48841_c0_seq4_1; comp50244_c0_seq5_4; comp61765_c0_seq1_1; comp67453_c0_seq1_4; comp77389_c0_seq6_5; comp8481_c0_seq1_6
GO:0072091	regulation of stem cell proliferation	down-regulated	9	1.2415e-09	CL17449Contig1; CL26614Contig1; CL29073Contig1; CL38210Contig1; CL48046Contig1; CL51088Contig1; CL902Contig2; CL902Contig3; comp32524_c0_seq3_6
GO:0033574	response to testosterone	down-regulated	21	1.68715e-09	CL11072Contig2; CL11709Contig1; CL18066Contig1; CL21349Contig1; CL24332Contig1; CL34279Contig1; CL52902Contig1; CL6115Contig2; CL7588Contig1; CL7690Contig2; CL8561Contig1; CL8565Contig1; CL8831Contig1; CL8944Contig1; CL8944Contig2; CL9558Contig1; comp27140_c0_seq2_1; comp50244_c0_seq5_4; comp61765_c0_seq1_1; comp67453_c0_seq1_4; comp8481_c0_seq1_6
GO:0034587	piRNA metabolic process	down-regulated	14	8.21657e-08	CL16229Contig1; CL2173Contig2; CL21808Contig1; CL226Contig2; CL28319Contig1; CL3279Contig1; CL48908Contig1; CL5409Contig1; CL8296Contig1; comp31428_c0_seq1_6; comp38423_c0_seq1_4; comp39633_c0_seq3_6; comp58718_c0_seq2_4; comp64380_c0_seq2_1
GO:0031054	pre-miRNA processing	down-regulated	10	1.32018e-07	CL12781Contig1; CL15707Contig1; CL19018Contig1; CL28705Contig1; CL34493Contig1; CL37783Contig1; CL49771Contig1; CL840Contig1; CL902Contig1; comp69815_c0_seq5_1
GO:0006974	cellular response to DNA damage stimulus	down-regulated	80	1.42449e-07	CL10092Contig1; CL1020Contig1; CL11201Contig1; CL1267Contig1; CL13928Contig1; CL13928Contig2; CL1450Contig3; CL15251Contig1; CL15335Contig1; CL1599Contig2; CL16606Contig1; CL16747Contig1; CL1682Contig1; CL1685Contig2; CL17361Contig1; CL1815Contig1; CL1815Contig3; CL18466Contig1; CL18612Contig1; CL19310Contig1; CL20460Contig1; CL20904Contig1; CL21219Contig1; CL21947Contig1; CL28272Contig1; CL2953C…
GO:0008286	insulin receptor signaling pathway	down-regulated	34	1.89043e-07	CL11072Contig1; CL11072Contig2; CL11350Contig1; CL1141Contig1; CL14155Contig1; CL14856Contig1; CL14856Contig2; CL15724Contig2; CL16848Contig1; CL1815Contig1; CL1815Contig3; CL21195Contig1; CL27499Contig1; CL2780Contig1; CL29928Contig1; CL316Contig2; CL331Contig4; CL36902Contig1; CL3936Contig2; CL40397Contig1; CL52849Contig1; CL5751Contig1; CL645Contig2; CL6702Contig1; comp10899_c0_seq1_2; comp288…
GO:0007165	signal transduction	down-regulated	193	2.02969e-07	CL10064Contig1; CL10101Contig1; CL102Contig1; CL10398Contig1; CL1061Contig1; CL1063Contig3; CL10905Contig1; CL11065Contig1; CL111Contig3; CL111Contig5; CL111Contig8; CL1121Contig1; CL1121Contig2; CL11282Contig1; CL1140Contig1; CL11627Contig1; CL1226Contig1; CL12329Contig1; CL12749Contig1; CL1303Contig1; CL13053Contig1; CL13364Contig1; CL13428Contig1; CL13591Contig1; CL13987Contig1; CL1418Contig2;…
GO:0014065	phosphatidylinositol 3-kinase signaling	down-regulated	20	3.85742e-06	CL10746Contig1; CL10746Contig2; CL10Contig15; CL11072Contig2; CL11292Contig1; CL2168Contig1; CL2444Contig1; CL2444Contig2; CL33135Contig1; CL34124Contig1; CL3936Contig2; CL6022Contig1; CL8198Contig1; CL856Contig1; CL856Contig2; CL856Contig3; comp25117_c0_seq3_2; comp43312_c0_seq9_6; comp54546_c0_seq1_2; comp57663_c1_seq5_3
GO:0072383	plus-end-directed vesicle transport along microtubule	down-regulated	11	6.95606e-06	CL11123Contig1; CL12943Contig1; CL13053Contig1; CL1624Contig1; CL21846Contig1; CL2207Contig1; CL2557Contig1; CL26043Contig1; CL34686Contig1; CL3511Contig1; CL45590Contig1
GO:0035278	miRNA mediated inhibition of translation	down-regulated	12	9.00409e-06	CL12781Contig1; CL26614Contig1; CL34493Contig1; CL49771Contig1; CL51088Contig1; CL516Contig1; CL625Contig1; CL7296Contig1; CL902Contig1; CL902Contig2; CL902Contig3; comp32524_c0_seq3_6
GO:0050775	positive regulation of dendrite morphogenesis	down-regulated	14	1.66267e-05	CL1623Contig1; CL1682Contig1; CL24089Contig1; CL29484Contig1; CL375Contig1; CL375Contig2; CL375Contig3; CL3852Contig1; CL513Contig3; CL513Contig4; CL8787Contig1; comp40636_c0_seq1_6; comp51171_c0_seq34_2; comp54752_c0_seq8_2
GO:0051301	cell division	down-regulated	122	1.73485e-05	CL10092Contig1; CL10238Contig1; CL10428Contig1; CL10636Contig1; CL1106Contig1; CL11Contig12; CL1200Contig1; CL1254Contig3; CL12723Contig1; CL1413Contig1; CL1413Contig3; CL14263Contig1; CL148Contig2; CL14969Contig1; CL15430Contig1; CL15493Contig1; CL16162Contig1; CL16300Contig1; CL16300Contig2; CL16427Contig1; CL16511Contig1; CL16849Contig1; CL1705Contig2; CL18612Contig1; CL19010Contig1; CL19046Co…
GO:0060478	acrosomal vesicle exocytosis	down-regulated	7	2.29209e-05	CL11588Contig1; CL45981Contig1; CL7049Contig1; CL7049Contig2; comp31215_c0_seq2_5; comp48841_c0_seq4_1; comp58573_c0_seq2_3
GO:1904754	positive regulation of vascular associated smooth muscle cell migration	down-regulated	13	2.48508e-05	CL10905Contig1; CL147Contig3; CL16139Contig1; CL2551Contig2; CL2889Contig2; CL31552Contig1; CL4205Contig1; CL49071Contig1; CL78Contig8; comp39772_c1_seq6_6; comp67828_c1_seq1_1; comp71855_c0_seq5_1; comp78156_c0_seq1_1
GO:0035556	intracellular signal transduction	down-regulated	153	3.0676e-05	CL10101Contig1; CL1036Contig2; CL10391Contig1; CL1079Contig1; CL10980Contig1; CL11627Contig1; CL12337Contig1; CL1235Contig1; CL13364Contig1; CL135Contig2; CL143Contig3; CL14611Contig1; CL15397Contig1; CL15969Contig1; CL16074Contig1; CL16408Contig1; CL16408Contig2; CL1644Contig1; CL1671Contig1; CL16766Contig1; CL17014Contig1; CL17033Contig1; CL17073Contig1; CL17083Contig1; CL18486Contig1; CL18553C…
GO:0031047	gene silencing by RNA	down-regulated	18	3.1736e-05	CL15090Contig1; CL16229Contig1; CL2173Contig2; CL21808Contig1; CL226Contig2; CL23099Contig1; CL28319Contig1; CL2Contig231; CL49771Contig1; CL5409Contig1; CL625Contig1; CL8296Contig1; comp31428_c0_seq1_6; comp33417_c0_seq1_6; comp38423_c0_seq1_4; comp39633_c0_seq3_6; comp58718_c0_seq2_4; comp64380_c0_seq2_1
GO:0097194	execution phase of apoptosis	down-regulated	15	3.33926e-05	CL11030Contig1; CL1306Contig2; CL16354Contig1; CL18267Contig1; CL18612Contig1; CL21219Contig1; CL21947Contig1; CL34Contig2; CL5047Contig1; CL9191Contig1; CL920Contig1; CL9298Contig1; comp24904_c0_seq1_6; comp41748_c2_seq1_6; comp79869_c0_seq6_5
GO:0032570	response to progesterone	down-regulated	22	3.44488e-05	CL11072Contig2; CL11709Contig1; CL18066Contig1; CL21349Contig1; CL21934Contig1; CL24220Contig1; CL24332Contig1; CL34279Contig1; CL4536Contig1; CL50713Contig1; CL6115Contig2; CL7588Contig1; CL8561Contig1; CL8565Contig1; CL8944Contig1; CL8944Contig2; CL9284Contig1; comp27140_c0_seq2_1; comp50244_c0_seq5_4; comp61765_c0_seq1_1; comp67453_c0_seq1_4; comp8481_c0_seq1_6
GO:0017157	regulation of exocytosis	down-regulated	26	4.47681e-05	CL1067Contig1; CL1106Contig1; CL2169Contig1; CL2889Contig2; CL291Contig1; CL30032Contig1; CL30254Contig1; CL3441Contig1; CL35180Contig1; CL369Contig2; CL44884Contig1; CL47016Contig1; CL49071Contig1; CL66Contig5; CL78Contig8; CL8012Contig1; CL8430Contig1; CL8553Contig1; CL9126Contig1; comp10346_c0_seq1_3; comp23910_c0_seq1_3; comp34024_c1_seq1_6; comp34093_c0_seq4_6; comp41090_c0_seq2_6; comp43362…
GO:0010586	miRNA metabolic process	down-regulated	8	4.69104e-05	CL12781Contig1; CL19018Contig1; CL27248Contig1; CL28705Contig1; CL34493Contig1; CL37783Contig1; CL516Contig1; CL902Contig1
GO:0006004	fucose metabolic process	down-regulated	7	5.28292e-05	CL28117Contig1; CL28117Contig2; CL37612Contig1; CL51698Contig1; CL6788Contig1; comp38070_c0_seq3_6; comp79390_c3_seq1_4
GO:0097190	apoptotic signaling pathway	down-regulated	21	6.74905e-05	CL13398Contig1; CL15680Contig1; CL18267Contig1; CL19465Contig1; CL222Contig2; CL2791Contig1; CL28516Contig1; CL28516Contig2; CL5098Contig1; CL5098Contig2; CL51Contig7; CL553Contig1; CL9191Contig1; CL9298Contig1; comp17496_c0_seq1_6; comp27161_c0_seq1_6; comp47343_c0_seq2_3; comp54832_c0_seq1_3; comp68065_c0_seq1_5; comp70666_c0_seq1_5; comp77780_c0_seq5_5
GO:0070830	bicellular tight junction assembly	down-regulated	18	7.30211e-05	CL11677Contig1; CL1254Contig3; CL17009Contig1; CL21150Contig1; CL43750Contig1; CL4639Contig1; CL4639Contig2; CL47568Contig1; CL47612Contig1; CL6Contig20; CL7199Contig1; CL872Contig2; CL914Contig1; CL914Contig2; comp15619_c0_seq1_6; comp37922_c0_seq4_6; comp69215_c1_seq13_1; comp79903_c0_seq3_5
GO:0006303	double-strand break repair via nonhomologous end joining	down-regulated	15	8.86712e-05	CL1020Contig1; CL1165Contig4; CL1267Contig1; CL20355Contig1; CL27157Contig1; CL29688Contig1; CL2Contig120; CL307Contig1; CL32089Contig1; CL3594Contig1; CL4559Contig1; CL901Contig2; comp24190_c0_seq1_6; comp31449_c0_seq2_6; comp65889_c0_seq15_1
GO:0007018	microtubule-based movement	down-regulated	35	0.00010506	CL12172Contig1; CL12175Contig1; CL13053Contig1; CL13428Contig1; CL16321Contig1; CL19416Contig1; CL20353Contig1; CL20402Contig1; CL21846Contig1; CL2222Contig1; CL2226Contig1; CL2352Contig1; CL25208Contig1; CL2557Contig1; CL26043Contig1; CL2661Contig1; CL2720Contig1; CL3076Contig1; CL3511Contig1; CL3649Contig1; CL37347Contig1; CL38617Contig1; CL4306Contig1; CL45590Contig1; CL5769Contig1; CL6271Cont…
GO:0046069	cGMP catabolic process	down-regulated	9	0.000112595	CL1303Contig1; CL1303Contig2; CL1584Contig2; CL19457Contig1; CL275Contig2; CL275Contig3; CL52814Contig1; CL8903Contig1; comp31829_c0_seq2_2
GO:0045988	negative regulation of striated muscle contraction	down-regulated	6	0.000119825	CL13626Contig1; CL13674Contig1; CL19100Contig1; CL21401Contig1; CL22113Contig1; CL305Contig3
GO:0031448	positive regulation of fast-twitch skeletal muscle fiber contraction	down-regulated	6	0.000119825	CL13626Contig1; CL13674Contig1; CL19100Contig1; CL21401Contig1; CL22113Contig1; CL305Contig3
GO:0043046	DNA methylation involved in gamete generation	down-regulated	11	0.000126391	CL2173Contig2; CL226Contig2; CL28319Contig1; CL3279Contig1; CL48908Contig1; CL5291Contig1; CL5409Contig1; CL8296Contig1; comp31428_c0_seq1_6; comp38423_c0_seq1_4; comp39633_c0_seq3_6
GO:0007281	germ cell development	down-regulated	15	0.000160067	CL10158Contig1; CL10391Contig1; CL13117Contig1; CL16851Contig1; CL226Contig2; CL28319Contig1; CL3066Contig2; CL3279Contig1; CL3567Contig1; CL6604Contig1; comp31851_c0_seq2_6; comp39293_c0_seq1_1; comp39959_c0_seq2_6; comp48167_c0_seq1_3; comp77245_c0_seq8_4
GO:0006884	cell volume homeostasis	down-regulated	9	0.000182624	CL12329Contig1; CL21833Contig1; CL2716Contig1; CL3051Contig1; CL31022Contig1; CL5379Contig1; comp24391_c0_seq1_6; comp41473_c0_seq8_6; comp71363_c0_seq14_1
GO:0045055	regulated exocytosis	down-regulated	13	0.000215428	CL2649Contig1; CL2748Contig1; CL29262Contig1; CL4657Contig2; CL5522Contig1; CL5522Contig2; CL8430Contig1; CL926Contig1; comp23910_c0_seq1_3; comp30387_c0_seq1_6; comp34093_c0_seq4_6; comp38875_c0_seq1_6; comp77461_c0_seq7_5
GO:0071467	cellular response to pH	down-regulated	8	0.000263112	CL14616Contig1; CL29266Contig1; CL307Contig3; CL324Contig2; CL4026Contig1; CL47548Contig1; CL9621Contig1; comp52849_c0_seq12_2
GO:0051276	chromosome organization	down-regulated	8	0.000263112	CL10676Contig1; CL11058Contig1; CL11201Contig1; CL1267Contig1; CL36757Contig1; CL3Contig47; CL47823Contig1; comp38111_c0_seq1_6
GO:0070537	histone H2A K63-linked deubiquitination	down-regulated	5	0.000269136	CL10092Contig1; CL45729Contig1; CL4932Contig2; CL74Contig9; comp54292_c0_seq1_2
GO:0060463	lung lobe morphogenesis	down-regulated	5	0.000269136	CL31276Contig1; CL48159Contig1; CL7476Contig1; comp37811_c0_seq1_6; comp78454_c0_seq1_5
GO:0035280	miRNA loading onto RISC involved in gene silencing by miRNA	down-regulated	5	0.000269136	CL12781Contig1; CL15707Contig1; CL34493Contig1; CL902Contig1; comp69815_c0_seq5_1
GO:1901222	regulation of NIK/NF-kappaB signaling	down-regulated	5	0.000269136	CL114Contig8; CL4536Contig1; comp42735_c1_seq2_6; comp66530_c0_seq1_1; comp70666_c0_seq1_5
GO:0070723	response to cholesterol	down-regulated	5	0.000269136	CL7476Contig1; comp37811_c0_seq1_6; comp45834_c0_seq2_2; comp54047_c0_seq61_2; comp78454_c0_seq1_5
GO:0006869	lipid transport	down-regulated	26	0.000331802	CL12536Contig1; CL14456Contig1; CL14834Contig1; CL17594Contig1; CL1783Contig3; CL186Contig3; CL186Contig4; CL186Contig6; CL2129Contig1; CL2296Contig2; CL32488Contig1; CL3517Contig2; CL35612Contig1; CL381Contig2; CL5933Contig1; CL6118Contig1; CL6184Contig1; CL6480Contig1; CL8840Contig1; comp39340_c0_seq3_6; comp45834_c0_seq2_2; comp51421_c0_seq25_2; comp55251_c0_seq4_3; comp58996_c0_seq2_5; comp64…
GO:1990034	calcium ion export across plasma membrane	down-regulated	8	0.000423832	CL11524Contig1; CL23498Contig1; CL49743Contig1; CL52344Contig1; CL78Contig6; comp36024_c0_seq2_6; comp51628_c1_seq11_2; comp54231_c1_seq12_2
GO:2000042	negative regulation of double-strand break repair via homologous recombination	down-regulated	8	0.000423832	CL15335Contig1; CL20124Contig1; CL5116Contig1; CL615Contig1; CL684Contig1; CL684Contig2; CL7808Contig1; comp79931_c0_seq5_4
GO:0031098	stress-activated protein kinase signaling cascade	down-regulated	21	0.000441718	CL15430Contig1; CL16354Contig1; CL19230Contig1; CL210Contig1; CL210Contig2; CL210Contig3; CL210Contig5; CL210Contig6; CL22416Contig1; CL225Contig3; CL26062Contig1; CL4996Contig1; CL51Contig11; CL526Contig2; CL8150Contig1; CL920Contig1; CL9553Contig1; comp42469_c0_seq2_6; comp54685_c0_seq5_2; comp74061_c0_seq1_5; comp79869_c0_seq6_5
GO:0031338	regulation of vesicle fusion	down-regulated	24	0.000528113	CL1077Contig1; CL1266Contig4; CL1380Contig1; CL13Contig21; CL1604Contig1; CL1604Contig3; CL16549Contig1; CL1759Contig1; CL2169Contig1; CL27069Contig1; CL2950Contig1; CL35814Contig1; CL3862Contig1; CL4659Contig2; CL5547Contig1; CL6042Contig1; CL7908Contig1; comp29501_c0_seq1_6; comp36794_c0_seq2_6; comp38886_c0_seq2_5; comp61470_c0_seq3_1; comp69018_c0_seq12_1; comp73962_c1_seq1_4; comp78675_c0_se…
GO:0007163	establishment or maintenance of cell polarity	down-regulated	14	0.000561181	CL105Contig2; CL106Contig1; CL1254Contig3; CL2361Contig1; CL38260Contig1; CL46939Contig1; CL47612Contig1; CL4Contig6; CL52720Contig1; CL6Contig20; CL7199Contig1; CL914Contig1; CL914Contig2; comp30772_c0_seq1_6
GO:0007141	male meiosis I	down-regulated	10	0.000590534	CL11350Contig1; CL17442Contig1; CL2173Contig2; CL3279Contig1; CL4379Contig2; CL5409Contig1; CL88Contig3; comp31428_c0_seq1_6; comp41959_c0_seq3_6; comp56066_c0_seq3_3
GO:0042759	long-chain fatty acid biosynthetic process	down-regulated	5	0.000599253	CL2889Contig2; CL49071Contig1; CL5556Contig1; CL78Contig8; comp71855_c0_seq5_1
GO:0021817	nucleokinesis involved in cell motility in cerebral cortex radial glia guided migration	down-regulated	7	0.000617642	CL105Contig2; CL46939Contig1; CL4Contig6; CL5266Contig1; comp39061_c0_seq1_6; comp71520_c0_seq5_1; comp80565_c0_seq11_5
GO:0016559	peroxisome fission	down-regulated	7	0.000617642	CL11358Contig1; CL1588Contig1; CL1588Contig2; CL1588Contig3; CL16859Contig1; CL4717Contig1; comp43714_c0_seq1_6
GO:0022414	reproductive process	down-regulated	7	0.000617642	CL1879Contig1; CL295Contig3; CL38176Contig1; CL40251Contig1; comp51639_c0_seq2_4; comp55179_c0_seq7_2; comp77643_c0_seq20_5
GO:0016567	protein ubiquitination	down-regulated	101	0.000674622	CL10093Contig1; CL10160Contig1; CL10165Contig1; CL1036Contig1; CL1055Contig1; CL10614Contig1; CL1162Contig1; CL11721Contig1; CL11853Contig1; CL12337Contig1; CL13362Contig1; CL14386Contig1; CL14691Contig1; CL14736Contig1; CL14832Contig1; CL148Contig9; CL15269Contig1; CL15277Contig1; CL15335Contig1; CL155Contig3; CL1599Contig1; CL1599Contig2; CL16685Contig1; CL17073Contig1; CL1767Contig1; CL1811Con…
GO:0006886	intracellular protein transport	down-regulated	76	0.000730912	CL10105Contig1; CL1077Contig1; CL11370Contig1; CL1266Contig4; CL1290Contig1; CL1290Contig2; CL1317Contig1; CL13402Contig1; CL1345Contig2; CL1380Contig1; CL13Contig21; CL1436Contig1; CL15362Contig1; CL1604Contig1; CL1604Contig3; CL161Contig1; CL16549Contig1; CL1759Contig1; CL17909Contig1; CL18633Contig1; CL18962Contig1; CL1938Contig1; CL20070Contig1; CL20137Contig1; CL20483Contig1; CL21317Contig1;…
GO:0051642	centrosome localization	down-regulated	16	0.000747465	CL105Contig2; CL11019Contig1; CL11123Contig1; CL1254Contig3; CL12943Contig1; CL20353Contig1; CL21846Contig1; CL2661Contig1; CL34686Contig1; CL46939Contig1; CL4Contig6; CL5266Contig1; comp36821_c0_seq1_6; comp39061_c0_seq1_6; comp71520_c0_seq5_1; comp80565_c0_seq11_5
GO:0048820	hair follicle maturation	down-regulated	6	0.000874564	CL155Contig3; CL2889Contig2; CL49071Contig1; CL78Contig8; comp25117_c0_seq3_2; comp71855_c0_seq5_1
GO:0000722	telomere maintenance via recombination	down-regulated	6	0.000874564	CL11201Contig1; CL318Contig1; CL318Contig2; CL47823Contig1; comp43008_c0_seq1_6; comp51902_c0_seq2_1
GO:0007214	gamma-aminobutyric acid signaling pathway	down-regulated	13	0.000878728	CL12723Contig1; CL12746Contig1; CL19314Contig1; CL21575Contig1; CL2709Contig1; CL5938Contig1; CL639Contig4; CL8680Contig1; comp33961_c0_seq1_6; comp46022_c0_seq2_2; comp46308_c0_seq2_4; comp8292_c0_seq1_6; comp9698_c0_seq1_6
GO:0039694	viral RNA genome replication	down-regulated	9	0.000920632	CL10605Contig1; CL111Contig3; CL111Contig5; CL111Contig8; CL3249Contig1; CL856Contig1; CL856Contig2; CL856Contig3; comp43217_c0_seq11_6
GO:0047496	vesicle transport along microtubule	down-regulated	11	0.000966818	CL11019Contig1; CL11123Contig1; CL12943Contig1; CL21846Contig1; CL34686Contig1; CL3840Contig1; CL40397Contig1; comp31851_c0_seq2_6; comp36821_c0_seq1_6; comp48167_c0_seq1_3; comp79506_c2_seq4_4
GO:0008064	regulation of actin polymerization or depolymerization	down-regulated	8	0.000985853	CL15626Contig1; CL26526Contig1; CL30778Contig1; CL31070Contig1; CL696Contig3; CL696Contig4; comp41754_c0_seq1_6; comp78156_c0_seq1_1
GO:0046545	development of primary female sexual characteristics	down-regulated	7	0.000986687	CL37627Contig1; CL47394Contig1; CL5187Contig1; CL7955Contig1; CL8044Contig1; comp24637_c0_seq1_6; comp52885_c0_seq53_2
GO:0031340	positive regulation of vesicle fusion	down-regulated	7	0.000986687	CL11123Contig1; CL12943Contig1; CL20765Contig1; CL21846Contig1; CL291Contig1; CL34686Contig1; comp79614_c0_seq2_5
GO:0007283	spermatogenesis	down-regulated	68	0.00110454	CL10959Contig1; CL11292Contig1; CL12639Contig1; CL1414Contig1; CL14611Contig1; CL15013Contig1; CL16074Contig1; CL16826Contig1; CL1709Contig3; CL20993Contig1; CL2173Contig2; CL226Contig2; CL2352Contig1; CL2816Contig2; CL28319Contig1; CL2Contig237; CL30531Contig1; CL3199Contig3; CL321Contig1; CL32728Contig1; CL3279Contig1; CL33755Contig1; CL35481Contig1; CL36325Contig1; CL40589Contig1; CL4098Contig…
GO:0050885	neuromuscular process controlling balance	down-regulated	26	0.0011144	CL10041Contig1; CL1051Contig1; CL14232Contig1; CL19596Contig1; CL20483Contig1; CL22183Contig1; CL2421Contig1; CL2421Contig2; CL28126Contig1; CL3254Contig1; CL3254Contig2; CL386Contig1; CL41867Contig1; CL4786Contig1; CL51583Contig1; CL639Contig4; CL7411Contig1; CL7727Contig1; CL9964Contig1; comp36218_c0_seq1_6; comp38254_c0_seq2_6; comp42845_c0_seq3_6; comp68858_c2_seq2_1; comp71946_c0_seq9_1; com…
GO:1901202	negative regulation of extracellular matrix assembly	down-regulated	5	0.00117457	CL1879Contig1; CL295Contig3; CL38176Contig1; CL40251Contig1; comp51639_c0_seq2_4
GO:0007049	cell cycle	down-regulated	108	0.00133969	CL10428Contig1; CL1062Contig3; CL10980Contig1; CL1106Contig1; CL1254Contig3; CL12723Contig1; CL13119Contig1; CL1380Contig1; CL13Contig21; CL1413Contig1; CL1413Contig3; CL1431Contig2; CL15267Contig1; CL15430Contig1; CL15493Contig1; CL16300Contig1; CL16300Contig2; CL16511Contig1; CL16729Contig1; CL16849Contig1; CL17931Contig1; CL17Contig28; CL19010Contig1; CL19046Contig1; CL19337Contig1; CL20151Con…
GO:0006468	protein phosphorylation	down-regulated	103	0.00139345	CL10101Contig1; CL10238Contig1; CL10391Contig1; CL11072Contig2; CL11127Contig1; CL11127Contig2; CL11627Contig1; CL13364Contig1; CL1421Contig1; CL14611Contig1; CL15397Contig1; CL15430Contig1; CL15493Contig1; CL16291Contig1; CL16354Contig1; CL16408Contig1; CL16408Contig2; CL1644Contig1; CL17083Contig1; CL17Contig4; CL18553Contig1; CL18Contig7; CL19230Contig1; CL20845Contig1; CL20861Contig1; CL210Co…
GO:0007131	reciprocal meiotic recombination	down-regulated	6	0.00145805	CL11201Contig1; CL11460Contig1; CL47823Contig1; CL8513Contig1; CL9884Contig1; comp11275_c0_seq1_6
GO:0090286	cytoskeletal anchoring at nuclear membrane	down-regulated	7	0.00151292	CL105Contig2; CL46939Contig1; CL4Contig6; CL5266Contig1; comp39061_c0_seq1_6; comp71520_c0_seq5_1; comp80565_c0_seq11_5
GO:0046323	glucose import	down-regulated	7	0.00151292	CL11350Contig1; CL34617Contig1; CL8198Contig1; comp41959_c0_seq3_6; comp43175_c0_seq12_6; comp56066_c0_seq3_3; comp71619_c0_seq5_5
GO:0035773	insulin secretion involved in cellular response to glucose stimulus	down-regulated	7	0.00151292	CL2649Contig1; CL2748Contig1; CL4657Contig2; CL5522Contig1; CL926Contig1; comp38875_c0_seq1_6; comp77461_c0_seq7_5
GO:0050884	neuromuscular process controlling posture	down-regulated	7	0.00151292	CL14931Contig1; CL1551Contig1; CL1551Contig3; CL15640Contig2; CL51583Contig1; CL7411Contig1; comp37856_c0_seq1_6
GO:0000289	nuclear-transcribed mRNA poly(A) tail shortening	down-regulated	10	0.0015246	CL15285Contig1; CL16880Contig1; CL19018Contig1; CL28705Contig1; CL34153Contig1; CL37783Contig1; CL7296Contig1; CL7689Contig1; CL7689Contig2; comp36345_c0_seq1_3
GO:0006396	RNA processing	down-regulated	24	0.00154069	CL15211Contig1; CL1551Contig1; CL1551Contig3; CL15640Contig2; CL16171Contig1; CL20993Contig1; CL21450Contig1; CL2173Contig2; CL32139Contig1; CL3317Contig1; CL4263Contig1; CL44809Contig1; CL5971Contig1; CL6743Contig1; CL7808Contig1; CL8605Contig1; CL9173Contig2; CL9539Contig1; CL9895Contig1; comp31428_c0_seq1_6; comp40201_c0_seq4_6; comp72060_c0_seq2_5; comp79931_c0_seq5_4; comp80338_c0_seq8_5
GO:0007043	cell-cell junction assembly	down-regulated	11	0.00167751	CL10694Contig1; CL16886Contig1; CL18930Contig1; CL2194Contig1; CL2194Contig2; CL2194Contig3; CL399Contig1; CL4509Contig1; CL7199Contig1; CL9077Contig1; comp24391_c0_seq1_6
GO:0007016	cytoskeletal anchoring at plasma membrane	down-regulated	12	0.00176421	CL10694Contig1; CL1319Contig2; CL18930Contig1; CL2194Contig1; CL2194Contig2; CL2194Contig3; CL399Contig1; CL4509Contig1; CL5756Contig1; CL6600Contig1; CL9077Contig1; comp55397_c0_seq3_2
GO:0043547	positive regulation of GTPase activity	down-regulated	44	0.0018447	CL12324Contig1; CL1254Contig1; CL13763Contig1; CL143Contig3; CL1471Contig1; CL16549Contig1; CL1759Contig1; CL18962Contig1; CL1971Contig1; CL20070Contig1; CL21963Contig1; CL22974Contig1; CL24089Contig1; CL2648Contig1; CL26526Contig1; CL27557Contig1; CL278Contig3; CL30524Contig1; CL33968Contig1; CL35046Contig1; CL375Contig1; CL375Contig2; CL375Contig3; CL3869Contig1; CL4390Contig1; CL47909Contig1; …
GO:0006998	nuclear envelope organization	down-regulated	10	0.00202374	CL105Contig2; CL34Contig4; CL46777Contig1; CL46939Contig1; CL4Contig6; CL51778Contig1; CL5266Contig1; comp39061_c0_seq1_6; comp71520_c0_seq5_1; comp80565_c0_seq11_5
GO:2000253	positive regulation of feeding behavior	down-regulated	5	0.00209364	CL1486Contig2; CL36025Contig1; CL40555Contig1; comp36218_c0_seq1_6; comp42720_c0_seq35_6
GO:0035617	stress granule disassembly	down-regulated	5	0.00209364	CL11123Contig1; CL12175Contig1; CL12943Contig1; CL21846Contig1; CL34686Contig1
GO:0043525	positive regulation of neuron apoptotic process	down-regulated	20	0.00218124	CL11594Contig1; CL22878Contig1; CL27304Contig1; CL31700Contig1; CL3378Contig1; CL34Contig2; CL5526Contig2; CL7319Contig1; CL8003Contig2; CL8819Contig1; CL9329Contig1; CL938Contig1; comp25117_c0_seq3_2; comp41748_c2_seq1_6; comp42469_c0_seq2_6; comp43714_c0_seq1_6; comp52377_c0_seq3_2; comp53554_c0_seq5_2; comp70684_c1_seq27_1; comp75626_c0_seq1_5
GO:0055113	epiboly involved in gastrulation with mouth forming second	down-regulated	7	0.00223898	CL13Contig5; CL7675Contig1; CL918Contig4; CL947Contig1; comp15128_c0_seq1_6; comp38487_c0_seq2_6; comp76751_c0_seq3_5
GO:0006000	fructose metabolic process	down-regulated	6	0.00230547	CL17538Contig1; CL46955Contig1; CL4825Contig1; CL48287Contig1; CL8173Contig1; CL8173Contig2
GO:0001952	regulation of cell-matrix adhesion	down-regulated	6	0.00230547	CL210Contig1; CL210Contig2; CL210Contig5; CL33135Contig1; CL34124Contig1; comp25117_c0_seq3_2
GO:1900027	regulation of ruffle assembly	down-regulated	6	0.00230547	CL14972Contig1; CL30216Contig1; CL35554Contig1; CL5736Contig1; CL9940Contig1; comp79314_c0_seq4_5
GO:0006892	post-Golgi vesicle-mediated transport	down-regulated	9	0.00241185	CL15427Contig1; CL16702Contig1; CL20Contig4; CL2889Contig2; CL49071Contig1; CL7318Contig2; CL78Contig8; comp67888_c0_seq1_5; comp71855_c0_seq5_1
GO:0070509	calcium ion import	down-regulated	16	0.00292916	CL13484Contig1; CL178Contig3; CL178Contig4; CL178Contig5; CL22113Contig1; CL256Contig3; CL27304Contig1; CL28304Contig1; CL3288Contig3; CL37771Contig1; CL3931Contig1; CL3Contig79; CL5180Contig1; CL639Contig4; CL6981Contig1; comp24391_c0_seq1_6
GO:0006605	protein targeting	down-regulated	20	0.00295144	CL1245Contig3; CL13428Contig1; CL17Contig28; CL1815Contig1; CL1815Contig3; CL1896Contig1; CL20Contig4; CL25008Contig1; CL25208Contig1; CL2706Contig1; CL282Contig3; CL3241Contig1; CL39826Contig1; CL7318Contig2; CL9068Contig1; CL9231Contig1; CL9665Contig1; comp10899_c0_seq1_2; comp32840_c0_seq1_6; comp46636_c1_seq5_2
GO:0046777	protein autophosphorylation	down-regulated	62	0.00296486	CL1070Contig4; CL11127Contig1; CL11127Contig2; CL1199Contig1; CL16354Contig1; CL16384Contig1; CL18Contig7; CL19673Contig1; CL20861Contig1; CL210Contig1; CL210Contig2; CL210Contig3; CL210Contig5; CL210Contig6; CL22307Contig1; CL24089Contig1; CL26257Contig1; CL27304Contig1; CL27639Contig1; CL2816Contig2; CL2857Contig2; CL29632Contig1; CL2992Contig1; CL316Contig1; CL316Contig2; CL321Contig1; CL35865…
GO:0042981	regulation of apoptotic process	down-regulated	55	0.00306463	CL10064Contig1; CL14Contig34; CL15430Contig1; CL16354Contig1; CL16384Contig1; CL16618Contig1; CL19230Contig1; CL210Contig1; CL210Contig2; CL210Contig3; CL210Contig5; CL210Contig6; CL22416Contig1; CL225Contig3; CL26062Contig1; CL27304Contig1; CL29073Contig1; CL29126Contig1; CL29771Contig1; CL31Contig15; CL31Contig5; CL33414Contig1; CL36325Contig1; CL38210Contig1; CL3847Contig2; CL3Contig43; CL4258…
GO:1900006	positive regulation of dendrite development	down-regulated	9	0.00320542	CL10905Contig1; CL186Contig3; CL186Contig4; CL186Contig6; CL25Contig12; CL2672Contig1; comp28029_c0_seq1_6; comp67138_c0_seq8_1; comp71224_c0_seq1_5
GO:0006970	response to osmotic stress	down-regulated	9	0.00320542	CL11677Contig1; CL12329Contig1; CL19848Contig1; CL6604Contig1; CL9964Contig1; comp40226_c0_seq6_6; comp52377_c0_seq3_2; comp53164_c0_seq6_1; comp75626_c0_seq1_5
GO:0031532	actin cytoskeleton reorganization	down-regulated	30	0.00324191	CL1106Contig1; CL1432Contig1; CL15397Contig1; CL17871Contig1; CL1879Contig1; CL210Contig1; CL210Contig2; CL210Contig3; CL210Contig5; CL210Contig6; CL24861Contig1; CL27499Contig1; CL295Contig3; CL38176Contig1; CL3Contig43; CL40251Contig1; CL40397Contig1; CL4639Contig1; CL4639Contig2; CL5856Contig1; CL7164Contig1; CL8805Contig1; CL9300Contig1; comp24391_c0_seq1_6; comp37922_c0_seq4_6; comp42502_c0_…
GO:0017158	regulation of calcium ion-dependent exocytosis	down-regulated	13	0.00340038	CL11370Contig1; CL1317Contig1; CL1938Contig1; CL20765Contig1; CL23004Contig1; CL25474Contig1; CL291Contig1; CL2971Contig1; CL2971Contig2; CL4059Contig2; CL639Contig4; comp64330_c1_seq1_1; comp79614_c0_seq2_5
GO:0000209	protein polyubiquitination	down-regulated	54	0.00341201	CL1055Contig1; CL10977Contig1; CL11853Contig1; CL1200Contig1; CL14386Contig1; CL148Contig9; CL15730Contig1; CL1599Contig2; CL16826Contig1; CL1767Contig1; CL18526Contig1; CL20568Contig1; CL20Contig12; CL2163Contig1; CL242Contig1; CL242Contig2; CL242Contig3; CL25984Contig1; CL259Contig1; CL259Contig3; CL27278Contig1; CL2893Contig2; CL30241Contig1; CL3149Contig1; CL3209Contig1; CL32809Contig1; CL330…
GO:0007140	male meiotic nuclear division	down-regulated	10	0.00341829	CL12781Contig1; CL1685Contig2; CL19416Contig1; CL2173Contig2; CL4379Contig2; CL5409Contig1; CL8296Contig1; comp31428_c0_seq1_6; comp39633_c0_seq3_6; comp57753_c0_seq2_3
GO:0010873	positive regulation of cholesterol esterification	up-regulated	10	0	CL117Contig2; CL117Contig4; CL13827Contig1; CL154Contig3; CL19721Contig1; CL2Contig117; CL2Contig270; CL51244Contig1; comp80748_c0_seq6_4; comp81143_c0_seq1_4
GO:0070654	sensory epithelium regeneration	up-regulated	10	0	CL12533Contig1; CL202Contig5; CL22025Contig1; CL2Contig301; CL2Contig69; CL34363Contig1; CL41895Contig1; CL7035Contig1; CL913Contig3; comp68985_c0_seq4_1
GO:0015074	DNA integration	up-regulated	222	4.78322e-25	CL10111Contig1; CL10821Contig1; CL11149Contig1; CL1137Contig1; CL11381Contig1; CL11603Contig1; CL11647Contig2; CL11982Contig1; CL1237Contig1; CL12555Contig1; CL12555Contig2; CL12855Contig1; CL1328Contig2; CL13744Contig1; CL1405Contig2; CL14142Contig1; CL1416Contig1; CL142Contig6; CL1472Contig1; CL1508Contig2; CL15768Contig1; CL15833Contig1; CL1633Contig1; CL1677Contig2; CL1703Contig3; CL17261Cont…
GO:0006313	transposition, DNA-mediated	up-regulated	101	2.50087e-12	CL10821Contig1; CL11149Contig1; CL11218Contig1; CL11603Contig1; CL12555Contig1; CL12555Contig2; CL12855Contig1; CL1328Contig2; CL13744Contig1; CL14142Contig1; CL142Contig6; CL1677Contig2; CL17879Contig1; CL179Contig3; CL179Contig6; CL188Contig7; CL1Contig339; CL20321Contig1; CL21543Contig1; CL217Contig2; CL21873Contig1; CL21890Contig1; CL22701Contig1; CL22Contig24; CL23723Contig1; CL25219Contig1;…
GO:0007411	axon guidance	up-regulated	170	3.67869e-12	CL1008Contig1; CL1008Contig2; CL10109Contig1; CL10199Contig1; CL10219Contig1; CL10307Contig1; CL1096Contig1; CL10996Contig1; CL10996Contig2; CL113Contig8; CL11773Contig1; CL119Contig1; CL119Contig2; CL119Contig3; CL119Contig4; CL119Contig8; CL1228Contig3; CL12422Contig1; CL12Contig23; CL1360Contig2; CL1360Contig3; CL146Contig7; CL15078Contig1; CL15220Contig1; CL15299Contig1; CL15537Contig1; CL157…
GO:0031290	retinal ganglion cell axon guidance	up-regulated	35	4.02225e-11	CL1008Contig1; CL1008Contig2; CL10307Contig1; CL119Contig2; CL146Contig7; CL15220Contig1; CL1828Contig1; CL1867Contig1; CL18710Contig1; CL1903Contig2; CL20980Contig1; CL26700Contig1; CL28609Contig1; CL355Contig1; CL355Contig4; CL357Contig2; CL4697Contig1; CL47064Contig1; CL4977Contig1; CL51548Contig1; CL5651Contig1; CL7245Contig1; CL7668Contig1; CL91Contig10; CL91Contig2; CL91Contig3; CL91Contig5…
GO:1900226	negative regulation of NLRP3 inflammasome complex assembly	up-regulated	34	1.04472e-10	CL11616Contig1; CL11616Contig2; CL1983Contig2; CL21861Contig1; CL27127Contig1; CL27780Contig1; CL28315Contig1; CL29169Contig1; CL3047Contig1; CL3047Contig3; CL31390Contig1; CL36051Contig1; CL36330Contig1; CL38347Contig1; CL5Contig38; CL5Contig71; CL5Contig72; CL8047Contig1; comp47098_c0_seq2_3; comp55698_c2_seq3_3; comp56159_c0_seq2_2; comp56216_c0_seq2_2; comp58641_c2_seq1_3; comp58787_c0_seq1_3…
GO:0014067	negative regulation of phosphatidylinositol 3-kinase signaling	up-regulated	43	2.68564e-10	CL11616Contig1; CL11616Contig2; CL1172Contig3; CL15793Contig1; CL1983Contig2; CL21861Contig1; CL24930Contig1; CL27127Contig1; CL27780Contig1; CL28315Contig1; CL2868Contig1; CL2868Contig2; CL29169Contig1; CL3047Contig1; CL3047Contig3; CL31390Contig1; CL36051Contig1; CL36330Contig1; CL38347Contig1; CL5381Contig1; CL5Contig38; CL5Contig71; CL5Contig72; CL8047Contig1; CL9240Contig1; comp42729_c0_seq1…
GO:0032687	negative regulation of interferon-alpha production	up-regulated	34	2.91867e-10	CL11616Contig1; CL11616Contig2; CL1983Contig2; CL21861Contig1; CL27127Contig1; CL27780Contig1; CL28315Contig1; CL29169Contig1; CL3047Contig1; CL3047Contig3; CL31390Contig1; CL36051Contig1; CL36330Contig1; CL38347Contig1; CL5Contig38; CL5Contig71; CL5Contig72; CL8047Contig1; comp47098_c0_seq2_3; comp55698_c2_seq3_3; comp56159_c0_seq2_2; comp56216_c0_seq2_2; comp58641_c2_seq1_3; comp58787_c0_seq1_3…
GO:1901223	negative regulation of NIK/NF-kappaB signaling	up-regulated	39	1.62143e-09	CL11616Contig1; CL11616Contig2; CL1983Contig2; CL21861Contig1; CL27127Contig1; CL27780Contig1; CL28315Contig1; CL29169Contig1; CL3047Contig1; CL3047Contig3; CL31390Contig1; CL36051Contig1; CL36330Contig1; CL38347Contig1; CL47446Contig1; CL5Contig38; CL5Contig63; CL5Contig71; CL5Contig72; CL6054Contig1; CL76Contig3; CL8047Contig1; CL9226Contig1; comp47098_c0_seq2_3; comp55698_c2_seq3_3; comp56159_…
GO:0006412	translation	up-regulated	109	1.87183e-09	CL10038Contig1; CL10135Contig1; CL10186Contig1; CL10527Contig1; CL10557Contig1; CL10566Contig1; CL10645Contig1; CL11236Contig1; CL11385Contig1; CL11781Contig1; CL11820Contig1; CL11833Contig1; CL12082Contig1; CL12623Contig1; CL12750Contig1; CL13693Contig1; CL13800Contig1; CL13859Contig1; CL14095Contig1; CL14942Contig1; CL15698Contig1; CL16083Contig1; CL1667Contig2; CL17343Contig1; CL17Contig3; CL1…
GO:0007155	cell adhesion	up-regulated	353	3.56637e-09	CL10139Contig1; CL10336Contig1; CL10336Contig2; CL10434Contig1; CL104Contig2; CL104Contig5; CL104Contig6; CL106Contig2; CL106Contig4; CL106Contig5; CL10719Contig1; CL10852Contig1; CL10852Contig2; CL1096Contig1; CL11024Contig1; CL11049Contig1; CL1169Contig2; CL116Contig7; CL11746Contig1; CL11Contig13; CL11Contig16; CL1207Contig2; CL1207Contig4; CL12440Contig1; CL12889Contig1; CL13162Contig2; CL133…
GO:0042472	inner ear morphogenesis	up-regulated	55	8.30051e-09	CL10996Contig1; CL10996Contig2; CL1112Contig3; CL119Contig2; CL136Contig6; CL15220Contig1; CL1563Contig1; CL15866Contig1; CL21034Contig1; CL227Contig1; CL227Contig2; CL227Contig3; CL2290Contig1; CL2295Contig1; CL2427Contig2; CL2476Contig1; CL2604Contig1; CL27694Contig1; CL28056Contig1; CL3121Contig1; CL31229Contig1; CL31Contig8; CL3927Contig1; CL40374Contig1; CL4769Contig1; CL4977Contig1; CL51418…
GO:0030198	extracellular matrix organization	up-regulated	116	1.34646e-08	CL11049Contig1; CL11467Contig1; CL13212Contig1; CL1360Contig2; CL1360Contig3; CL1380Contig3; CL14470Contig1; CL14792Contig1; CL14826Contig1; CL15080Contig1; CL15621Contig1; CL16240Contig1; CL16407Contig1; CL17189Contig1; CL1740Contig1; CL17508Contig1; CL17961Contig1; CL18172Contig1; CL1819Contig1; CL1819Contig2; CL18265Contig1; CL18907Contig1; CL191Contig5; CL198Contig3; CL198Contig4; CL198Contig…
GO:0001756	somitogenesis	up-regulated	82	1.45166e-08	CL10350Contig1; CL1291Contig2; CL1291Contig3; CL13474Contig1; CL137Contig5; CL14436Contig1; CL15152Contig1; CL16310Contig1; CL16602Contig1; CL18549Contig1; CL21185Contig1; CL21462Contig1; CL21491Contig1; CL21758Contig1; CL22025Contig1; CL2229Contig1; CL2229Contig2; CL22340Contig1; CL2241Contig1; CL22947Contig1; CL23774Contig1; CL241Contig3; CL25288Contig1; CL25820Contig1; CL2703Contig2; CL2721Con…
GO:0048147	negative regulation of fibroblast proliferation	up-regulated	50	1.87944e-08	CL11616Contig1; CL11616Contig2; CL11652Contig1; CL1839Contig3; CL1983Contig2; CL20766Contig1; CL21861Contig1; CL24930Contig1; CL27127Contig1; CL27780Contig1; CL28315Contig1; CL29169Contig1; CL3047Contig1; CL3047Contig3; CL31390Contig1; CL34928Contig1; CL3593Contig1; CL36051Contig1; CL3628Contig1; CL3628Contig2; CL3628Contig3; CL36330Contig1; CL3737Contig1; CL3737Contig2; CL37411Contig1; CL38347Co…
GO:0043049	otic placode formation	up-regulated	27	2.6827e-08	CL10350Contig1; CL14059Contig1; CL15778Contig1; CL16081Contig1; CL16270Contig1; CL16602Contig1; CL16863Contig1; CL1742Contig1; CL20064Contig1; CL2Contig67; CL35624Contig1; CL3Contig101; CL3Contig73; CL4609Contig1; CL4641Contig1; CL4641Contig2; CL6372Contig1; CL6372Contig2; CL7035Contig1; CL7378Contig1; CL9202Contig1; CL930Contig3; comp52608_c1_seq14_2; comp55528_c0_seq1_1; comp64560_c0_seq1_5; co…
GO:0032688	negative regulation of interferon-beta production	up-regulated	36	3.93449e-08	CL11616Contig1; CL11616Contig2; CL1206Contig2; CL1206Contig3; CL1983Contig2; CL21861Contig1; CL27127Contig1; CL27780Contig1; CL28315Contig1; CL29169Contig1; CL3047Contig1; CL3047Contig3; CL31390Contig1; CL36051Contig1; CL36330Contig1; CL38347Contig1; CL5Contig38; CL5Contig71; CL5Contig72; CL8047Contig1; comp47098_c0_seq2_3; comp55698_c2_seq3_3; comp56159_c0_seq2_2; comp56216_c0_seq2_2; comp58641_…
GO:0001947	heart looping	up-regulated	62	6.082e-08	CL10139Contig1; CL10290Contig1; CL10350Contig1; CL104Contig2; CL104Contig5; CL104Contig6; CL10682Contig1; CL11024Contig1; CL11854Contig1; CL14226Contig2; CL1460Contig2; CL14975Contig1; CL14Contig24; CL16475Contig1; CL17364Contig1; CL2115Contig2; CL21814Contig1; CL22340Contig1; CL23698Contig1; CL25288Contig1; CL28323Contig1; CL28812Contig1; CL2Contig177; CL2Contig201; CL31334Contig1; CL31840Contig…
GO:0003140	determination of left/right asymmetry in lateral mesoderm	up-regulated	16	9.39348e-08	CL1028Contig2; CL1028Contig3; CL17087Contig1; CL17364Contig1; CL2115Contig2; CL22340Contig1; CL31334Contig1; CL532Contig1; CL532Contig2; CL8267Contig1; comp40177_c0_seq8_6; comp55720_c0_seq1_6; comp55975_c0_seq2_3; comp64040_c0_seq4_1; comp66091_c1_seq1_1; comp73341_c0_seq30_5
GO:0031102	neuron projection regeneration	up-regulated	12	1.37224e-07	CL11658Contig1; CL117Contig2; CL117Contig4; CL13827Contig1; CL14615Contig1; CL154Contig3; CL2115Contig2; CL2Contig117; CL2Contig270; CL51244Contig1; comp80748_c0_seq6_4; comp81143_c0_seq1_4
GO:0050680	negative regulation of epithelial cell proliferation	up-regulated	62	1.37625e-07	CL11616Contig1; CL11616Contig2; CL1460Contig2; CL15035Contig1; CL15735Contig1; CL1597Contig1; CL1597Contig2; CL1855Contig1; CL1983Contig2; CL20766Contig1; CL21137Contig1; CL21861Contig1; CL24930Contig1; CL27127Contig1; CL27780Contig1; CL28315Contig1; CL29169Contig1; CL3004Contig1; CL3047Contig1; CL3047Contig3; CL31390Contig1; CL33670Contig1; CL36051Contig1; CL36330Contig1; CL37411Contig1; CL37581…
GO:0007413	axonal fasciculation	up-regulated	30	1.38532e-07	CL119Contig2; CL119Contig3; CL119Contig4; CL119Contig8; CL12422Contig1; CL15220Contig1; CL1583Contig1; CL1583Contig2; CL166Contig2; CL166Contig5; CL1828Contig1; CL18710Contig1; CL20744Contig1; CL22025Contig1; CL22687Contig1; CL2582Contig1; CL2Contig301; CL2Contig69; CL30925Contig1; CL33851Contig1; CL38690Contig1; CL46391Contig1; CL4977Contig1; CL5880Contig2; CL8503Contig1; CL913Contig3; comp61304…
GO:0060037	pharyngeal system development	up-regulated	26	1.66033e-07	CL10996Contig1; CL10996Contig2; CL1300Contig1; CL1300Contig2; CL137Contig5; CL14226Contig2; CL15Contig20; CL16076Contig1; CL16175Contig1; CL16602Contig1; CL16694Contig1; CL17721Contig1; CL27133Contig1; CL28Contig3; CL3665Contig1; CL3917Contig1; CL6689Contig1; CL7850Contig1; CL8869Contig1; CL9476Contig1; CL94Contig11; CL94Contig3; CL94Contig8; comp32298_c0_seq2_4; comp49241_c0_seq1_4; comp61469_c1…
GO:0018149	peptide cross-linking	up-regulated	18	2.19922e-07	CL132Contig1; CL14871Contig1; CL149Contig4; CL16353Contig1; CL180Contig4; CL3629Contig2; CL414Contig4; CL714Contig1; CL714Contig3; CL714Contig4; CL9754Contig1; CL9957Contig1; comp40471_c0_seq1_6; comp50001_c1_seq1_3; comp58555_c0_seq1_3; comp70044_c0_seq1_1; comp74461_c0_seq2_4; comp80196_c0_seq3_5
GO:1900016	negative regulation of cytokine production involved in inflammatory response	up-regulated	35	3.17031e-07	CL11616Contig1; CL11616Contig2; CL1983Contig2; CL21861Contig1; CL27127Contig1; CL27780Contig1; CL28315Contig1; CL29169Contig1; CL3047Contig1; CL3047Contig3; CL31390Contig1; CL3384Contig1; CL36051Contig1; CL36330Contig1; CL38347Contig1; CL5Contig38; CL5Contig71; CL5Contig72; CL8047Contig1; comp47098_c0_seq2_3; comp55698_c2_seq3_3; comp56159_c0_seq2_2; comp56216_c0_seq2_2; comp58641_c2_seq1_3; comp…
GO:0050919	negative chemotaxis	up-regulated	33	4.11886e-07	CL146Contig7; CL1575Contig1; CL1575Contig2; CL15863Contig1; CL18710Contig1; CL204Contig1; CL2212Contig1; CL2212Contig2; CL22947Contig1; CL2338Contig2; CL23616Contig1; CL26119Contig1; CL36125Contig1; CL4114Contig1; CL4114Contig2; CL4328Contig1; CL4502Contig1; CL45147Contig1; CL46502Contig1; CL51548Contig1; CL7462Contig1; CL8108Contig1; CL91Contig10; CL91Contig2; CL91Contig3; CL91Contig5; CL960Cont…
GO:0032720	negative regulation of tumor necrosis factor production	up-regulated	45	5.48674e-07	CL11616Contig1; CL11616Contig2; CL12572Contig2; CL1657Contig1; CL1983Contig2; CL21861Contig1; CL27127Contig1; CL27780Contig1; CL28315Contig1; CL28719Contig1; CL29169Contig1; CL3047Contig1; CL3047Contig3; CL31115Contig1; CL31390Contig1; CL3384Contig1; CL36051Contig1; CL36330Contig1; CL38347Contig1; CL5Contig38; CL5Contig71; CL5Contig72; CL8047Contig1; CL9522Contig1; CL978Contig1; comp47098_c0_seq2…
GO:0030901	midbrain development	up-regulated	47	6.12324e-07	CL1028Contig2; CL1028Contig3; CL116Contig11; CL116Contig3; CL1190Contig1; CL11980Contig1; CL13335Contig1; CL16041Contig1; CL16602Contig1; CL171Contig2; CL20064Contig1; CL20544Contig1; CL22025Contig1; CL22204Contig1; CL22967Contig1; CL28791Contig1; CL2952Contig2; CL29641Contig1; CL2Contig186; CL2Contig301; CL2Contig55; CL2Contig69; CL30471Contig1; CL35624Contig1; CL3722Contig1; CL3750Contig1; CL37…
GO:0045824	negative regulation of innate immune response	up-regulated	37	7.59898e-07	CL11616Contig1; CL11616Contig2; CL1983Contig2; CL21861Contig1; CL27127Contig1; CL27780Contig1; CL28315Contig1; CL28715Contig1; CL29169Contig1; CL3047Contig1; CL3047Contig3; CL31390Contig1; CL36051Contig1; CL36330Contig1; CL38347Contig1; CL5Contig38; CL5Contig71; CL5Contig72; CL669Contig1; CL8047Contig1; comp47098_c0_seq2_3; comp55698_c2_seq3_3; comp56159_c0_seq2_2; comp56216_c0_seq2_2; comp58641_…
GO:0035987	endodermal cell differentiation	up-regulated	36	8.8883e-07	CL1145Contig2; CL1516Contig1; CL1563Contig1; CL1711Contig1; CL1711Contig2; CL18184Contig1; CL20814Contig1; CL2295Contig1; CL235Contig4; CL235Contig6; CL2544Contig1; CL2544Contig2; CL2604Contig1; CL38132Contig1; CL46Contig12; CL46Contig15; CL4769Contig1; CL50642Contig1; CL5754Contig1; CL5754Contig2; CL6041Contig1; CL714Contig1; CL714Contig3; CL714Contig4; CL781Contig3; CL7Contig10; CL7Contig18; co…
GO:0001657	ureteric bud development	up-regulated	30	1.14456e-06	CL1008Contig1; CL1008Contig2; CL10307Contig1; CL15Contig20; CL16041Contig1; CL17056Contig1; CL171Contig2; CL17364Contig1; CL17688Contig1; CL17721Contig1; CL17781Contig1; CL18826Contig1; CL20766Contig1; CL20980Contig1; CL25427Contig1; CL26700Contig1; CL28609Contig1; CL31334Contig1; CL3198Contig1; CL3524Contig1; CL372Contig1; CL3917Contig1; CL3Contig58; CL614Contig4; CL8443Contig1; CL889Contig1; CL…
GO:0021984	adenohypophysis development	up-regulated	15	1.30006e-06	CL10574Contig1; CL15179Contig1; CL22015Contig1; CL22311Contig1; CL28752Contig1; CL2Contig201; CL34363Contig1; CL41895Contig1; CL4697Contig1; CL47064Contig1; CL9202Contig1; comp42431_c0_seq3_6; comp53868_c0_seq3_3; comp54537_c0_seq5_2; comp78264_c0_seq4_5
GO:0021514	ventral spinal cord interneuron differentiation	up-regulated	16	1.70903e-06	CL15561Contig1; CL15603Contig1; CL16081Contig1; CL21094Contig1; CL21462Contig1; CL21758Contig1; CL27946Contig1; CL279Contig5; CL36116Contig1; CL3750Contig1; CL3750Contig2; CL3750Contig3; CL8267Contig1; CL930Contig3; comp40177_c0_seq8_6; comp73341_c0_seq30_5
GO:0007517	muscle organ development	up-regulated	70	2.04008e-06	CL10526Contig1; CL1058Contig3; CL1058Contig4; CL1220Contig1; CL1268Contig1; CL163Contig1; CL1663Contig2; CL17205Contig1; CL178Contig1; CL178Contig2; CL1Contig216; CL1Contig278; CL201Contig2; CL201Contig5; CL2103Contig1; CL2103Contig2; CL21316Contig1; CL21491Contig1; CL22207Contig1; CL28164Contig1; CL283Contig2; CL29505Contig1; CL29597Contig1; CL2Contig201; CL30740Contig1; CL313Contig1; CL313Conti…
GO:0031396	regulation of protein ubiquitination	up-regulated	23	2.26483e-06	CL11616Contig1; CL11616Contig2; CL1486Contig3; CL27780Contig1; CL28315Contig1; CL29169Contig1; CL35595Contig1; CL35Contig17; CL35Contig3; CL36330Contig1; CL38347Contig1; CL5Contig38; CL5Contig72; comp56159_c0_seq2_2; comp56216_c0_seq2_2; comp58641_c2_seq1_3; comp71837_c0_seq1_1; comp72243_c0_seq2_1; comp74370_c0_seq24_4; comp78317_c0_seq23_5; comp79099_c0_seq7_5; comp80254_c0_seq3_4; comp81291_c0…
GO:0048703	embryonic viscerocranium morphogenesis	up-regulated	44	2.58526e-06	CL10139Contig1; CL104Contig2; CL104Contig5; CL104Contig6; CL116Contig11; CL116Contig3; CL11854Contig1; CL12372Contig1; CL12533Contig1; CL14059Contig1; CL14226Contig2; CL16616Contig1; CL16863Contig1; CL18161Contig1; CL19041Contig1; CL1Contig152; CL1Contig295; CL2016Contig1; CL20609Contig1; CL21181Contig1; CL2Contig201; CL38318Contig1; CL3Contig101; CL3Contig73; CL43183Contig1; CL4609Contig1; CL462…
GO:0061371	determination of heart left/right asymmetry	up-regulated	32	2.90433e-06	CL1028Contig2; CL1028Contig3; CL10350Contig1; CL12018Contig1; CL12018Contig2; CL1680Contig1; CL17087Contig1; CL22340Contig1; CL23774Contig1; CL25820Contig1; CL26751Contig1; CL2Contig177; CL33899Contig1; CL38332Contig1; CL4697Contig1; CL47064Contig1; CL532Contig1; CL532Contig2; comp42246_c0_seq5_2; comp42431_c0_seq3_6; comp53868_c0_seq3_3; comp54537_c0_seq5_2; comp55720_c0_seq1_6; comp55975_c0_seq…
GO:0007519	skeletal muscle tissue development	up-regulated	43	3.10853e-06	CL10248Contig1; CL104Contig4; CL104Contig9; CL108Contig6; CL133Contig3; CL13523Contig1; CL17056Contig1; CL171Contig7; CL21491Contig1; CL22871Contig1; CL22921Contig1; CL22975Contig1; CL23278Contig1; CL23927Contig1; CL28206Contig1; CL28575Contig1; CL35565Contig1; CL43045Contig1; CL4312Contig1; CL505Contig2; CL505Contig4; CL51195Contig1; CL5548Contig1; CL5754Contig1; CL5754Contig2; CL5887Contig1; CL…
GO:0008045	motor neuron axon guidance	up-regulated	37	3.62973e-06	CL130Contig9; CL15561Contig1; CL16455Contig1; CL166Contig2; CL166Contig5; CL173Contig3; CL18549Contig1; CL19313Contig1; CL21094Contig1; CL22025Contig1; CL26119Contig1; CL27946Contig1; CL2919Contig2; CL2Contig301; CL2Contig69; CL3Contig58; CL4323Contig1; CL45147Contig1; CL4522Contig1; CL46391Contig1; CL46502Contig1; CL52570Contig1; CL5880Contig2; CL6261Contig1; CL736Contig4; CL7606Contig1; CL913Co…
GO:0034372	very-low-density lipoprotein particle remodeling	up-regulated	14	3.71121e-06	CL11166Contig1; CL117Contig2; CL117Contig4; CL13827Contig1; CL154Contig3; CL26128Contig1; CL2Contig117; CL2Contig270; CL30005Contig1; CL51244Contig1; CL756Contig3; comp71166_c0_seq25_4; comp80748_c0_seq6_4; comp81143_c0_seq1_4
GO:0007275	multicellular organism development	up-regulated	301	4.3214e-06	CL10071Contig1; CL101Contig6; CL1021Contig1; CL10343Contig1; CL10459Contig1; CL11110Contig1; CL11131Contig1; CL11136Contig1; CL11453Contig1; CL11467Contig1; CL1163Contig2; CL1174Contig1; CL11838Contig1; CL11898Contig1; CL1215Contig1; CL1232Contig1; CL12533Contig1; CL1259Contig1; CL1259Contig2; CL1259Contig3; CL1259Contig4; CL1269Contig1; CL13158Contig1; CL1321Contig1; CL13269Contig1; CL13298Conti…
GO:0035385	Roundabout signaling pathway	up-regulated	11	4.37132e-06	CL1008Contig1; CL1008Contig2; CL10307Contig1; CL1575Contig1; CL1575Contig2; CL20980Contig1; CL26700Contig1; CL27008Contig1; CL28609Contig1; CL91Contig2; CL91Contig3
GO:0021575	hindbrain morphogenesis	up-regulated	11	4.37132e-06	CL12032Contig1; CL13335Contig1; CL15700Contig1; CL16651Contig1; CL22687Contig1; CL32662Contig1; CL34363Contig1; CL41895Contig1; CL44535Contig1; CL71Contig1; CL7378Contig1
GO:0035082	axoneme assembly	up-regulated	24	4.44544e-06	CL16475Contig1; CL3296Contig1; CL3925Contig1; CL3925Contig2; CL3925Contig3; CL3925Contig4; CL4419Contig2; CL4697Contig1; CL47064Contig1; CL5126Contig1; CL5877Contig1; CL613Contig2; CL6146Contig2; CL7002Contig1; CL7002Contig2; CL752Contig1; CL752Contig2; comp42431_c0_seq3_6; comp53868_c0_seq3_3; comp54537_c0_seq5_2; comp69314_c0_seq7_1; comp71487_c0_seq2_4; comp78264_c0_seq4_5; comp81003_c0_seq6_4
GO:0030902	hindbrain development	up-regulated	41	4.49161e-06	CL10072Contig1; CL11027Contig1; CL1274Contig1; CL1274Contig2; CL15Contig20; CL16041Contig1; CL16405Contig1; CL16602Contig1; CL1702Contig2; CL17164Contig1; CL171Contig2; CL17721Contig1; CL20064Contig1; CL21462Contig1; CL22025Contig1; CL22276Contig1; CL2290Contig1; CL279Contig5; CL2825Contig2; CL28791Contig1; CL29641Contig1; CL2Contig201; CL2Contig301; CL2Contig69; CL35624Contig1; CL3722Contig1; CL…
GO:0045104	intermediate filament cytoskeleton organization	up-regulated	15	4.69473e-06	CL10439Contig1; CL106Contig2; CL106Contig4; CL106Contig5; CL149Contig4; CL2403Contig1; CL24830Contig1; CL35732Contig1; CL4216Contig1; CL8022Contig1; CL9807Contig1; comp50329_c0_seq3_2; comp67259_c0_seq2_5; comp74461_c0_seq2_4; comp78052_c2_seq28_5
GO:0045944	positive regulation of transcription from RNA polymerase II promoter	up-regulated	480	4.7394e-06	CL10019Contig1; CL10024Contig1; CL10071Contig1; CL10133Contig1; CL1018Contig4; CL10199Contig1; CL10248Contig1; CL10290Contig1; CL10454Contig1; CL10454Contig2; CL10641Contig1; CL10758Contig1; CL108Contig6; CL10996Contig1; CL10996Contig2; CL11044Contig1; CL11080Contig1; CL11108Contig1; CL112Contig6; CL113Contig8; CL1168Contig1; CL1168Contig2; CL11801Contig1; CL1206Contig2; CL1206Contig3; CL1215Cont…
GO:0001708	cell fate specification	up-regulated	23	4.87768e-06	CL10815Contig1; CL15053Contig1; CL16281Contig1; CL16602Contig1; CL1752Contig2; CL17930Contig1; CL19250Contig1; CL20064Contig1; CL20544Contig1; CL2115Contig2; CL22015Contig1; CL22204Contig1; CL2Contig201; CL33711Contig1; CL33757Contig1; CL35624Contig1; CL37284Contig1; CL40667Contig1; CL45141Contig1; CL47814Contig1; CL73Contig9; CL9202Contig1; comp64394_c0_seq8_1
GO:0030878	thyroid gland development	up-regulated	16	5.42572e-06	CL11854Contig1; CL16602Contig1; CL17425Contig1; CL20064Contig1; CL21365Contig1; CL2476Contig1; CL2973Contig1; CL35624Contig1; CL3606Contig1; CL37254Contig1; CL5868Contig1; CL5868Contig2; CL6554Contig1; CL7774Contig1; CL7774Contig2; comp74111_c0_seq3_4
GO:0001755	neural crest cell migration	up-regulated	44	6.02285e-06	CL13585Contig1; CL14226Contig2; CL15109Contig1; CL152Contig6; CL15863Contig1; CL16076Contig1; CL166Contig2; CL166Contig5; CL18549Contig1; CL18710Contig1; CL1Contig216; CL1Contig222; CL1Contig278; CL2005Contig2; CL2052Contig2; CL2115Contig2; CL21185Contig1; CL2119Contig1; CL22015Contig1; CL22025Contig1; CL2229Contig1; CL2229Contig2; CL2290Contig1; CL22947Contig1; CL25427Contig1; CL2581Contig1; CL2…
GO:0048368	lateral mesoderm development	up-regulated	12	7.57408e-06	CL1291Contig2; CL1291Contig3; CL16310Contig1; CL18190Contig1; CL25288Contig1; CL2721Contig1; CL2721Contig2; CL3606Contig1; CL45695Contig1; CL47843Contig1; CL708Contig1; CL708Contig3
GO:0033504	floor plate development	up-regulated	12	7.57408e-06	CL15544Contig1; CL15561Contig1; CL18142Contig1; CL21094Contig1; CL27946Contig1; CL28164Contig1; CL2Contig201; CL3750Contig1; CL3750Contig2; CL3750Contig3; CL4254Contig1; CL7235Contig1
GO:0070286	axonemal dynein complex assembly	up-regulated	12	7.57408e-06	CL16475Contig1; CL17380Contig1; CL19143Contig1; CL20551Contig1; CL27357Contig1; CL29103Contig1; CL4983Contig1; CL51051Contig1; CL6991Contig1; CL6991Contig2; CL8170Contig1; CL8170Contig2
GO:0045165	cell fate commitment	up-regulated	38	7.78752e-06	CL12533Contig1; CL1397Contig1; CL1397Contig2; CL14716Contig1; CL15475Contig1; CL15810Contig1; CL16025Contig1; CL16405Contig1; CL16616Contig1; CL1855Contig1; CL19169Contig1; CL2052Contig2; CL221Contig5; CL230Contig8; CL2722Contig2; CL29995Contig1; CL33711Contig1; CL34Contig12; CL38318Contig1; CL473Contig4; CL50429Contig1; CL5419Contig1; CL6407Contig2; CL6544Contig1; CL6786Contig1; CL6786Contig2; C…
GO:0030516	regulation of axon extension	up-regulated	24	8.88811e-06	CL11084Contig1; CL117Contig2; CL117Contig4; CL13827Contig1; CL15848Contig1; CL15848Contig2; CL1602Contig1; CL18710Contig1; CL20585Contig1; CL26157Contig1; CL2Contig117; CL2Contig181; CL2Contig270; CL3251Contig1; CL3251Contig2; CL39563Contig1; CL4522Contig1; CL51244Contig1; CL52451Contig1; CL938Contig3; comp41911_c0_seq1_2; comp47066_c0_seq1_4; comp75495_c0_seq3_4; comp80748_c0_seq6_4
GO:0006953	acute-phase response	up-regulated	24	8.88811e-06	CL1611Contig2; CL1611Contig3; CL20417Contig1; CL33506Contig1; CL34999Contig1; CL4169Contig1; CL4169Contig2; CL4821Contig2; CL48876Contig1; CL52955Contig1; CL7029Contig1; CL714Contig1; CL714Contig2; CL714Contig3; CL714Contig4; comp53540_c0_seq2_3; comp58750_c2_seq3_3; comp61582_c1_seq1_4; comp70044_c0_seq1_1; comp70063_c0_seq1_5; comp70535_c2_seq20_1; comp73395_c0_seq2_4; comp80731_c0_seq8_5; comp…
GO:0035914	skeletal muscle cell differentiation	up-regulated	31	1.01774e-05	CL10248Contig1; CL1658Contig1; CL1658Contig2; CL21491Contig1; CL22871Contig1; CL22975Contig1; CL2406Contig1; CL29241Contig1; CL33711Contig1; CL35231Contig1; CL3731Contig1; CL383Contig1; CL383Contig5; CL38Contig13; CL48979Contig1; CL505Contig2; CL505Contig4; CL5548Contig1; CL6906Contig1; CL8250Contig1; CL8846Contig1; CL939Contig1; comp36519_c0_seq1_3; comp46066_c0_seq2_3; comp50090_c0_seq5_3; comp…
GO:0048846	axon extension involved in axon guidance	up-regulated	13	1.04897e-05	CL15299Contig1; CL1575Contig1; CL1575Contig2; CL15863Contig1; CL1828Contig1; CL2115Contig2; CL4328Contig1; CL91Contig10; CL91Contig2; CL91Contig3; CL91Contig5; CL960Contig1; comp80468_c0_seq9_5
GO:0009953	dorsal/ventral pattern formation	up-regulated	58	1.0492e-05	CL10088Contig1; CL10350Contig1; CL11771Contig1; CL12372Contig1; CL13Contig15; CL13Contig7; CL1460Contig2; CL15108Contig1; CL15475Contig1; CL15994Contig1; CL16087Contig1; CL16602Contig1; CL17425Contig1; CL1752Contig1; CL1752Contig2; CL1855Contig1; CL19250Contig1; CL19494Contig1; CL2115Contig2; CL2476Contig1; CL27328Contig1; CL27489Contig1; CL2Contig201; CL30471Contig1; CL31201Contig1; CL31220Conti…
GO:0048793	pronephros development	up-regulated	41	1.05925e-05	CL10829Contig1; CL11024Contig1; CL12372Contig1; CL16475Contig1; CL17780Contig1; CL20064Contig1; CL2052Contig2; CL21427Contig1; CL21462Contig1; CL22743Contig1; CL279Contig5; CL2Contig177; CL2Contig201; CL2Contig291; CL31220Contig1; CL3385Contig1; CL3385Contig2; CL33899Contig1; CL35624Contig1; CL35700Contig1; CL47937Contig1; CL51919Contig1; CL51948Contig1; CL5868Contig1; CL5868Contig2; CL5877Contig…
GO:0010002	cardioblast differentiation	up-regulated	14	1.2753e-05	CL11854Contig1; CL16602Contig1; CL18710Contig1; CL1903Contig2; CL22025Contig1; CL2Contig201; CL2Contig301; CL2Contig69; CL4047Contig2; CL45141Contig1; CL47814Contig1; CL8508Contig2; CL913Contig3; comp56634_c0_seq1_3
GO:0042110	T cell activation	up-regulated	48	1.86416e-05	CL11126Contig1; CL11616Contig1; CL11616Contig2; CL13284Contig1; CL19258Contig1; CL19643Contig1; CL1983Contig2; CL2041Contig1; CL20737Contig1; CL21861Contig1; CL27127Contig1; CL27780Contig1; CL28315Contig1; CL29169Contig1; CL3047Contig1; CL3047Contig3; CL31390Contig1; CL339Contig3; CL36051Contig1; CL36330Contig1; CL38347Contig1; CL44817Contig1; CL5048Contig1; CL5498Contig1; CL5Contig38; CL5Contig7…
GO:0001525	angiogenesis	up-regulated	175	2.13692e-05	CL10454Contig1; CL10454Contig2; CL10852Contig1; CL10852Contig2; CL11044Contig1; CL11148Contig1; CL1145Contig2; CL11947Contig1; CL1194Contig1; CL1194Contig2; CL119Contig2; CL12396Contig1; CL12889Contig1; CL12Contig21; CL12Contig29; CL13062Contig1; CL13150Contig1; CL13842Contig1; CL13Contig10; CL14470Contig1; CL14563Contig1; CL1492Contig2; CL14990Contig1; CL15011Contig1; CL1512Contig1; CL15137Conti…
GO:0003211	cardiac ventricle formation	up-regulated	11	2.2245e-05	CL1168Contig1; CL1168Contig2; CL25288Contig1; CL45695Contig1; CL47843Contig1; CL5548Contig1; CL8846Contig1; CL939Contig1; comp53471_c0_seq13_3; comp59481_c0_seq1_3; comp66772_c0_seq4_4
GO:0060445	branching involved in salivary gland morphogenesis	up-regulated	11	2.2245e-05	CL15Contig20; CL17721Contig1; CL1Contig216; CL1Contig278; CL2072Contig1; CL2072Contig2; CL2072Contig3; CL3917Contig1; comp55922_c1_seq17_2; comp74760_c0_seq1_4; comp78952_c1_seq2_4
GO:0045446	endothelial cell differentiation	up-regulated	11	2.2245e-05	CL16428Contig1; CL1Contig216; CL1Contig278; CL25288Contig1; CL45695Contig1; CL47843Contig1; CL50429Contig1; CL8421Contig1; comp55922_c1_seq17_2; comp65954_c0_seq1_1; comp78952_c1_seq2_4
GO:0009880	embryonic pattern specification	up-regulated	32	2.31872e-05	CL11410Contig1; CL1235Contig2; CL13474Contig1; CL13Contig10; CL14990Contig1; CL15Contig20; CL16602Contig1; CL17682Contig1; CL17721Contig1; CL20064Contig1; CL21462Contig1; CL2223Contig1; CL25288Contig1; CL279Contig5; CL29380Contig1; CL35624Contig1; CL3750Contig1; CL3750Contig2; CL3750Contig3; CL3917Contig1; CL3Contig58; CL427Contig5; CL45695Contig1; CL46458Contig1; CL46985Contig1; CL47843Contig1; …
GO:0032715	negative regulation of interleukin-6 production	up-regulated	41	2.36265e-05	CL11616Contig1; CL11616Contig2; CL12572Contig2; CL1657Contig1; CL1983Contig2; CL2148Contig3; CL21861Contig1; CL27127Contig1; CL27780Contig1; CL28315Contig1; CL29169Contig1; CL3047Contig1; CL3047Contig3; CL31390Contig1; CL3384Contig1; CL36051Contig1; CL36330Contig1; CL38347Contig1; CL5Contig38; CL5Contig71; CL5Contig72; CL8047Contig1; comp47098_c0_seq2_3; comp52465_c1_seq20_2; comp55698_c2_seq3_3;…
GO:0048741	skeletal muscle fiber development	up-regulated	40	2.86017e-05	CL10248Contig1; CL15861Contig1; CL19865Contig1; CL1Contig273; CL2115Contig2; CL22311Contig1; CL233Contig1; CL233Contig4; CL233Contig5; CL233Contig6; CL25783Contig1; CL2Contig201; CL2Contig274; CL2Contig52; CL31744Contig1; CL34684Contig1; CL38023Contig1; CL38Contig13; CL414Contig3; CL4329Contig1; CL4522Contig1; CL505Contig2; CL505Contig4; CL7245Contig1; CL7463Contig1; CL8250Contig1; CL8422Contig1;…
GO:0002042	cell migration involved in sprouting angiogenesis	up-regulated	12	2.93205e-05	CL1762Contig1; CL17930Contig1; CL179Contig4; CL2241Contig1; CL241Contig3; CL27008Contig1; CL3085Contig1; CL91Contig2; CL91Contig3; comp48874_c0_seq1_4; comp71159_c2_seq11_1; comp72218_c2_seq3_1
GO:0006954	inflammatory response	up-regulated	148	2.93235e-05	CL100Contig9; CL10454Contig1; CL10454Contig2; CL10918Contig1; CL10986Contig1; CL116Contig11; CL116Contig3; CL11978Contig1; CL12257Contig1; CL12374Contig1; CL12572Contig2; CL12622Contig1; CL12681Contig1; CL12918Contig1; CL12Contig17; CL14871Contig1; CL15009Contig1; CL15078Contig1; CL15500Contig1; CL15506Contig1; CL15537Contig1; CL15809Contig1; CL16340Contig1; CL17059Contig1; CL17189Contig1; CL1718…
GO:0001764	neuron migration	up-regulated	102	2.95774e-05	CL10386Contig1; CL1096Contig1; CL10996Contig1; CL10996Contig2; CL11084Contig1; CL112Contig5; CL1163Contig1; CL1189Contig1; CL1189Contig2; CL1189Contig3; CL1189Contig4; CL12201Contig1; CL12422Contig1; CL1360Contig2; CL1360Contig3; CL15551Contig1; CL15622Contig1; CL1583Contig1; CL1583Contig2; CL15863Contig1; CL15Contig16; CL16240Contig1; CL17Contig15; CL17Contig27; CL18265Contig1; CL18513Contig1; C…
GO:0035904	aorta development	up-regulated	19	3.05751e-05	CL116Contig11; CL116Contig3; CL1512Contig1; CL18621Contig1; CL304Contig2; CL34189Contig1; CL372Contig1; CL3Contig46; CL45414Contig1; CL45927Contig1; CL5234Contig1; CL6394Contig1; CL6394Contig2; CL8477Contig1; CL9985Contig1; comp53083_c0_seq7_2; comp62018_c0_seq8_1; comp76809_c0_seq1_4; comp77346_c0_seq10_4
GO:0033280	response to vitamin D	up-regulated	18	3.32611e-05	CL14979Contig1; CL15Contig20; CL17721Contig1; CL22689Contig1; CL27010Contig1; CL27454Contig1; CL3917Contig1; CL5342Contig1; CL5910Contig1; CL8217Contig1; CL8293Contig2; CL9027Contig1; CL9027Contig2; comp53376_c0_seq1_2; comp64772_c0_seq7_5; comp72025_c0_seq2_1; comp72296_c0_seq11_5; comp81070_c1_seq8_5
GO:0003139	secondary heart field specification	up-regulated	13	3.42144e-05	CL25288Contig1; CL304Contig2; CL3305Contig1; CL3305Contig2; CL45695Contig1; CL47843Contig1; CL5548Contig1; CL8846Contig1; comp53471_c0_seq13_3; comp54811_c0_seq82_2; comp59481_c0_seq1_3; comp62018_c0_seq8_1; comp76972_c0_seq48_5
GO:0030199	collagen fibril organization	up-regulated	41	3.46023e-05	CL1112Contig3; CL11592Contig1; CL14636Contig1; CL1563Contig1; CL1701Contig3; CL20798Contig1; CL2295Contig1; CL2604Contig1; CL2938Contig1; CL2Contig246; CL34189Contig1; CL4047Contig2; CL4137Contig2; CL4437Contig1; CL4488Contig1; CL46051Contig1; CL46Contig1; CL4769Contig1; CL4836Contig1; CL4836Contig3; CL5214Contig1; CL5644Contig1; CL5931Contig1; CL6081Contig1; CL6081Contig2; CL6394Contig1; CL6394C…
GO:0071498	cellular response to fluid shear stress	up-regulated	17	3.55592e-05	CL10986Contig1; CL15035Contig1; CL15506Contig1; CL1663Contig2; CL4477Contig3; CL5218Contig1; CL5548Contig1; CL7450Contig1; CL8846Contig1; comp16024_c0_seq2_4; comp53312_c0_seq9_2; comp53471_c0_seq13_3; comp57713_c3_seq4_3; comp59481_c0_seq1_3; comp62986_c0_seq1_1; comp63975_c0_seq1_1; comp64772_c0_seq7_5
GO:0050718	positive regulation of interleukin-1 beta secretion	up-regulated	32	3.68951e-05	CL12257Contig1; CL16546Contig1; CL22925Contig1; CL25659Contig1; CL32029Contig1; CL35878Contig1; CL37438Contig1; CL4469Contig1; CL47446Contig1; CL49652Contig1; CL50990Contig1; CL5Contig42; CL5Contig45; CL5Contig63; CL7125Contig1; CL7125Contig2; CL76Contig3; CL76Contig6; CL8293Contig1; CL9990Contig1; CL9990Contig2; comp49392_c1_seq1_1; comp50161_c0_seq2_3; comp52228_c0_seq1_2; comp54393_c0_seq7_3; …
GO:0010831	positive regulation of myotube differentiation	up-regulated	16	3.71837e-05	CL10248Contig1; CL10615Contig1; CL11080Contig1; CL1658Contig1; CL1658Contig2; CL18062Contig1; CL30740Contig1; CL3725Contig1; CL38137Contig1; CL3Contig21; CL9521Contig1; comp17728_c0_seq2_6; comp36519_c0_seq1_3; comp50090_c0_seq5_3; comp61489_c0_seq2_5; comp71602_c0_seq17_1
GO:0044826	viral genome integration into host DNA	up-regulated	15	3.77776e-05	CL22212Contig1; CL2283Contig1; CL2397Contig3; CL251Contig3; CL29916Contig1; CL2Contig250; CL33Contig13; CL33Contig6; CL33Contig9; CL44999Contig1; CL7730Contig1; comp55989_c0_seq3_2; comp58783_c0_seq1_3; comp80292_c0_seq1_4; comp81293_c2_seq1_5
GO:0075713	establishment of integrated proviral latency	up-regulated	15	3.77776e-05	CL22212Contig1; CL2283Contig1; CL2397Contig3; CL251Contig3; CL29916Contig1; CL2Contig250; CL33Contig13; CL33Contig6; CL33Contig9; CL44999Contig1; CL7730Contig1; comp55989_c0_seq3_2; comp58783_c0_seq1_3; comp80292_c0_seq1_4; comp81293_c2_seq1_5
GO:0032691	negative regulation of interleukin-1 beta production	up-regulated	21	4.81321e-05	CL11616Contig1; CL11616Contig2; CL16634Contig1; CL27780Contig1; CL28315Contig1; CL29169Contig1; CL36330Contig1; CL38347Contig1; CL5Contig38; CL5Contig72; CL6Contig34; comp56159_c0_seq2_2; comp56216_c0_seq2_2; comp58641_c2_seq1_3; comp71837_c0_seq1_1; comp72243_c0_seq2_1; comp74370_c0_seq24_4; comp78317_c0_seq23_5; comp79099_c0_seq7_5; comp80254_c0_seq3_4; comp81291_c0_seq1_5
GO:0009887	animal organ morphogenesis	up-regulated	51	5.40635e-05	CL10290Contig1; CL12Contig14; CL12Contig30; CL14Contig24; CL15220Contig1; CL15475Contig1; CL1575Contig1; CL1575Contig2; CL15Contig20; CL16455Contig1; CL16602Contig1; CL166Contig2; CL166Contig5; CL16731Contig1; CL1740Contig1; CL17721Contig1; CL18826Contig1; CL21298Contig1; CL2165Contig1; CL2324Contig3; CL23690Contig1; CL2650Contig2; CL26525Contig1; CL28575Contig1; CL29115Contig1; CL29167Contig1; C…
GO:0032695	negative regulation of interleukin-12 production	up-regulated	20	5.48901e-05	CL11616Contig1; CL11616Contig2; CL27780Contig1; CL28315Contig1; CL29169Contig1; CL36330Contig1; CL38347Contig1; CL5Contig38; CL5Contig72; comp56159_c0_seq2_2; comp56216_c0_seq2_2; comp58641_c2_seq1_3; comp71837_c0_seq1_1; comp72243_c0_seq2_1; comp74370_c0_seq24_4; comp78317_c0_seq23_5; comp79099_c0_seq7_5; comp80254_c0_seq3_4; comp80874_c0_seq10_5; comp81291_c0_seq1_5
GO:0051216	cartilage development	up-regulated	54	5.5869e-05	CL1112Contig3; CL11771Contig1; CL12372Contig1; CL14792Contig1; CL15475Contig1; CL1563Contig1; CL15Contig20; CL16041Contig1; CL16217Contig1; CL1632Contig2; CL16602Contig1; CL166Contig2; CL166Contig5; CL16863Contig1; CL171Contig2; CL17721Contig1; CL18710Contig1; CL2016Contig1; CL21021Contig1; CL21181Contig1; CL2223Contig1; CL24348Contig1; CL27133Contig1; CL27997Contig1; CL28523Contig1; CL28575Conti…
GO:0003025	regulation of systemic arterial blood pressure by baroreceptor feedback	up-regulated	10	6.466e-05	CL1035Contig1; CL21579Contig1; CL944Contig1; CL944Contig2; CL944Contig3; CL944Contig4; CL944Contig5; CL944Contig6; comp54355_c0_seq8_3; comp78789_c0_seq7_4
GO:0021563	glossopharyngeal nerve development	up-regulated	10	6.466e-05	CL1035Contig1; CL21579Contig1; CL944Contig1; CL944Contig2; CL944Contig3; CL944Contig4; CL944Contig5; CL944Contig6; comp54355_c0_seq8_3; comp78789_c0_seq7_4
GO:0021564	vagus nerve development	up-regulated	10	6.466e-05	CL1035Contig1; CL21579Contig1; CL944Contig1; CL944Contig2; CL944Contig3; CL944Contig4; CL944Contig5; CL944Contig6; comp54355_c0_seq8_3; comp78789_c0_seq7_4
GO:0021538	epithalamus development	up-regulated	10	6.466e-05	CL11024Contig1; CL1702Contig2; CL2825Contig2; CL3Contig1; CL3Contig124; CL6937Contig1; CL9676Contig1; comp48889_c0_seq1_3; comp60235_c0_seq1_6; comp71310_c0_seq2_4
GO:0001656	metanephros development	up-regulated	18	6.95761e-05	CL1008Contig1; CL1008Contig2; CL10199Contig1; CL10307Contig1; CL15533Contig1; CL16175Contig1; CL18826Contig1; CL20980Contig1; CL24767Contig1; CL25427Contig1; CL26172Contig1; CL26700Contig1; CL28609Contig1; CL5868Contig2; CL7850Contig1; CL91Contig2; CL91Contig3; comp74111_c0_seq3_4
GO:0032197	transposition, RNA-mediated	up-regulated	33	7.28805e-05	CL11381Contig1; CL13526Contig1; CL16927Contig1; CL1884Contig2; CL19256Contig1; CL19396Contig1; CL19796Contig1; CL20827Contig1; CL2167Contig1; CL2783Contig1; CL2822Contig3; CL2958Contig1; CL326Contig4; CL3341Contig1; CL3365Contig1; CL38512Contig1; CL38846Contig1; CL3980Contig1; CL4189Contig1; CL4217Contig1; CL42302Contig1; CL4470Contig1; CL47002Contig1; CL5255Contig1; CL8089Contig1; CL8Contig30; C…
GO:2000737	negative regulation of stem cell differentiation	up-regulated	17	7.70198e-05	CL10829Contig1; CL17780Contig1; CL181Contig5; CL1854Contig1; CL21798Contig1; CL27997Contig1; CL33711Contig1; CL4169Contig1; CL4169Contig2; CL43847Contig1; CL50888Contig1; CL51727Contig1; CL6686Contig1; CL6806Contig1; CL7223Contig1; CL8762Contig1; comp76384_c0_seq8_5
GO:0007219	Notch signaling pathway	up-regulated	72	8.0113e-05	CL11080Contig1; CL11453Contig1; CL11598Contig1; CL12572Contig2; CL15447Contig1; CL15862Contig1; CL15982Contig1; CL16867Contig1; CL170Contig5; CL1714Contig1; CL19400Contig1; CL1944Contig1; CL21034Contig1; CL21365Contig1; CL21385Contig1; CL21462Contig1; CL21758Contig1; CL22042Contig1; CL23738Contig1; CL23927Contig1; CL2422Contig1; CL2422Contig2; CL2476Contig1; CL25288Contig1; CL27997Contig1; CL279C…
GO:0003215	cardiac right ventricle morphogenesis	up-regulated	11	8.09288e-05	CL10996Contig1; CL10996Contig2; CL1168Contig1; CL1168Contig2; CL1291Contig2; CL1291Contig3; CL16310Contig1; CL22947Contig1; CL2721Contig1; CL2721Contig2; comp66772_c0_seq4_4
GO:0007412	axon target recognition	up-regulated	11	8.09288e-05	CL1828Contig1; CL2241Contig1; CL241Contig3; CL4254Contig1; CL6611Contig1; CL6611Contig2; CL7235Contig1; comp28277_c0_seq2_3; comp49811_c0_seq9_2; comp71159_c2_seq11_1; comp80468_c0_seq9_5
GO:0090050	positive regulation of cell migration involved in sprouting angiogenesis	up-regulated	15	8.98071e-05	CL12889Contig1; CL14871Contig1; CL166Contig2; CL166Contig5; CL1762Contig1; CL1938Contig2; CL3130Contig2; CL46391Contig1; CL5880Contig2; CL6054Contig1; comp40471_c0_seq1_6; comp64772_c0_seq7_5; comp65128_c0_seq1_1; comp66227_c0_seq5_4; comp74363_c0_seq1_4
GO:0009952	anterior/posterior pattern specification	up-regulated	56	9.00187e-05	CL10199Contig1; CL111Contig6; CL11410Contig1; CL1206Contig2; CL1206Contig3; CL15053Contig1; CL15108Contig1; CL16454Contig1; CL16574Contig1; CL16602Contig1; CL16812Contig1; CL1702Contig2; CL17425Contig1; CL17682Contig1; CL18826Contig1; CL20064Contig1; CL20544Contig1; CL20894Contig1; CL2115Contig2; CL2171Contig1; CL22204Contig1; CL22276Contig1; CL2241Contig1; CL227Contig1; CL227Contig2; CL227Contig…
GO:0033700	phospholipid efflux	up-regulated	12	9.05207e-05	CL10565Contig1; CL117Contig2; CL117Contig4; CL13827Contig1; CL154Contig3; CL16335Contig1; CL2Contig117; CL2Contig270; CL51244Contig1; CL6529Contig1; comp80748_c0_seq6_4; comp81143_c0_seq1_4
GO:0001654	eye development	up-regulated	45	9.06602e-05	CL11658Contig1; CL1231Contig2; CL14615Contig1; CL1571Contig3; CL15Contig20; CL1650Contig1; CL17721Contig1; CL18147Contig1; CL18367Contig1; CL20633Contig1; CL21298Contig1; CL2171Contig1; CL22015Contig1; CL22444Contig1; CL22785Contig1; CL24442Contig1; CL27340Contig1; CL27Contig6; CL290Contig5; CL29Contig10; CL351Contig6; CL357Contig2; CL3728Contig1; CL38693Contig1; CL3917Contig1; CL4047Contig2; CL4…
Top GO enrichment terms of pairwise DETs (DS3 vs. DS2)
id	term	stats	ListHits	pval	transcript
GO:0001756	somitogenesis	down-regulated	18	5.79116e-15	CL10350Contig1; CL20645Contig1; CL21491Contig1; CL2241Contig1; CL22876Contig1; CL23774Contig1; CL25820Contig1; CL29380Contig1; CL45695Contig1; CL46458Contig1; CL46985Contig1; CL496Contig3; CL6407Contig2; comp30380_c0_seq3_6; comp35441_c0_seq6_6; comp42626_c0_seq6_6; comp57647_c0_seq2_4; comp69503_c0_seq5_1
GO:0009948	anterior/posterior axis specification	down-regulated	9	1.01631e-13	CL10350Contig1; CL23690Contig1; CL26525Contig1; CL29167Contig1; CL31334Contig1; CL8940Contig1; CL9152Contig1; comp42626_c0_seq6_6; comp69503_c0_seq5_1
GO:0036342	post-anal tail morphogenesis	down-regulated	11	3.23339e-13	CL20645Contig1; CL22876Contig1; CL23774Contig1; CL25820Contig1; CL26Contig13; CL6407Contig2; CL708Contig1; comp30380_c0_seq3_6; comp35441_c0_seq6_6; comp54541_c2_seq1_3; comp57647_c0_seq2_4
GO:0014028	notochord formation	down-regulated	6	1.1294e-12	CL19458Contig1; CL23774Contig1; CL25820Contig1; CL8788Contig1; comp35815_c0_seq1_3; comp41291_c1_seq4_6
GO:0048264	determination of ventral identity	down-regulated	7	8.8503e-11	CL10350Contig1; CL13259Contig1; CL17802Contig1; CL9440Contig1; comp42626_c0_seq6_6; comp54541_c2_seq1_3; comp69503_c0_seq5_1
GO:0007498	mesoderm development	down-regulated	9	3.09607e-10	CL20645Contig1; CL22876Contig1; CL23774Contig1; CL25820Contig1; CL37284Contig1; CL6407Contig2; CL9190Contig1; comp35441_c0_seq6_6; comp57647_c0_seq2_4
GO:0007339	binding of sperm to zona pellucida	down-regulated	8	3.10051e-10	CL1Contig177; CL21349Contig1; CL34279Contig1; CL6115Contig2; CL8256Contig1; CL8944Contig1; comp65264_c0_seq2_4; comp8481_c0_seq1_6
GO:0009953	dorsal/ventral pattern formation	down-regulated	12	3.42838e-10	CL10350Contig1; CL13Contig15; CL19458Contig1; CL20645Contig1; CL37284Contig1; CL6407Contig2; CL9152Contig1; comp35441_c0_seq6_6; comp42626_c0_seq6_6; comp54541_c2_seq1_3; comp57647_c0_seq2_4; comp69503_c0_seq5_1
GO:0035803	egg coat formation	down-regulated	6	9.95275e-10	CL21349Contig1; CL34279Contig1; CL6115Contig2; CL8944Contig1; comp65264_c0_seq2_4; comp8481_c0_seq1_6
GO:0001707	mesoderm formation	down-regulated	9	2.44137e-09	CL13259Contig1; CL17802Contig1; CL19458Contig1; CL20645Contig1; CL45695Contig1; CL6407Contig2; comp35441_c0_seq6_6; comp54541_c2_seq1_3; comp57647_c0_seq2_4
GO:0021999	neural plate anterior/posterior regionalization	down-regulated	5	4.5426e-09	CL20645Contig1; CL6407Contig2; CL9152Contig1; comp35441_c0_seq6_6; comp57647_c0_seq2_4
GO:2000344	positive regulation of acrosome reaction	down-regulated	7	5.5205e-09	CL21349Contig1; CL34279Contig1; CL6115Contig2; CL7049Contig1; CL8944Contig1; comp65264_c0_seq2_4; comp8481_c0_seq1_6
GO:0033574	response to testosterone	down-regulated	7	1.01404e-08	CL21349Contig1; CL31115Contig1; CL34279Contig1; CL6115Contig2; CL8944Contig1; comp65264_c0_seq2_4; comp8481_c0_seq1_6
GO:0030903	notochord development	down-regulated	6	1.61242e-08	CL19458Contig1; CL20645Contig1; CL23774Contig1; CL6407Contig2; comp35441_c0_seq6_6; comp57647_c0_seq2_4
GO:0042074	cell migration involved in gastrulation	down-regulated	7	2.52619e-08	CL19458Contig1; CL20645Contig1; CL31334Contig1; CL37477Contig1; CL6407Contig2; comp35441_c0_seq6_6; comp57647_c0_seq2_4
GO:0048263	determination of dorsal identity	down-regulated	5	4.68097e-08	CL20645Contig1; CL31334Contig1; CL6407Contig2; comp35441_c0_seq6_6; comp57647_c0_seq2_4
GO:0045892	negative regulation of transcription, DNA-templated	down-regulated	24	4.89548e-08	CL10238Contig1; CL13259Contig1; CL17802Contig1; CL2640Contig1; CL27157Contig1; CL27749Contig1; CL278Contig2; CL28694Contig1; CL29380Contig1; CL322Contig5; CL32575Contig1; CL35360Contig1; CL37284Contig1; CL45695Contig1; CL46458Contig1; CL5004Contig2; CL5587Contig1; CL8788Contig1; CL9440Contig1; comp30380_c0_seq3_6; comp35815_c0_seq1_3; comp41291_c1_seq4_6; comp66678_c0_seq1_1; comp77902_c0_seq8_5
GO:0009952	anterior/posterior pattern specification	down-regulated	9	5.3967e-07	CL20645Contig1; CL2241Contig1; CL23774Contig1; CL45456Contig1; CL6407Contig2; CL8940Contig1; CL9190Contig1; comp35441_c0_seq6_6; comp57647_c0_seq2_4
GO:0061371	determination of heart left/right asymmetry	down-regulated	6	1.29622e-06	CL10350Contig1; CL23774Contig1; CL25820Contig1; CL45459Contig1; comp42626_c0_seq6_6; comp69503_c0_seq5_1
GO:0000122	negative regulation of transcription from RNA polymerase II promoter	down-regulated	25	6.24773e-06	CL13259Contig1; CL17802Contig1; CL19458Contig1; CL22876Contig1; CL23774Contig1; CL25820Contig1; CL26Contig13; CL27157Contig1; CL28694Contig1; CL29380Contig1; CL31115Contig1; CL35360Contig1; CL37284Contig1; CL44925Contig1; CL46458Contig1; CL46985Contig1; CL5004Contig2; CL5587Contig1; CL8940Contig1; CL9338Contig1; CL9440Contig1; comp30380_c0_seq3_6; comp45798_c0_seq1_3; comp52774_c0_seq5_1; comp666…
GO:0007492	endoderm development	down-regulated	5	7.43544e-06	CL20645Contig1; CL37477Contig1; CL6407Contig2; comp35441_c0_seq6_6; comp57647_c0_seq2_4
GO:0032570	response to progesterone	down-regulated	6	9.76579e-06	CL21349Contig1; CL34279Contig1; CL6115Contig2; CL8944Contig1; comp65264_c0_seq2_4; comp8481_c0_seq1_6
GO:0035162	embryonic hemopoiesis	down-regulated	5	1.0729e-05	CL10350Contig1; comp27551_c0_seq1_3; comp42626_c0_seq6_6; comp54541_c2_seq1_3; comp69503_c0_seq5_1
GO:0006351	transcription, DNA-templated	down-regulated	52	2.11955e-05	CL13Contig15; CL15700Contig1; CL15977Contig1; CL1869Contig3; CL19010Contig1; CL19458Contig1; CL20113Contig1; CL21798Contig1; CL2235Contig1; CL22876Contig1; CL23690Contig1; CL23774Contig1; CL25820Contig1; CL26525Contig1; CL26Contig13; CL27157Contig1; CL278Contig2; CL28694Contig1; CL29167Contig1; CL2934Contig1; CL29380Contig1; CL2998Contig1; CL32037Contig1; CL322Contig5; CL32575Contig1; CL35360Cont…
GO:0003143	embryonic heart tube morphogenesis	down-regulated	5	3.10717e-05	CL10350Contig1; CL19458Contig1; CL45695Contig1; comp42626_c0_seq6_6; comp69503_c0_seq5_1
GO:0006412	translation	down-regulated	9	0.00010928	CL19733Contig1; CL31Contig16; CL33903Contig1; CL3539Contig2; CL42611Contig1; CL46488Contig1; CL46554Contig1; CL48623Contig1; CL49107Contig1
GO:0009887	animal organ morphogenesis	down-regulated	6	0.000119878	CL2165Contig1; CL23690Contig1; CL26525Contig1; CL29167Contig1; CL8940Contig1; comp41443_c0_seq7_6
GO:0001947	heart looping	down-regulated	6	0.000196446	CL10350Contig1; CL19458Contig1; CL31334Contig1; CL45695Contig1; comp42626_c0_seq6_6; comp69503_c0_seq5_1
GO:0071300	cellular response to retinoic acid	down-regulated	5	0.000220044	CL23774Contig1; CL25820Contig1; CL27749Contig1; CL278Contig2; comp77902_c0_seq8_5
GO:0060070	canonical Wnt signaling pathway	down-regulated	6	0.000372273	CL19458Contig1; CL23774Contig1; CL25820Contig1; CL28118Contig1; CL708Contig1; comp47948_c0_seq1_4
GO:0001654	eye development	down-regulated	5	0.00040216	CL20645Contig1; CL2640Contig1; CL6407Contig2; comp35441_c0_seq6_6; comp57647_c0_seq2_4
GO:0007219	Notch signaling pathway	down-regulated	6	0.0015554	CL22876Contig1; CL23927Contig1; CL45695Contig1; comp30380_c0_seq3_6; comp48473_c0_seq4_3; comp52584_c0_seq49_3
GO:0001568	blood vessel development	down-regulated	5	0.00169006	CL19458Contig1; CL2241Contig1; CL8940Contig1; comp27551_c0_seq1_3; comp54541_c2_seq1_3
GO:0007275	multicellular organism development	down-regulated	17	0.00174217	CL16228Contig1; CL21663Contig1; CL26350Contig1; CL28118Contig1; CL2998Contig1; CL32037Contig1; CL35360Contig1; CL35Contig13; CL5110Contig1; CL558Contig2; CL6056Contig1; CL7717Contig1; comp27338_c0_seq1_3; comp37525_c0_seq5_6; comp42723_c0_seq1_3; comp47948_c0_seq1_4; comp58662_c1_seq17_3
GO:0030509	BMP signaling pathway	down-regulated	5	0.0024908	CL13259Contig1; CL17802Contig1; CL23774Contig1; CL25820Contig1; CL9440Contig1
GO:0090090	negative regulation of canonical Wnt signaling pathway	down-regulated	5	0.0024908	CL20645Contig1; CL37477Contig1; CL6407Contig2; comp35441_c0_seq6_6; comp57647_c0_seq2_4
GO:0032971	regulation of muscle filament sliding	up-regulated	6	0	CL1782Contig1; CL1782Contig2; comp51319_c0_seq34_2; comp76816_c1_seq4_5; comp78888_c0_seq61_4; comp79801_c4_seq3_5
GO:0045214	sarcomere organization	up-regulated	60	1.76796e-36	CL10802Contig1; CL12355Contig1; CL14070Contig1; CL16843Contig1; CL1782Contig1; CL1782Contig2; CL17930Contig1; CL19677Contig1; CL19865Contig1; CL1Contig247; CL20642Contig1; CL21336Contig1; CL2202Contig1; CL2202Contig3; CL23581Contig1; CL23941Contig1; CL2461Contig1; CL25783Contig1; CL28904Contig1; CL29294Contig1; CL2Contig244; CL3100Contig1; CL3380Contig1; CL33926Contig1; CL34684Contig1; CL34783Con…
GO:0007155	cell adhesion	up-regulated	140	6.81803e-25	CL10667Contig1; CL11049Contig1; CL11320Contig1; CL1154Contig2; CL116Contig7; CL12009Contig1; CL1207Contig2; CL1207Contig4; CL1432Contig1; CL14826Contig1; CL1492Contig2; CL1492Contig3; CL1492Contig4; CL15292Contig1; CL1579Contig3; CL15862Contig1; CL16477Contig2; CL1676Contig2; CL17402Contig1; CL1743Contig1; CL1769Contig3; CL1782Contig1; CL1782Contig2; CL17930Contig1; CL17Contig15; CL17Contig26; CL…
GO:2001259	positive regulation of cation channel activity	up-regulated	18	2.4125e-17	CL15033Contig1; CL15033Contig2; CL16540Contig1; CL21336Contig1; CL23581Contig1; CL27Contig16; CL28904Contig1; CL30764Contig1; CL36978Contig1; CL3984Contig1; CL4406Contig1; CL4406Contig2; CL5175Contig1; CL648Contig1; CL9780Contig2; comp55633_c0_seq42_2; comp70472_c0_seq364_1; comp80573_c0_seq64_4
GO:0006941	striated muscle contraction	up-regulated	32	3.90511e-17	CL10802Contig1; CL16843Contig1; CL1782Contig1; CL1782Contig2; CL20642Contig1; CL2202Contig1; CL2202Contig3; CL28501Contig1; CL29507Contig1; CL2Contig244; CL33926Contig1; CL36349Contig1; CL36383Contig1; CL415Contig3; CL46593Contig1; CL47189Contig1; CL49864Contig1; CL61Contig10; CL61Contig3; CL61Contig6; comp34513_c0_seq7_6; comp41452_c0_seq5_6; comp51319_c0_seq34_2; comp61336_c0_seq1_1; comp71773_…
GO:1901018	positive regulation of potassium ion transmembrane transporter activity	up-regulated	14	1.43168e-15	CL15033Contig1; CL15033Contig2; CL16540Contig1; CL21336Contig1; CL23581Contig1; CL27Contig16; CL28904Contig1; CL36978Contig1; CL4406Contig1; CL4406Contig2; CL5175Contig1; CL9780Contig2; comp55633_c0_seq42_2; comp80573_c0_seq64_4
GO:0055010	ventricular cardiac muscle tissue morphogenesis	up-regulated	23	4.7903e-15	CL12247Contig1; CL19739Contig1; CL20642Contig1; CL2177Contig3; CL27449Contig1; CL29507Contig1; CL3277Contig1; CL33926Contig1; CL36349Contig1; CL36383Contig1; CL4769Contig1; CL49864Contig1; CL8049Contig1; CL8382Contig1; CL8655Contig1; comp33126_c0_seq1_1; comp50324_c0_seq2_2; comp51466_c0_seq2_3; comp69761_c0_seq2_5; comp74349_c0_seq3_4; comp78322_c5_seq1_5; comp79423_c1_seq4_5; comp9919_c0_seq1_2
GO:0060048	cardiac muscle contraction	up-regulated	34	8.45112e-15	CL12247Contig1; CL12395Contig1; CL1398Contig2; CL15033Contig1; CL15033Contig2; CL15338Contig2; CL16540Contig1; CL19739Contig1; CL19966Contig1; CL20642Contig1; CL21400Contig1; CL2333Contig2; CL27449Contig1; CL27Contig16; CL29507Contig1; CL3277Contig1; CL33926Contig1; CL36349Contig1; CL36383Contig1; CL4549Contig1; CL49864Contig1; CL6295Contig1; CL71Contig10; CL8049Contig1; CL8655Contig1; CL9780Cont…
GO:0030049	muscle filament sliding	up-regulated	19	5.00685e-14	CL1058Contig1; CL1058Contig2; CL1058Contig3; CL1058Contig4; CL19739Contig1; CL20642Contig1; CL2333Contig2; CL2718Contig1; CL29507Contig1; CL33926Contig1; CL35085Contig1; CL36349Contig1; CL36383Contig1; CL49864Contig1; comp50935_c0_seq1_2; comp70933_c0_seq9_1; comp74317_c0_seq2_5; comp77047_c1_seq20_5; comp79423_c1_seq4_5
GO:0030832	regulation of actin filament length	up-regulated	10	4.12533e-13	CL1058Contig1; CL1058Contig2; CL1058Contig3; CL1058Contig4; CL2718Contig1; CL35085Contig1; comp50935_c0_seq1_2; comp70933_c0_seq9_1; comp74317_c0_seq2_5; comp77047_c1_seq20_5
GO:0006936	muscle contraction	up-regulated	36	6.38475e-13	CL10802Contig1; CL125Contig1; CL15861Contig1; CL16447Contig1; CL20642Contig1; CL21336Contig1; CL21999Contig1; CL23581Contig1; CL23874Contig1; CL23941Contig1; CL24240Contig1; CL28904Contig1; CL29507Contig1; CL33926Contig1; CL36349Contig1; CL36383Contig1; CL36897Contig1; CL36978Contig1; CL38399Contig1; CL38976Contig1; CL415Contig3; CL4406Contig1; CL4406Contig2; CL46593Contig1; CL4740Contig1; CL4986…
GO:0006937	regulation of muscle contraction	up-regulated	18	8.06722e-12	CL1588Contig4; CL22113Contig1; CL27449Contig1; CL34783Contig1; CL38976Contig1; CL6Contig42; CL8049Contig1; CL8357Contig1; CL8655Contig1; CL9693Contig1; comp14612_c0_seq1_1; comp33126_c0_seq1_1; comp33283_c0_seq1_1; comp52030_c0_seq11_3; comp71698_c0_seq6_1; comp72023_c3_seq1_1; comp76502_c1_seq2_5; comp9919_c0_seq1_2
GO:0030198	extracellular matrix organization	up-regulated	45	1.40907e-11	CL11049Contig1; CL14826Contig1; CL16477Contig2; CL16818Contig1; CL18172Contig1; CL18406Contig1; CL2050Contig2; CL21313Contig1; CL2526Contig1; CL2548Contig1; CL26026Contig1; CL27711Contig1; CL28562Contig1; CL29399Contig1; CL317Contig3; CL3225Contig2; CL3270Contig2; CL35182Contig1; CL35661Contig1; CL3745Contig1; CL3745Contig3; CL3819Contig1; CL3819Contig2; CL39Contig3; CL4769Contig1; CL4836Contig3;…
GO:0048741	skeletal muscle fiber development	up-regulated	23	1.99336e-11	CL10248Contig1; CL125Contig1; CL15861Contig1; CL19865Contig1; CL233Contig4; CL2448Contig1; CL25783Contig1; CL31744Contig1; CL34684Contig1; CL3590Contig1; CL366Contig1; CL414Contig3; CL505Contig4; CL8250Contig1; comp24760_c0_seq1_4; comp35153_c0_seq1_3; comp36519_c0_seq1_3; comp49024_c2_seq18_2; comp61489_c0_seq2_5; comp71698_c0_seq6_1; comp72023_c3_seq1_1; comp72615_c0_seq4_4; comp76112_c0_seq1_4
GO:0071688	striated muscle myosin thick filament assembly	up-regulated	21	2.43454e-11	CL10802Contig1; CL16843Contig1; CL1782Contig1; CL1782Contig2; CL2202Contig1; CL2202Contig3; CL2Contig244; CL415Contig3; CL46593Contig1; CL61Contig10; CL61Contig3; CL61Contig6; comp34513_c0_seq7_6; comp51319_c0_seq34_2; comp61336_c0_seq1_1; comp75057_c2_seq4_4; comp76816_c1_seq4_5; comp78538_c1_seq6_4; comp78888_c0_seq61_4; comp79531_c0_seq8_5; comp79801_c4_seq3_5
GO:0002027	regulation of heart rate	up-regulated	21	4.7015e-11	CL1398Contig2; CL15033Contig1; CL15033Contig2; CL16540Contig1; CL192Contig1; CL192Contig4; CL20642Contig1; CL23021Contig1; CL27Contig16; CL29507Contig1; CL33926Contig1; CL36349Contig1; CL36383Contig1; CL4549Contig1; CL497Contig3; CL49864Contig1; CL9780Contig2; comp55633_c0_seq42_2; comp70163_c0_seq9_1; comp79423_c1_seq4_5; comp80573_c0_seq64_4
GO:0030199	collagen fibril organization	up-regulated	23	4.80014e-11	CL1112Contig3; CL14636Contig1; CL1709Contig2; CL2177Contig3; CL2898Contig1; CL2938Contig1; CL317Contig3; CL317Contig4; CL4047Contig2; CL4488Contig1; CL46Contig1; CL4769Contig1; CL4836Contig1; CL4836Contig3; CL5644Contig1; CL5931Contig1; CL7061Contig1; CL8382Contig1; comp50324_c0_seq2_2; comp53437_c1_seq16_2; comp69761_c0_seq2_5; comp74349_c0_seq3_4; comp80749_c0_seq36_5
GO:0036371	protein localization to T-tubule	up-regulated	7	1.69247e-10	CL15033Contig1; CL15033Contig2; CL16540Contig1; CL27Contig16; CL9780Contig2; comp55633_c0_seq42_2; comp80573_c0_seq64_4
GO:0086066	atrial cardiac muscle cell to AV node cell communication	up-regulated	7	1.69247e-10	CL15033Contig1; CL15033Contig2; CL16540Contig1; CL27Contig16; CL9780Contig2; comp55633_c0_seq42_2; comp80573_c0_seq64_4
GO:0086070	SA node cell to atrial cardiac muscle cell communication	up-regulated	7	1.69247e-10	CL15033Contig1; CL15033Contig2; CL16540Contig1; CL27Contig16; CL9780Contig2; comp55633_c0_seq42_2; comp80573_c0_seq64_4
GO:1901019	regulation of calcium ion transmembrane transporter activity	up-regulated	7	1.69247e-10	CL15033Contig1; CL15033Contig2; CL16540Contig1; CL27Contig16; CL9780Contig2; comp55633_c0_seq42_2; comp80573_c0_seq64_4
GO:1901021	positive regulation of calcium ion transmembrane transporter activity	up-regulated	7	1.69247e-10	CL15033Contig1; CL15033Contig2; CL16540Contig1; CL27Contig16; CL9780Contig2; comp55633_c0_seq42_2; comp80573_c0_seq64_4
GO:0051695	actin filament uncapping	up-regulated	7	1.69247e-10	CL21336Contig1; CL23581Contig1; CL28904Contig1; CL36978Contig1; CL4406Contig1; CL4406Contig2; CL5175Contig1
GO:0086097	phospholipase C-activating angiotensin-activated signaling pathway	up-regulated	7	1.69247e-10	CL21336Contig1; CL23581Contig1; CL28904Contig1; CL36978Contig1; CL4406Contig1; CL4406Contig2; CL5175Contig1
GO:1904209	positive regulation of chemokine (C-C motif) ligand 2 secretion	up-regulated	7	1.69247e-10	CL3819Contig1; CL3819Contig2; CL8175Contig1; CL8175Contig2; comp57435_c0_seq28_3; comp70787_c1_seq1_5; comp74750_c1_seq23_4
GO:0003009	skeletal muscle contraction	up-regulated	19	2.01149e-10	CL12247Contig1; CL19739Contig1; CL19966Contig1; CL27237Contig1; CL27449Contig1; CL29507Contig1; CL3277Contig1; CL36383Contig1; CL71Contig10; CL8049Contig1; CL8655Contig1; comp14612_c0_seq1_1; comp20853_c0_seq1_2; comp33126_c0_seq1_1; comp51466_c0_seq2_3; comp61504_c0_seq2_1; comp75455_c0_seq1_4; comp78322_c5_seq1_5; comp9919_c0_seq1_2
GO:0007517	muscle organ development	up-regulated	31	2.07283e-10	CL1058Contig1; CL1058Contig2; CL1058Contig3; CL1058Contig4; CL12152Contig1; CL163Contig1; CL21629Contig1; CL2718Contig1; CL29597Contig1; CL313Contig1; CL313Contig3; CL33335Contig1; CL35085Contig1; CL37210Contig1; CL39Contig3; CL425Contig2; CL505Contig4; CL5581Contig1; CL60Contig7; CL6261Contig1; CL8846Contig1; comp47054_c0_seq1_2; comp48860_c0_seq7_2; comp50935_c0_seq1_2; comp5423_c0_seq1_6; comp…
GO:0007525	somatic muscle development	up-regulated	10	3.20993e-10	CL1058Contig1; CL1058Contig2; CL1058Contig3; CL1058Contig4; CL2718Contig1; CL35085Contig1; comp50935_c0_seq1_2; comp70933_c0_seq9_1; comp74317_c0_seq2_5; comp77047_c1_seq20_5
GO:0030239	myofibril assembly	up-regulated	15	1.03221e-09	CL14070Contig1; CL16447Contig1; CL20642Contig1; CL20Contig3; CL21974Contig1; CL23941Contig1; CL26889Contig1; CL29969Contig1; CL2Contig14; CL33926Contig1; CL36349Contig1; CL45326Contig1; CL49864Contig1; CL53060Contig1; comp79423_c1_seq4_5
GO:0014873	response to muscle activity involved in regulation of muscle adaptation	up-regulated	7	1.44208e-09	CL10248Contig1; CL1Contig270; CL23574Contig1; CL48232Contig1; comp36519_c0_seq1_3; comp61489_c0_seq2_5; comp77046_c1_seq1_4
GO:0071307	cellular response to vitamin K	up-regulated	7	1.44208e-09	CL3819Contig1; CL3819Contig2; CL8175Contig1; CL8175Contig2; comp57435_c0_seq28_3; comp70787_c1_seq1_5; comp74750_c1_seq23_4
GO:0035989	tendon development	up-regulated	11	1.57732e-09	CL2177Contig3; CL29342Contig1; CL317Contig3; CL317Contig4; CL4769Contig1; CL4836Contig1; CL4836Contig3; CL8382Contig1; comp50324_c0_seq2_2; comp69761_c0_seq2_5; comp74349_c0_seq3_4
GO:0055117	regulation of cardiac muscle contraction	up-regulated	15	2.30253e-09	CL1398Contig2; CL15033Contig1; CL15033Contig2; CL16540Contig1; CL192Contig1; CL192Contig4; CL27Contig16; CL4549Contig1; CL48726Contig1; CL9780Contig2; comp55633_c0_seq42_2; comp69914_c0_seq2_4; comp70163_c0_seq9_1; comp77040_c0_seq9_4; comp80573_c0_seq64_4
GO:0055013	cardiac muscle cell development	up-regulated	12	3.54985e-09	CL1166Contig2; CL21336Contig1; CL23581Contig1; CL243Contig2; CL243Contig3; CL28904Contig1; CL29247Contig1; CL36978Contig1; CL4406Contig1; CL4406Contig2; CL5175Contig1; CL9208Contig1
GO:0098907	regulation of SA node cell action potential	up-regulated	9	7.99002e-09	CL1398Contig2; CL15033Contig1; CL15033Contig2; CL16540Contig1; CL27Contig16; CL4549Contig1; CL9780Contig2; comp55633_c0_seq42_2; comp80573_c0_seq64_4
GO:0086036	regulation of cardiac muscle cell membrane potential	up-regulated	9	7.99002e-09	CL15033Contig1; CL15033Contig2; CL15338Contig2; CL16540Contig1; CL27Contig16; CL9780Contig2; comp55633_c0_seq42_2; comp69914_c0_seq2_4; comp80573_c0_seq64_4
GO:0010881	regulation of cardiac muscle contraction by regulation of the release of sequestered calcium ion	up-regulated	11	9.50823e-09	CL1398Contig2; CL15033Contig1; CL15033Contig2; CL16540Contig1; CL27902Contig1; CL27Contig16; CL4549Contig1; CL9780Contig2; comp55633_c0_seq42_2; comp58327_c0_seq1_4; comp80573_c0_seq64_4
GO:0007015	actin filament organization	up-regulated	36	1.53303e-08	CL10215Contig2; CL10802Contig1; CL11355Contig1; CL16447Contig1; CL16843Contig1; CL1706Contig1; CL1782Contig1; CL1782Contig2; CL2202Contig1; CL2202Contig3; CL25915Contig1; CL27788Contig1; CL2Contig244; CL3506Contig1; CL40252Contig1; CL402Contig5; CL415Contig3; CL46593Contig1; CL5340Contig1; CL61Contig10; CL61Contig3; CL61Contig6; comp34513_c0_seq7_6; comp51319_c0_seq34_2; comp55114_c1_seq393_2; co…
GO:0036309	protein localization to M-band	up-regulated	8	1.53962e-08	CL15033Contig1; CL15033Contig2; CL16540Contig1; CL27Contig16; CL651Contig5; CL9780Contig2; comp55633_c0_seq42_2; comp80573_c0_seq64_4
GO:0098904	regulation of AV node cell action potential	up-regulated	9	1.70023e-08	CL1398Contig2; CL15033Contig1; CL15033Contig2; CL16540Contig1; CL27Contig16; CL4549Contig1; CL9780Contig2; comp55633_c0_seq42_2; comp80573_c0_seq64_4
GO:0098910	regulation of atrial cardiac muscle cell action potential	up-regulated	9	1.70023e-08	CL1398Contig2; CL15033Contig1; CL15033Contig2; CL16540Contig1; CL27Contig16; CL4549Contig1; CL9780Contig2; comp55633_c0_seq42_2; comp80573_c0_seq64_4
GO:0043462	regulation of ATPase activity	up-regulated	9	1.70023e-08	CL19865Contig1; CL20642Contig1; CL33926Contig1; CL34684Contig1; CL36349Contig1; CL366Contig1; CL49864Contig1; CL8655Contig1; comp79423_c1_seq4_5
GO:1990523	bone regeneration	up-regulated	7	2.36993e-08	CL3819Contig1; CL3819Contig2; CL8175Contig1; CL8175Contig2; comp57435_c0_seq28_3; comp70787_c1_seq1_5; comp74750_c1_seq23_4
GO:0002074	extraocular skeletal muscle development	up-regulated	10	2.50271e-08	CL10802Contig1; CL2202Contig1; CL2202Contig3; CL2Contig244; CL415Contig3; CL46593Contig1; CL505Contig4; comp61336_c0_seq1_1; comp75057_c2_seq4_4; comp78538_c1_seq6_4
GO:0014850	response to muscle activity	up-regulated	14	2.86339e-08	CL1398Contig2; CL24240Contig1; CL2463Contig2; CL3819Contig1; CL3819Contig2; CL434Contig3; CL45326Contig1; CL4549Contig1; CL53060Contig1; CL8175Contig1; CL8175Contig2; comp57435_c0_seq28_3; comp70787_c1_seq1_5; comp74750_c1_seq23_4
GO:0060316	positive regulation of ryanodine-sensitive calcium-release channel activity	up-regulated	5	4.70587e-08	CL1801Contig1; CL1801Contig2; CL27902Contig1; CL3241Contig2; comp72418_c0_seq3_4
GO:0014883	transition between fast and slow fiber	up-regulated	12	5.49237e-08	CL12247Contig1; CL27449Contig1; CL29507Contig1; CL31744Contig1; CL3277Contig1; CL36383Contig1; CL8049Contig1; CL8655Contig1; comp33126_c0_seq1_1; comp51466_c0_seq2_3; comp78322_c5_seq1_5; comp9919_c0_seq1_2
GO:0048041	focal adhesion assembly	up-regulated	16	7.00353e-08	CL19865Contig1; CL21336Contig1; CL23581Contig1; CL23874Contig1; CL25915Contig1; CL27788Contig1; CL28904Contig1; CL34684Contig1; CL366Contig1; CL36978Contig1; CL402Contig5; CL4406Contig1; CL4406Contig2; CL5175Contig1; CL5340Contig1; comp77538_c1_seq13_4
GO:0006029	proteoglycan metabolic process	up-regulated	8	7.87761e-08	CL1112Contig3; CL2177Contig3; CL4769Contig1; CL7061Contig1; CL8382Contig1; comp50324_c0_seq2_2; comp69761_c0_seq2_5; comp74349_c0_seq3_4
GO:0033292	T-tubule organization	up-regulated	8	7.87761e-08	CL15033Contig1; CL15033Contig2; CL16540Contig1; CL27Contig16; CL9780Contig2; comp55633_c0_seq42_2; comp61504_c0_seq2_1; comp80573_c0_seq64_4
GO:0086014	atrial cardiac muscle cell action potential	up-regulated	8	7.87761e-08	CL15033Contig1; CL15033Contig2; CL16540Contig1; CL22734Contig1; CL27Contig16; CL9780Contig2; comp55633_c0_seq42_2; comp80573_c0_seq64_4
GO:0010882	regulation of cardiac muscle contraction by calcium ion signaling	up-regulated	10	1.20853e-07	CL1398Contig2; CL15033Contig1; CL15033Contig2; CL16540Contig1; CL19739Contig1; CL27Contig16; CL4549Contig1; CL9780Contig2; comp55633_c0_seq42_2; comp80573_c0_seq64_4
GO:1900025	negative regulation of substrate adhesion-dependent cell spreading	up-regulated	10	1.9282e-07	CL10750Contig1; CL152Contig6; CL3819Contig1; CL3819Contig2; CL51546Contig1; CL8175Contig1; CL8175Contig2; comp57435_c0_seq28_3; comp70787_c1_seq1_5; comp74750_c1_seq23_4
GO:1901017	negative regulation of potassium ion transmembrane transporter activity	up-regulated	9	2.01067e-07	CL20568Contig1; CL21336Contig1; CL23581Contig1; CL28904Contig1; CL36978Contig1; CL4406Contig1; CL4406Contig2; CL5175Contig1; CL88Contig9
GO:0007268	chemical synaptic transmission	up-regulated	45	2.44754e-07	CL1071Contig3; CL10825Contig1; CL12904Contig1; CL12904Contig2; CL1462Contig1; CL1462Contig2; CL15788Contig1; CL165Contig6; CL1771Contig2; CL197Contig5; CL210Contig5; CL21291Contig1; CL2226Contig1; CL22831Contig1; CL24488Contig1; CL28867Contig1; CL30708Contig1; CL34151Contig1; CL34868Contig1; CL3838Contig2; CL39146Contig1; CL3916Contig2; CL391Contig5; CL4141Contig2; CL4620Contig1; CL48581Contig1; …
GO:1903225	negative regulation of endodermal cell differentiation	up-regulated	5	3.12474e-07	CL317Contig3; CL317Contig4; CL4488Contig1; CL4836Contig1; CL4836Contig3
GO:0032224	positive regulation of synaptic transmission, cholinergic	up-regulated	5	3.12474e-07	CL39Contig3; CL440Contig1; comp5423_c0_seq1_6; comp71553_c1_seq8_1; comp80487_c0_seq73_5
GO:0007411	axon guidance	up-regulated	47	3.45957e-07	CL10033Contig1; CL1008Contig2; CL1197Contig3; CL1228Contig3; CL12395Contig1; CL137Contig3; CL16676Contig1; CL166Contig5; CL17Contig15; CL17Contig26; CL17Contig27; CL18331Contig1; CL19279Contig1; CL2158Contig1; CL22025Contig1; CL2226Contig1; CL2492Contig2; CL25247Contig2; CL28477Contig1; CL30708Contig1; CL30764Contig1; CL35826Contig1; CL37125Contig1; CL38153Contig1; CL39Contig3; CL40785Contig1; CL…
GO:0008344	adult locomotory behavior	up-regulated	20	3.59219e-07	CL1064Contig2; CL15338Contig2; CL165Contig6; CL17Contig15; CL17Contig26; CL17Contig27; CL2112Contig1; CL2112Contig2; CL21400Contig1; CL4802Contig1; CL52850Contig1; CL60Contig7; CL614Contig2; CL6295Contig1; CL8415Contig2; CL8911Contig1; CL96Contig9; comp65488_c0_seq8_1; comp70640_c0_seq8_5; comp71646_c0_seq6_1
GO:0070972	protein localization to endoplasmic reticulum	up-regulated	7	3.66174e-07	CL15033Contig1; CL15033Contig2; CL16540Contig1; CL27Contig16; CL9780Contig2; comp55633_c0_seq42_2; comp80573_c0_seq64_4
GO:2001257	regulation of cation channel activity	up-regulated	7	3.66174e-07	CL15033Contig1; CL15033Contig2; CL16540Contig1; CL27Contig16; CL9780Contig2; comp55633_c0_seq42_2; comp80573_c0_seq64_4
GO:0051271	negative regulation of cellular component movement	up-regulated	7	3.66174e-07	CL19865Contig1; CL25915Contig1; CL27788Contig1; CL34684Contig1; CL366Contig1; CL402Contig5; CL9079Contig1
GO:0030035	microspike assembly	up-regulated	7	3.66174e-07	CL21336Contig1; CL23581Contig1; CL28904Contig1; CL36978Contig1; CL4406Contig1; CL4406Contig2; CL5175Contig1
GO:2000009	negative regulation of protein localization to cell surface	up-regulated	10	4.57424e-07	CL10Contig21; CL20568Contig1; CL21336Contig1; CL23581Contig1; CL28904Contig1; CL36978Contig1; CL4406Contig1; CL4406Contig2; CL5175Contig1; CL88Contig9
GO:0043268	positive regulation of potassium ion transport	up-regulated	10	4.57424e-07	CL15033Contig1; CL15033Contig2; CL16540Contig1; CL21336Contig1; CL27Contig16; CL5011Contig2; CL9780Contig2; comp55633_c0_seq42_2; comp79893_c0_seq3_4; comp80573_c0_seq64_4
GO:0007154	cell communication	up-regulated	14	7.19762e-07	CL1003Contig1; CL14651Contig1; CL15753Contig1; CL1607Contig1; CL19555Contig1; CL256Contig5; CL387Contig2; CL3Contig141; comp51979_c0_seq2_2; comp58006_c0_seq10_3; comp59518_c0_seq1_4; comp67600_c0_seq7_1; comp71087_c0_seq2_4; comp77844_c0_seq1_4
GO:0031448	positive regulation of fast-twitch skeletal muscle fiber contraction	up-regulated	6	7.5112e-07	CL13626Contig1; CL19100Contig1; CL22113Contig1; CL2219Contig1; CL2219Contig2; CL22627Contig1
GO:0045988	negative regulation of striated muscle contraction	up-regulated	6	7.5112e-07	CL13626Contig1; CL19100Contig1; CL22113Contig1; CL2219Contig1; CL2219Contig2; CL22627Contig1
GO:0051639	actin filament network formation	up-regulated	12	8.64791e-07	CL12110Contig1; CL12355Contig1; CL19865Contig1; CL2461Contig1; CL2512Contig2; CL25915Contig1; CL27788Contig1; CL3380Contig1; CL34684Contig1; CL3506Contig1; CL366Contig1; CL402Contig5
GO:0008217	regulation of blood pressure	up-regulated	18	9.60588e-07	CL1071Contig3; CL1390Contig2; CL16153Contig1; CL20164Contig1; CL20642Contig1; CL22948Contig1; CL2445Contig1; CL33926Contig1; CL3449Contig2; CL36349Contig1; CL49864Contig1; CL7436Contig1; CL7436Contig2; CL9534Contig1; comp53437_c1_seq16_2; comp56517_c1_seq31_3; comp79423_c1_seq4_5; comp80749_c0_seq36_5
GO:0007519	skeletal muscle tissue development	up-regulated	17	1.17974e-06	CL10248Contig1; CL22921Contig1; CL28575Contig1; CL34783Contig1; CL40300Contig1; CL505Contig4; CL5754Contig1; CL5754Contig2; CL5754Contig3; CL5887Contig1; CL8116Contig1; CL8846Contig1; comp36519_c0_seq1_3; comp49132_c0_seq4_2; comp59481_c0_seq1_3; comp61504_c0_seq2_1; comp71062_c2_seq28_1
GO:2001137	positive regulation of endocytic recycling	up-regulated	7	1.40729e-06	CL21336Contig1; CL23581Contig1; CL28904Contig1; CL36978Contig1; CL4406Contig1; CL4406Contig2; CL5175Contig1
GO:0048771	tissue remodeling	up-regulated	6	1.70844e-06	CL1520Contig3; CL1520Contig5; CL3395Contig1; CL7177Contig1; CL7623Contig1; comp80024_c2_seq1_4
GO:0001502	cartilage condensation	up-regulated	11	2.49806e-06	CL1112Contig3; CL16808Contig1; CL2042Contig1; CL2177Contig3; CL22025Contig1; CL4769Contig1; CL7061Contig1; CL8382Contig1; comp50324_c0_seq2_2; comp69761_c0_seq2_5; comp74349_c0_seq3_4
GO:0086004	regulation of cardiac muscle cell contraction	up-regulated	9	2.92363e-06	CL15033Contig1; CL15033Contig2; CL16540Contig1; CL23021Contig1; CL26115Contig1; CL27Contig16; CL9780Contig2; comp55633_c0_seq42_2; comp80573_c0_seq64_4
GO:0035987	endodermal cell differentiation	up-regulated	14	2.92707e-06	CL2177Contig3; CL235Contig6; CL3270Contig2; CL46Contig12; CL4769Contig1; CL5754Contig1; CL5754Contig2; CL5754Contig3; CL8382Contig1; comp50324_c0_seq2_2; comp69032_c0_seq1_1; comp69761_c0_seq2_5; comp72680_c0_seq1_4; comp74349_c0_seq3_4
GO:0006543	glutamine catabolic process	up-regulated	6	3.50827e-06	CL15044Contig1; CL15044Contig2; CL15788Contig1; CL48Contig11; comp53721_c0_seq4_2; comp55138_c0_seq12_2
GO:0007601	visual perception	up-regulated	40	4.00023e-06	CL1003Contig1; CL11012Contig2; CL11049Contig1; CL1112Contig3; CL11966Contig1; CL14636Contig1; CL16360Contig1; CL16477Contig2; CL19131Contig1; CL2177Contig3; CL22079Contig1; CL2579Contig1; CL28867Contig1; CL2898Contig1; CL35503Contig1; CL3916Contig2; CL45341Contig1; CL4769Contig1; CL4793Contig1; CL4867Contig1; CL4963Contig2; CL497Contig3; CL50026Contig1; CL5200Contig1; CL5332Contig1; CL5361Contig2…
GO:0014911	positive regulation of smooth muscle cell migration	up-regulated	10	5.37061e-06	CL12579Contig2; CL23021Contig1; CL3819Contig1; CL3819Contig2; CL5340Contig1; CL8175Contig1; CL8175Contig2; comp57435_c0_seq28_3; comp70787_c1_seq1_5; comp74750_c1_seq23_4
GO:0072659	protein localization to plasma membrane	up-regulated	42	5.6179e-06	CL1055Contig1; CL1093Contig1; CL11Contig22; CL1228Contig3; CL15033Contig1; CL15033Contig2; CL15619Contig1; CL16153Contig1; CL16540Contig1; CL16676Contig1; CL21336Contig1; CL22734Contig1; CL23581Contig1; CL27236Contig1; CL27Contig16; CL28323Contig1; CL28647Contig1; CL28904Contig1; CL28Contig12; CL30764Contig1; CL35661Contig1; CL36480Contig1; CL36978Contig1; CL4406Contig1; CL4406Contig2; CL5175Cont…
GO:0086015	SA node cell action potential	up-regulated	8	5.79517e-06	CL15033Contig1; CL15033Contig2; CL16540Contig1; CL22734Contig1; CL27Contig16; CL9780Contig2; comp55633_c0_seq42_2; comp80573_c0_seq64_4
GO:0097374	sensory neuron axon guidance	up-regulated	6	6.65038e-06	CL11320Contig1; CL12009Contig1; CL32114Contig1; CL6541Contig1; CL9643Contig2; comp13382_c0_seq1_1
GO:0007522	visceral muscle development	up-regulated	5	8.00423e-06	CL20642Contig1; CL33926Contig1; CL36349Contig1; CL49864Contig1; comp79423_c1_seq4_5
GO:0055009	atrial cardiac muscle tissue morphogenesis	up-regulated	5	8.00423e-06	CL20642Contig1; CL33926Contig1; CL36349Contig1; CL49864Contig1; comp79423_c1_seq4_5
GO:0006874	cellular calcium ion homeostasis	up-regulated	22	8.2622e-06	CL10958Contig1; CL1398Contig2; CL1462Contig1; CL1462Contig2; CL15033Contig1; CL15033Contig2; CL1607Contig1; CL16540Contig1; CL17930Contig1; CL19739Contig1; CL24135Contig1; CL2579Contig1; CL27Contig16; CL2Contig106; CL4549Contig1; CL47189Contig1; CL5340Contig1; CL9780Contig2; comp51628_c1_seq11_2; comp55633_c0_seq42_2; comp71773_c0_seq23_1; comp80573_c0_seq64_4
GO:0030334	regulation of cell migration	up-regulated	22	8.2622e-06	CL1428Contig2; CL16637Contig1; CL19321Contig1; CL19321Contig2; CL2050Contig2; CL2050Contig3; CL20675Contig1; CL210Contig5; CL2524Contig3; CL3100Contig1; CL398Contig3; CL39Contig3; CL40252Contig1; CL440Contig1; CL5215Contig1; comp38638_c0_seq1_3; comp5423_c0_seq1_6; comp55215_c0_seq5_2; comp69032_c0_seq1_1; comp71553_c1_seq8_1; comp75400_c0_seq2_4; comp80487_c0_seq73_5
GO:0030220	platelet formation	up-regulated	10	9.62071e-06	CL1432Contig1; CL19865Contig1; CL25915Contig1; CL27788Contig1; CL34684Contig1; CL366Contig1; CL402Contig5; CL46359Contig1; CL8846Contig1; comp59481_c0_seq1_3
GO:0051289	protein homotetramerization	up-regulated	21	1.13667e-05	CL10004Contig1; CL125Contig1; CL15788Contig1; CL21336Contig1; CL23581Contig1; CL28904Contig1; CL2932Contig1; CL36978Contig1; CL4406Contig1; CL4406Contig2; CL47189Contig1; CL48Contig11; CL5175Contig1; CL751Contig3; comp35153_c0_seq1_3; comp49967_c0_seq1_1; comp55138_c0_seq12_2; comp71698_c0_seq6_1; comp71773_c0_seq23_1; comp72023_c3_seq1_1; comp79696_c1_seq2_5
GO:0044344	cellular response to fibroblast growth factor stimulus	up-regulated	9	1.15149e-05	CL29342Contig1; CL3819Contig1; CL3819Contig2; CL8175Contig1; CL8175Contig2; CL943Contig1; comp57435_c0_seq28_3; comp70787_c1_seq1_5; comp74750_c1_seq23_4
GO:0006537	glutamate biosynthetic process	up-regulated	6	1.18193e-05	CL15044Contig1; CL15044Contig2; CL15788Contig1; CL48Contig11; comp53721_c0_seq4_2; comp55138_c0_seq12_2
GO:0007160	cell-matrix adhesion	up-regulated	22	1.50685e-05	CL16818Contig1; CL17930Contig1; CL2042Contig1; CL21313Contig1; CL23874Contig1; CL3225Contig2; CL3378Contig1; CL353Contig1; CL52801Contig1; CL5672Contig1; CL5975Contig1; CL6037Contig1; CL721Contig1; CL7931Contig1; comp42851_c0_seq13_6; comp51636_c0_seq3_2; comp53554_c0_seq5_2; comp68995_c1_seq39_1; comp71554_c0_seq3_5; comp74716_c1_seq2_4; comp77538_c1_seq13_4; comp79411_c0_seq8_4
GO:0051694	pointed-end actin filament capping	up-regulated	5	1.6708e-05	CL15861Contig1; CL16447Contig1; CL23941Contig1; CL38399Contig1; comp24760_c0_seq1_4
GO:0035640	exploration behavior	up-regulated	8	1.76196e-05	CL1253Contig1; CL17Contig15; CL17Contig26; CL17Contig27; CL2445Contig1; CL726Contig4; comp65488_c0_seq8_1; comp71646_c0_seq6_1
GO:0003073	regulation of systemic arterial blood pressure	up-regulated	8	1.76196e-05	CL2400Contig1; CL3819Contig1; CL3819Contig2; CL8175Contig1; CL8175Contig2; comp57435_c0_seq28_3; comp70787_c1_seq1_5; comp74750_c1_seq23_4
GO:0006836	neurotransmitter transport	up-regulated	9	2.09538e-05	CL1462Contig1; CL1462Contig2; CL1520Contig1; CL1944Contig2; CL3890Contig2; CL4620Contig1; CL79Contig11; comp41167_c0_seq5_6; comp72380_c0_seq4_4
GO:0010880	regulation of release of sequestered calcium ion into cytosol by sarcoplasmic reticulum	up-regulated	8	2.45809e-05	CL23021Contig1; CL27902Contig1; CL3241Contig2; CL34783Contig1; comp58327_c0_seq1_4; comp61504_c0_seq2_1; comp71062_c2_seq28_1; comp72418_c0_seq3_4
GO:0031103	axon regeneration	up-regulated	7	2.52401e-05	CL1579Contig3; CL17Contig15; CL17Contig26; CL17Contig27; CL5340Contig1; comp65488_c0_seq8_1; comp71646_c0_seq6_1
GO:0051924	regulation of calcium ion transport	up-regulated	11	3.09739e-05	CL10128Contig1; CL15033Contig1; CL15033Contig2; CL16540Contig1; CL22079Contig1; CL27Contig16; CL5340Contig1; CL94Contig10; CL9780Contig2; comp55633_c0_seq42_2; comp80573_c0_seq64_4
GO:0006559	L-phenylalanine catabolic process	up-regulated	5	3.17075e-05	CL15014Contig1; CL17766Contig1; CL29708Contig1; CL3190Contig1; CL7242Contig1
GO:0060420	regulation of heart growth	up-regulated	5	3.17075e-05	CL20642Contig1; CL33926Contig1; CL36349Contig1; CL49864Contig1; comp79423_c1_seq4_5
Top GO enrichment terms of pairwise DETs (DS4 vs. DS3)
id	term	stats	ListHits	pval	transcript
GO:0003210	cardiac atrium formation	down-regulated	3	0	CL25288Contig1; CL45695Contig1; CL47843Contig1
GO:0003236	sinus venosus morphogenesis	down-regulated	3	0	CL25288Contig1; CL45695Contig1; CL47843Contig1
GO:0003259	cardioblast anterior-lateral migration	down-regulated	3	0	CL25288Contig1; CL45695Contig1; CL47843Contig1
GO:0035481	positive regulation of Notch signaling pathway involved in heart induction	down-regulated	3	0	CL25288Contig1; CL45695Contig1; CL47843Contig1
GO:0042662	negative regulation of mesodermal cell fate specification	down-regulated	3	0	CL25288Contig1; CL45695Contig1; CL47843Contig1
GO:0060913	cardiac cell fate determination	down-regulated	3	0	CL25288Contig1; CL45695Contig1; CL47843Contig1
GO:0060921	sinoatrial node cell differentiation	down-regulated	3	0	CL25288Contig1; CL45695Contig1; CL47843Contig1
GO:0060975	cardioblast migration to the midline involved in heart field formation	down-regulated	3	0	CL25288Contig1; CL45695Contig1; CL47843Contig1
GO:0070368	positive regulation of hepatocyte differentiation	down-regulated	3	0	CL25288Contig1; CL45695Contig1; CL47843Contig1
GO:0090082	positive regulation of heart induction by negative regulation of canonical Wnt signaling pathway	down-regulated	3	0	CL25288Contig1; CL45695Contig1; CL47843Contig1
GO:0071259	cellular response to magnetism	down-regulated	2	0	CL10248Contig1; comp36519_c0_seq1_3
GO:1902813	negative regulation of BMP signaling pathway involved in determination of lateral mesoderm left/right asymmetry	down-regulated	2	0	CL17364Contig1; CL31334Contig1
GO:0023019	signal transduction involved in regulation of gene expression	down-regulated	5	1.60444e-09	CL17364Contig1; CL25288Contig1; CL31334Contig1; CL45695Contig1; CL47843Contig1
GO:0045446	endothelial cell differentiation	down-regulated	5	1.01026e-08	CL16428Contig1; CL1Contig216; CL25288Contig1; CL45695Contig1; CL47843Contig1
GO:0003241	growth involved in heart morphogenesis	down-regulated	3	2.39904e-08	CL25288Contig1; CL45695Contig1; CL47843Contig1
GO:0060947	cardiac vascular smooth muscle cell differentiation	down-regulated	3	2.39904e-08	CL25288Contig1; CL45695Contig1; CL47843Contig1
GO:0001707	mesoderm formation	down-regulated	8	2.54846e-07	CL13259Contig1; CL13474Contig1; CL17802Contig1; CL19458Contig1; CL20645Contig1; CL25288Contig1; CL45695Contig1; CL47843Contig1
GO:0001756	somitogenesis	down-regulated	11	1.16722e-06	CL13474Contig1; CL20645Contig1; CL25288Contig1; CL2703Contig2; CL29380Contig1; CL2Contig69; CL45695Contig1; CL46458Contig1; CL47843Contig1; CL496Contig3; comp30380_c0_seq3_6
GO:0014737	positive regulation of muscle atrophy	down-regulated	2	1.93469e-06	CL10248Contig1; comp36519_c0_seq1_3
GO:0014891	striated muscle atrophy	down-regulated	2	1.93469e-06	CL10248Contig1; comp36519_c0_seq1_3
GO:0042693	muscle cell fate commitment	down-regulated	2	1.93469e-06	CL10248Contig1; comp36519_c0_seq1_3
GO:1901739	regulation of myoblast fusion	down-regulated	2	1.93469e-06	CL10248Contig1; comp36519_c0_seq1_3
GO:0003419	growth plate cartilage chondrocyte proliferation	down-regulated	2	1.93469e-06	CL17364Contig1; CL31334Contig1
GO:0035582	sequestering of BMP in extracellular matrix	down-regulated	2	1.93469e-06	CL17364Contig1; CL31334Contig1
GO:0048251	elastic fiber assembly	down-regulated	5	2.52032e-06	CL2018Contig3; CL2018Contig4; CL21271Contig1; CL6394Contig1; comp60822_c0_seq1_1
GO:0090382	phagosome maturation	down-regulated	4	2.98658e-06	CL16583Contig1; CL3838Contig1; CL3838Contig2; CL980Contig3
GO:0051155	positive regulation of striated muscle cell differentiation	down-regulated	3	4.74644e-06	CL25288Contig1; CL45695Contig1; CL47843Contig1
GO:0048641	regulation of skeletal muscle tissue development	down-regulated	3	4.74644e-06	CL2703Contig2; CL29380Contig1; CL46458Contig1
GO:0048263	determination of dorsal identity	down-regulated	4	5.12001e-06	CL17364Contig1; CL20645Contig1; CL31334Contig1; comp64560_c0_seq1_5
GO:1903862	positive regulation of oxidative phosphorylation	down-regulated	2	7.66681e-06	CL10248Contig1; comp36519_c0_seq1_3
GO:0097401	synaptic vesicle lumen acidification	down-regulated	2	7.66681e-06	CL1029Contig2; CL1029Contig3
GO:0009880	embryonic pattern specification	down-regulated	6	8.78775e-06	CL13474Contig1; CL25288Contig1; CL29380Contig1; CL45695Contig1; CL46458Contig1; CL47843Contig1
GO:0010808	positive regulation of synaptic vesicle priming	down-regulated	3	1.09683e-05	CL3838Contig1; CL3838Contig2; CL980Contig3
GO:0055007	cardiac muscle cell differentiation	down-regulated	6	1.51676e-05	CL14Contig32; CL25288Contig1; CL26685Contig1; CL45695Contig1; CL47843Contig1; comp78066_c0_seq6_4
GO:0001947	heart looping	down-regulated	8	1.82705e-05	CL14Contig32; CL17364Contig1; CL19458Contig1; CL23698Contig1; CL25288Contig1; CL31334Contig1; CL45695Contig1; CL47843Contig1
GO:0014732	skeletal muscle atrophy	down-regulated	2	1.89889e-05	CL10248Contig1; comp36519_c0_seq1_3
GO:0014878	response to electrical stimulus involved in regulation of muscle adaptation	down-regulated	2	1.89889e-05	CL10248Contig1; comp36519_c0_seq1_3
GO:1900176	negative regulation of nodal signaling pathway involved in determination of lateral mesoderm left/right asymmetry	down-regulated	2	1.89889e-05	CL17364Contig1; CL31334Contig1
GO:0045026	plasma membrane fusion	down-regulated	2	1.89889e-05	CL29597Contig1; CL6174Contig2
GO:0009115	xanthine catabolic process	down-regulated	2	1.89889e-05	CL5003Contig2; comp79036_c0_seq6_4
GO:0015074	DNA integration	down-regulated	16	2.1586e-05	CL15768Contig1; CL17029Contig1; CL22701Contig1; CL22835Contig1; CL2Contig217; CL36184Contig1; CL42302Contig1; CL45004Contig1; CL45115Contig1; CL48878Contig1; CL866Contig1; CL866Contig2; comp57550_c2_seq4_3; comp58783_c0_seq1_3; comp80292_c0_seq1_4; comp80647_c1_seq1_4
GO:0003211	cardiac ventricle formation	down-regulated	3	2.17449e-05	CL25288Contig1; CL45695Contig1; CL47843Contig1
GO:0007369	gastrulation	down-regulated	6	2.26778e-05	CL23698Contig1; CL25288Contig1; CL45695Contig1; CL47843Contig1; CL50642Contig1; comp62946_c0_seq1_1
GO:0045892	negative regulation of transcription, DNA-templated	down-regulated	22	2.6392e-05	CL13259Contig1; CL14Contig32; CL17802Contig1; CL24930Contig1; CL25288Contig1; CL28694Contig1; CL29380Contig1; CL32575Contig1; CL37574Contig1; CL379Contig4; CL45695Contig1; CL46458Contig1; CL47843Contig1; comp30380_c0_seq3_6; comp40343_c0_seq1_6; comp40981_c0_seq2_3; comp57234_c0_seq14_3; comp64973_c0_seq2_4; comp67687_c0_seq1_5; comp68189_c0_seq2_4; comp77758_c0_seq3_4; comp79038_c0_seq11_5
GO:0008037	cell recognition	down-regulated	4	2.75209e-05	CL10803Contig1; CL1Contig216; CL4327Contig1; comp74071_c0_seq1_4
GO:0042074	cell migration involved in gastrulation	down-regulated	5	2.88359e-05	CL17364Contig1; CL19458Contig1; CL20645Contig1; CL31334Contig1; CL50642Contig1
GO:0048382	mesendoderm development	down-regulated	3	2.93599e-05	CL17364Contig1; CL19458Contig1; CL31334Contig1
GO:0048368	lateral mesoderm development	down-regulated	3	2.93599e-05	CL25288Contig1; CL45695Contig1; CL47843Contig1
GO:0032620	interleukin-17 production	down-regulated	3	2.93599e-05	CL28847Contig1; CL39113Contig1; CL40536Contig1
GO:0006942	regulation of striated muscle contraction	up-regulated	10	7.7826e-11	CL11505Contig1; CL13626Contig1; CL19100Contig1; CL22627Contig1; CL36Contig2; CL466Contig3; CL64Contig9; comp31036_c0_seq1_5; comp36073_c0_seq6_6; comp66215_c4_seq2_1
GO:0006833	water transport	up-regulated	7	2.01204e-10	CL21944Contig1; CL28872Contig1; CL29119Contig1; CL30801Contig1; CL30995Contig1; CL33068Contig1; CL47725Contig1
GO:0005980	glycogen catabolic process	up-regulated	11	1.84664e-09	CL11894Contig1; CL1715Contig1; CL29572Contig1; CL41658Contig1; CL47364Contig1; CL848Contig1; comp25902_c0_seq3_6; comp36140_c0_seq2_6; comp41574_c0_seq6_6; comp72725_c0_seq7_4; comp77156_c0_seq4_4
GO:0007218	neuropeptide signaling pathway	up-regulated	13	3.50456e-06	CL13967Contig1; CL14536Contig1; CL16786Contig1; CL18470Contig1; CL18617Contig1; CL20197Contig1; CL28096Contig1; CL29899Contig1; CL3013Contig2; CL37911Contig1; CL39407Contig1; CL561Contig2; comp43384_c0_seq1_2
GO:0007155	cell adhesion	up-regulated	56	4.20133e-06	CL1154Contig3; CL11750Contig1; CL12958Contig2; CL13056Contig1; CL14321Contig1; CL16603Contig2; CL16974Contig1; CL1769Contig3; CL1782Contig2; CL2050Contig3; CL2062Contig2; CL2101Contig1; CL21046Contig1; CL21520Contig1; CL21862Contig1; CL2205Contig3; CL2302Contig1; CL23857Contig1; CL2544Contig1; CL2675Contig2; CL27905Contig1; CL27933Contig1; CL28343Contig1; CL3214Contig1; CL35661Contig1; CL3745Cont…
GO:0017158	regulation of calcium ion-dependent exocytosis	up-regulated	9	4.40045e-06	CL14938Contig1; CL15119Contig1; CL16232Contig1; CL2931Contig1; CL29776Contig1; comp21225_c0_seq1_6; comp52633_c0_seq13_2; comp69863_c0_seq1_5; comp79614_c0_seq2_5
GO:0048791	calcium ion-regulated exocytosis of neurotransmitter	up-regulated	11	5.03731e-06	CL14938Contig1; CL15119Contig1; CL16232Contig1; CL21895Contig1; CL25999Contig1; CL2931Contig1; CL29776Contig1; comp21225_c0_seq1_6; comp52633_c0_seq13_2; comp69863_c0_seq1_5; comp79614_c0_seq2_5
GO:0070098	chemokine-mediated signaling pathway	up-regulated	6	6.29363e-06	CL14330Contig1; CL14940Contig1; CL28343Contig1; CL29401Contig1; CL36361Contig1; CL49241Contig1
GO:0042220	response to cocaine	up-regulated	7	1.42103e-05	CL10574Contig1; CL10825Contig1; CL10825Contig2; CL14940Contig1; CL28343Contig1; CL28776Contig1; CL47428Contig1
GO:0006937	regulation of muscle contraction	up-regulated	8	1.92198e-05	CL44804Contig1; CL45719Contig1; CL6Contig33; CL6Contig42; CL7066Contig1; comp33283_c0_seq1_1; comp52030_c0_seq11_3; comp76502_c1_seq2_5
GO:0061621	canonical glycolysis	up-regulated	5	2.34029e-05	CL5122Contig3; CL775Contig4; CL848Contig1; comp36140_c0_seq2_6; comp72725_c0_seq7_4
GO:0046716	muscle cell cellular homeostasis	up-regulated	5	2.34029e-05	CL848Contig1; CL9479Contig1; comp36140_c0_seq2_6; comp72615_c0_seq4_4; comp72725_c0_seq7_4
GO:0006957	complement activation, alternative pathway	up-regulated	7	4.84424e-05	CL19830Contig1; CL19830Contig2; CL26734Contig1; CL32351Contig1; CL3401Contig1; CL420Contig2; comp39442_c1_seq1_6
GO:0048251	elastic fiber assembly	up-regulated	6	6.67187e-05	CL11249Contig2; CL34792Contig1; CL37522Contig1; CL48852Contig1; CL8104Contig1; comp55190_c1_seq2_2
GO:0021884	forebrain neuron development	up-regulated	5	7.77903e-05	CL15669Contig1; CL20668Contig1; CL3013Contig1; CL6873Contig1; CL9003Contig2
GO:0060135	maternal process involved in female pregnancy	up-regulated	5	0.000129009	CL1176Contig1; CL16603Contig2; CL27933Contig1; CL46401Contig1; CL47428Contig1
GO:0003009	skeletal muscle contraction	up-regulated	8	0.000162131	CL11117Contig1; CL11505Contig1; CL19739Contig1; CL44804Contig1; CL45719Contig1; CL47431Contig1; CL53167Contig1; CL7066Contig1
GO:0043010	camera-type eye development	up-regulated	11	0.000230631	CL11797Contig1; CL20752Contig1; CL28146Contig1; CL28411Contig1; CL31301Contig1; CL6635Contig1; CL7225Contig1; CL8188Contig1; comp48781_c0_seq2_3; comp70763_c0_seq8_5; comp77787_c1_seq42_5
GO:0006958	complement activation, classical pathway	up-regulated	7	0.000317273	CL10368Contig1; CL15657Contig1; CL26734Contig1; CL31049Contig1; CL32351Contig1; CL420Contig2; comp71413_c0_seq7_1
GO:0010033	response to organic substance	up-regulated	8	0.000335373	CL15542Contig1; CL22218Contig1; CL28072Contig1; CL46667Contig1; CL7029Contig1; CL702Contig2; CL814Contig2; comp71062_c2_seq28_1
GO:0030199	collagen fibril organization	up-regulated	9	0.000355097	CL11249Contig2; CL1709Contig1; CL1709Contig2; CL1709Contig3; CL3902Contig1; CL7029Contig1; CL7061Contig1; CL8104Contig1; comp45732_c0_seq1_6
GO:0097435	supramolecular fiber organization	up-regulated	5	0.000375911	CL1709Contig1; CL1709Contig2; CL1709Contig3; CL4434Contig2; comp45732_c0_seq1_6
GO:0006631	fatty acid metabolic process	up-regulated	9	0.000522416	CL15182Contig1; CL18376Contig1; CL29492Contig1; CL3095Contig1; CL4370Contig1; CL51023Contig1; CL5289Contig1; comp27161_c0_seq1_6; comp62386_c0_seq6_1
GO:0043200	response to amino acid	up-regulated	6	0.000539085	CL16786Contig1; CL20902Contig1; CL28096Contig1; CL3013Contig2; CL47428Contig1; CL79Contig11
GO:0097264	self proteolysis	up-regulated	6	0.000539085	CL355Contig3; CL45326Contig1; CL8845Contig1; comp55629_c0_seq16_2; comp69790_c1_seq3_1; comp69790_c2_seq5_1
GO:0005978	glycogen biosynthetic process	up-regulated	6	0.000620468	CL13374Contig1; CL14211Contig1; CL1715Contig1; CL29572Contig1; CL41658Contig1; comp77156_c0_seq4_4
GO:0050776	regulation of immune response	up-regulated	6	0.000620468	CL19689Contig1; CL24069Contig1; CL41097Contig1; CL4611Contig1; CL52162Contig1; CL553Contig1
GO:0031032	actomyosin structure organization	up-regulated	9	0.000627872	CL11990Contig1; CL19665Contig2; CL19Contig17; CL20872Contig1; CL35661Contig1; comp55131_c0_seq137_2; comp68952_c0_seq3_1; comp71131_c0_seq24_1; comp72073_c0_seq9_1
GO:0051260	protein homooligomerization	up-regulated	23	0.000630775	CL10825Contig1; CL10825Contig2; CL15542Contig1; CL16798Contig1; CL19689Contig1; CL26035Contig1; CL28096Contig1; CL28509Contig1; CL28776Contig1; CL29673Contig1; CL29776Contig1; CL2Contig237; CL3013Contig2; CL30995Contig1; CL3766Contig3; CL420Contig2; CL4434Contig2; CL47725Contig1; CL5541Contig1; CL702Contig2; CL8140Contig1; comp52633_c0_seq13_2; comp64852_c0_seq19_1
GO:2000249	regulation of actin cytoskeleton reorganization	up-regulated	5	0.000644717	CL14940Contig1; CL28343Contig1; CL30712Contig1; CL35661Contig1; CL46376Contig1
GO:0050829	defense response to Gram-negative bacterium	up-regulated	6	0.000711299	CL22218Contig1; CL22251Contig1; CL34110Contig1; CL4124Contig1; CL48476Contig1; comp44249_c0_seq1_2
GO:0006954	inflammatory response	up-regulated	24	0.000826844	CL10816Contig1; CL11978Contig1; CL14330Contig1; CL14438Contig1; CL20421Contig1; CL20902Contig1; CL22846Contig1; CL2290Contig2; CL26734Contig1; CL27941Contig1; CL29401Contig1; CL3214Contig1; CL32351Contig1; CL3347Contig1; CL35661Contig1; CL37566Contig1; CL39407Contig1; CL39592Contig1; CL46401Contig1; CL553Contig1; CL7978Contig1; comp53792_c1_seq3_2; comp67783_c0_seq6_1; comp68540_c0_seq4_5
GO:0045214	sarcomere organization	up-regulated	12	0.000909715	CL11750Contig1; CL1782Contig2; CL19677Contig1; CL29457Contig1; CL45326Contig1; CL7841Contig1; CL8845Contig1; comp34513_c0_seq7_6; comp71062_c2_seq28_1; comp75301_c0_seq14_5; comp79697_c0_seq3_5; comp79801_c4_seq3_5
GO:0006941	striated muscle contraction	up-regulated	9	0.00114432	CL11750Contig1; CL1782Contig2; CL28501Contig1; CL775Contig4; CL7841Contig1; comp34513_c0_seq7_6; comp75301_c0_seq14_5; comp79697_c0_seq3_5; comp79801_c4_seq3_5
GO:0006906	vesicle fusion	up-regulated	9	0.00145245	CL14938Contig1; CL15119Contig1; CL16232Contig1; CL2931Contig1; CL29776Contig1; CL52989Contig1; comp21225_c0_seq1_6; comp52633_c0_seq13_2; comp79614_c0_seq2_5
GO:0071688	striated muscle myosin thick filament assembly	up-regulated	7	0.00155929	CL11750Contig1; CL1782Contig2; CL7841Contig1; comp34513_c0_seq7_6; comp75301_c0_seq14_5; comp79697_c0_seq3_5; comp79801_c4_seq3_5
GO:0042742	defense response to bacterium	up-regulated	10	0.00167831	CL15657Contig1; CL19689Contig1; CL20888Contig1; CL20902Contig1; CL26734Contig1; CL3214Contig1; CL32351Contig1; CL37566Contig1; comp56225_c0_seq1_5; comp71413_c0_seq7_1
GO:0042493	response to drug	up-regulated	17	0.00199472	CL10401Contig1; CL10898Contig1; CL11249Contig2; CL14438Contig1; CL16798Contig1; CL21944Contig1; CL27565Contig1; CL28343Contig1; CL3902Contig1; CL45326Contig1; CL79Contig11; CL8845Contig1; CL9795Contig2; comp36379_c0_seq1_2; comp37811_c0_seq1_6; comp50502_c0_seq2_2; comp64762_c2_seq1_5
GO:0007268	chemical synaptic transmission	up-regulated	21	0.00215995	CL10401Contig1; CL10825Contig1; CL10825Contig2; CL13967Contig1; CL15542Contig1; CL23857Contig1; CL24053Contig1; CL28776Contig1; CL29776Contig1; CL29899Contig1; CL30169Contig1; CL30708Contig1; CL30Contig10; CL37911Contig1; CL3916Contig2; CL52524Contig1; CL561Contig2; CL892Contig1; comp52633_c0_seq13_2; comp53916_c0_seq9_2; comp79873_c0_seq10_5
GO:0007601	visual perception	up-regulated	20	0.00219158	CL11012Contig1; CL11248Contig1; CL11844Contig1; CL11966Contig1; CL1483Contig2; CL17144Contig1; CL17144Contig2; CL20727Contig1; CL2675Contig2; CL28412Contig1; CL28546Contig1; CL3916Contig2; CL50026Contig1; CL5332Contig1; CL6254Contig1; CL670Contig4; CL7061Contig1; CL8852Contig1; comp37441_c0_seq1_2; comp48781_c0_seq2_3
GO:0045087	innate immune response	up-regulated	28	0.00250217	CL10368Contig1; CL10816Contig1; CL11978Contig1; CL12831Contig1; CL14321Contig1; CL14940Contig1; CL15657Contig1; CL15797Contig1; CL19689Contig1; CL2101Contig1; CL22251Contig1; CL24236Contig1; CL28343Contig1; CL31049Contig1; CL34110Contig1; CL34429Contig1; CL37593Contig1; CL48476Contig1; CL49241Contig1; CL51284Contig1; CL6621Contig1; CL7978Contig1; comp42036_c0_seq1_2; comp43073_c0_seq6_6; comp5379…
GO:0050768	negative regulation of neurogenesis	up-regulated	5	0.00268581	CL1575Contig3; CL52452Contig1; CL726Contig4; CL9297Contig1; CL9297Contig2
GO:0055117	regulation of cardiac muscle contraction	up-regulated	5	0.00302476	CL495Contig2; CL495Contig3; CL49906Contig1; comp77040_c0_seq9_4; comp81004_c1_seq26_5
GO:0006911	phagocytosis, engulfment	up-regulated	7	0.00320634	CL15657Contig1; CL19689Contig1; CL2101Contig1; comp34522_c0_seq1_5; comp38748_c0_seq3_6; comp43073_c0_seq6_6; comp71413_c0_seq7_1
GO:0048839	inner ear development	up-regulated	6	0.00345159	CL11797Contig1; CL19492Contig1; CL27650Contig1; CL7061Contig1; comp60814_c0_seq4_1; comp77787_c1_seq42_5
GO:0007269	neurotransmitter secretion	up-regulated	9	0.00415302	CL10601Contig1; CL23857Contig1; CL25346Contig1; CL29776Contig1; CL30Contig10; CL52524Contig1; comp52633_c0_seq13_2; comp53916_c0_seq9_2; comp69863_c0_seq1_5
GO:0002088	lens development in camera-type eye	up-regulated	6	0.0041542	CL28146Contig1; CL28411Contig1; CL31301Contig1; CL7225Contig1; comp37811_c0_seq1_6; comp48781_c0_seq2_3
GO:0030198	extracellular matrix organization	up-regulated	16	0.00431924	CL14438Contig1; CL1457Contig2; CL16818Contig1; CL2101Contig1; CL2460Contig1; CL26Contig15; CL27579Contig1; CL27905Contig1; CL35661Contig1; CL3745Contig1; CL4577Contig2; CL51606Contig1; CL7410Contig1; comp43073_c0_seq6_6; comp57435_c0_seq28_3; comp68540_c0_seq4_5
GO:0051384	response to glucocorticoid	up-regulated	5	0.00470676	CL23959Contig1; CL30995Contig1; CL47725Contig1; CL7638Contig1; comp77156_c0_seq4_4
GO:0043627	response to estrogen	up-regulated	7	0.00514952	CL14438Contig1; CL23959Contig1; CL29457Contig1; CL37302Contig1; CL46999Contig1; CL5541Contig1; comp37811_c0_seq1_6
GO:0007229	integrin-mediated signaling pathway	up-regulated	10	0.00538565	CL14940Contig1; CL1717Contig1; CL19689Contig1; CL2101Contig1; CL22858Contig1; CL27941Contig1; CL28343Contig1; CL6037Contig1; comp43073_c0_seq6_6; comp77201_c0_seq7_5
GO:0050790	regulation of catalytic activity	up-regulated	6	0.00587785	CL45326Contig1; CL8845Contig1; comp48870_c0_seq3_2; comp55629_c0_seq16_2; comp69790_c1_seq3_1; comp69790_c2_seq5_1
GO:0070527	platelet aggregation	up-regulated	5	0.00635811	CL1717Contig1; CL21520Contig1; CL22858Contig1; CL29745Contig1; comp77201_c0_seq7_5
GO:0030574	collagen catabolic process	up-regulated	6	0.00691695	CL16558Contig1; CL1709Contig1; CL1709Contig2; CL1709Contig3; CL17377Contig2; comp45732_c0_seq1_6
GO:0042531	positive regulation of tyrosine phosphorylation of STAT protein	up-regulated	6	0.00748481	CL20902Contig1; CL22218Contig1; CL39592Contig1; CL553Contig1; CL6449Contig1; comp75718_c1_seq4_5
GO:0035335	peptidyl-tyrosine dephosphorylation	up-regulated	5	0.00767009	CL1402Contig1; CL17463Contig1; CL3571Contig1; comp30537_c0_seq1_1; comp79624_c0_seq14_4
GO:0030866	cortical actin cytoskeleton organization	up-regulated	6	0.00808639	CL19665Contig2; CL19Contig17; CL20872Contig1; comp55131_c0_seq137_2; comp68952_c0_seq3_1; comp71131_c0_seq24_1
GO:0043009	chordate embryonic development	up-regulated	6	0.00808639	CL31Contig16; CL45284Contig1; CL47983Contig1; CL4960Contig1; CL9263Contig1; comp61935_c0_seq3_1
GO:0006461	protein complex assembly	up-regulated	12	0.00808985	CL14940Contig1; CL19665Contig2; CL20872Contig1; CL27691Contig1; CL27750Contig1; CL36576Contig1; CL45326Contig1; CL51606Contig1; CL8188Contig1; CL8845Contig1; comp59396_c0_seq5_1; comp70763_c0_seq8_5
GO:0060048	cardiac muscle contraction	up-regulated	9	0.00836888	CL11117Contig1; CL11505Contig1; CL19739Contig1; CL44804Contig1; CL45719Contig1; CL47428Contig1; CL47431Contig1; CL53167Contig1; comp81004_c1_seq26_5
GO:0070374	positive regulation of ERK1 and ERK2 cascade	up-regulated	12	0.00844764	CL12344Contig1; CL14330Contig1; CL14940Contig1; CL18938Contig1; CL27941Contig1; CL28343Contig1; CL35790Contig1; CL46401Contig1; CL5541Contig1; CL7029Contig1; comp79016_c0_seq1_1; comp79954_c1_seq10_5
GO:0045766	positive regulation of angiogenesis	up-regulated	11	0.00860261	CL14940Contig1; CL20421Contig1; CL20902Contig1; CL21944Contig1; CL28343Contig1; CL29492Contig1; CL39592Contig1; CL553Contig1; CL8463Contig1; comp37811_c0_seq1_6; comp66350_c0_seq2_1
GO:0071277	cellular response to calcium ion	up-regulated	9	0.00883046	CL29776Contig1; CL45326Contig1; CL5295Contig1; CL5798Contig1; CL8845Contig1; comp49255_c0_seq6_3; comp52633_c0_seq13_2; comp59396_c0_seq5_1; comp74230_c0_seq2_5
GO:0016485	protein processing	up-regulated	7	0.00900371	CL16558Contig1; CL1709Contig1; CL1709Contig2; CL1709Contig3; CL27220Contig1; comp45732_c0_seq1_6; comp63584_c1_seq2_1
GO:0006810	transport	up-regulated	8	0.00934797	CL10825Contig1; CL10825Contig2; CL25754Contig1; CL28776Contig1; CL30169Contig1; CL33068Contig1; comp34122_c0_seq1_6; comp79873_c0_seq10_5
Top GO enrichment terms of pairwise DETs (DS5 vs. DS4)
id	term	stats	ListHits	pval	transcript
GO:0010747	positive regulation of plasma membrane long-chain fatty acid transport	down-regulated	2	0	CL1307Contig2; comp48132_c0_seq1_3
GO:0010838	positive regulation of keratinocyte proliferation	down-regulated	3	1.80132e-06	CL1815Contig1; comp10899_c0_seq1_2; comp42308_c0_seq5_6
GO:1902808	positive regulation of cell cycle G1/S phase transition	down-regulated	3	1.80132e-06	CL1815Contig1; comp10899_c0_seq1_2; comp42308_c0_seq5_6
GO:0015758	glucose transport	down-regulated	4	5.93424e-06	CL1815Contig1; CL23055Contig1; comp10899_c0_seq1_2; comp42308_c0_seq5_6
GO:0008616	queuosine biosynthetic process	down-regulated	2	7.8898e-06	CL28038Contig1; comp65952_c0_seq13_1
GO:2001236	regulation of extrinsic apoptotic signaling pathway	down-regulated	2	1.25663e-05	CL1307Contig2; comp48132_c0_seq1_3
GO:0051695	actin filament uncapping	down-regulated	2	1.25663e-05	CL36978Contig1; CL4406Contig1
GO:0086097	phospholipase C-activating angiotensin-activated signaling pathway	down-regulated	2	1.25663e-05	CL36978Contig1; CL4406Contig1
GO:0070723	response to cholesterol	down-regulated	2	1.87639e-05	CL1307Contig2; comp48132_c0_seq1_3
GO:0009744	response to sucrose	down-regulated	2	3.65239e-05	CL1307Contig2; comp48132_c0_seq1_3
GO:0010867	positive regulation of triglyceride biosynthetic process	down-regulated	2	4.84777e-05	CL1307Contig2; comp48132_c0_seq1_3
GO:0030035	microspike assembly	down-regulated	2	7.94827e-05	CL36978Contig1; CL4406Contig1
GO:0071346	cellular response to interferon-gamma	down-regulated	5	9.81705e-05	CL1815Contig1; CL3274Contig1; comp10899_c0_seq1_2; comp17496_c0_seq1_6; comp42308_c0_seq5_6
GO:0032000	positive regulation of fatty acid beta-oxidation	down-regulated	2	0.000121175	CL1307Contig2; comp48132_c0_seq1_3
GO:2001137	positive regulation of endocytic recycling	down-regulated	2	0.000121175	CL36978Contig1; CL4406Contig1
GO:0008078	mesodermal cell migration	down-regulated	2	0.000121175	CL47843Contig1; comp57847_c0_seq2_1
GO:0061178	regulation of insulin secretion involved in cellular response to glucose stimulus	down-regulated	3	0.000142314	CL1815Contig1; comp10899_c0_seq1_2; comp42308_c0_seq5_6
GO:0007178	transmembrane receptor protein serine/threonine kinase signaling pathway	down-regulated	2	0.000146475	comp67940_c0_seq13_4; comp71070_c0_seq28_1
GO:0045047	protein targeting to ER	down-regulated	2	0.000174974	CL3Contig135; comp54825_c1_seq2_2
GO:0015908	fatty acid transport	down-regulated	2	0.000206841	CL1307Contig2; comp48132_c0_seq1_3
GO:1901018	positive regulation of potassium ion transmembrane transporter activity	down-regulated	2	0.000206841	CL36978Contig1; CL4406Contig1
GO:0032869	cellular response to insulin stimulus	down-regulated	5	0.000220724	CL1307Contig2; CL23055Contig1; CL27458Contig1; comp48132_c0_seq1_3; comp54935_c1_seq53_3
GO:0097746	regulation of blood vessel diameter	down-regulated	2	0.000242241	CL11085Contig1; CL7986Contig1
GO:0050715	positive regulation of cytokine secretion	down-regulated	2	0.000281335	CL52162Contig1; comp63755_c0_seq7_1
GO:1901017	negative regulation of potassium ion transmembrane transporter activity	down-regulated	2	0.000324283	CL36978Contig1; CL4406Contig1
GO:0018149	peptide cross-linking	down-regulated	2	0.000371239	comp58555_c0_seq1_3; comp74461_c0_seq2_4
GO:0010824	regulation of centrosome duplication	down-regulated	2	0.00047778	CL15691Contig1; comp67417_c0_seq3_1
GO:0070268	cornification	down-regulated	2	0.000602133	CL15015Contig1; comp58555_c0_seq1_3
GO:0008286	insulin receptor signaling pathway	down-regulated	4	0.000608955	CL1815Contig1; comp10899_c0_seq1_2; comp42308_c0_seq5_6; comp65458_c0_seq2_1
GO:2001259	positive regulation of cation channel activity	down-regulated	2	0.000671344	CL36978Contig1; CL4406Contig1
GO:0071380	cellular response to prostaglandin E stimulus	down-regulated	2	0.000745427	CL11085Contig1; comp63755_c0_seq7_1
GO:0055013	cardiac muscle cell development	down-regulated	2	0.000745427	CL36978Contig1; CL4406Contig1
GO:2000009	negative regulation of protein localization to cell surface	down-regulated	2	0.000745427	CL36978Contig1; CL4406Contig1
GO:0001676	long-chain fatty acid metabolic process	down-regulated	2	0.000908736	CL1307Contig2; comp48132_c0_seq1_3
GO:0048251	elastic fiber assembly	down-regulated	2	0.00099822	CL2018Contig4; comp60822_c0_seq1_1
GO:0060395	SMAD protein signal transduction	down-regulated	3	0.00103251	CL402Contig6; CL6679Contig1; comp35795_c0_seq1_3
GO:0060048	cardiac muscle contraction	down-regulated	4	0.00108352	CL12247Contig1; CL2333Contig2; CL71Contig10; CL7999Contig1
GO:2000249	regulation of actin cytoskeleton reorganization	down-regulated	2	0.00109309	CL3828Contig3; comp17496_c0_seq1_6
GO:0035556	intracellular signal transduction	down-regulated	13	0.00111388	CL1360Contig3; CL14817Contig1; CL17014Contig2; CL23055Contig1; CL28817Contig1; CL6897Contig1; CL7986Contig1; comp17496_c0_seq1_6; comp17728_c0_seq2_6; comp50319_c0_seq1_1; comp53298_c0_seq1_1; comp61822_c0_seq4_1; comp67870_c0_seq3_1
GO:0007254	JNK cascade	down-regulated	3	0.00120249	CL8003Contig2; comp63755_c0_seq7_1; comp71070_c0_seq28_1
GO:0051289	protein homotetramerization	down-regulated	4	0.00133479	CL36978Contig1; CL4406Contig1; CL6057Contig1; comp79696_c1_seq2_5
GO:0002026	regulation of the force of heart contraction	down-regulated	2	0.00165239	CL2333Contig2; CL7999Contig1
GO:0006974	cellular response to DNA damage stimulus	down-regulated	7	0.00165541	CL1815Contig1; CL2615Contig2; CL30579Contig1; comp10899_c0_seq1_2; comp42308_c0_seq5_6; comp58405_c0_seq29_3; comp70971_c0_seq14_1
GO:0006281	DNA repair	down-regulated	7	0.00183823	CL2615Contig2; CL30579Contig1; CL37591Contig1; comp37976_c0_seq2_6; comp58405_c0_seq29_3; comp70362_c0_seq2_4; comp70971_c0_seq14_1
GO:0007601	visual perception	up-regulated	11	3.91849e-05	CL11844Contig1; CL1483Contig2; CL19159Contig1; CL21744Contig1; CL2636Contig1; CL27395Contig1; CL43682Contig1; CL4793Contig1; CL670Contig2; comp47139_c0_seq8_2; comp77775_c0_seq5_4
GO:1901657	glycosyl compound metabolic process	up-regulated	4	1.22249e-09	CL1736Contig1; CL7581Contig1; CL7581Contig2; comp72691_c0_seq6_4
GO:0071345	cellular response to cytokine stimulus	up-regulated	4	0.000250599	CL230Contig2; CL230Contig5; comp43000_c0_seq13_6; comp48579_c0_seq5_2
GO:0002088	lens development in camera-type eye	up-regulated	4	0.000250599	CL2640Contig1; CL31301Contig1; CL40800Contig1; comp71087_c0_seq2_4
GO:0042752	regulation of circadian rhythm	up-regulated	4	0.00096352	CL1926Contig1; CL19308Contig1; CL8415Contig2; comp77775_c0_seq5_4
GO:0016042	lipid catabolic process	up-regulated	4	0.00887092	CL1017Contig1; CL3347Contig1; CL47472Contig1; CL49286Contig1
GO:0048251	elastic fiber assembly	up-regulated	3	0.000194533	CL34189Contig1; CL34996Contig1; CL8104Contig1
GO:0018279	protein N-linked glycosylation via asparagine	up-regulated	3	0.000799165	CL12535Contig2; comp51550_c0_seq12_2; comp79912_c0_seq68_5
GO:1900034	regulation of cellular response to heat	up-regulated	3	0.000799165	CL14682Contig1; comp65676_c0_seq8_1; comp69148_c0_seq3_1
GO:0071392	cellular response to estradiol stimulus	up-regulated	3	0.000799165	CL230Contig2; CL230Contig5; comp69148_c0_seq3_1
GO:0014823	response to activity	up-regulated	3	0.000939497	comp53947_c0_seq42_2; comp69148_c0_seq3_1; comp78508_c0_seq22_5
GO:0010842	retina layer formation	up-regulated	3	0.00258658	CL18073Contig1; CL27395Contig1; CL3507Contig1
GO:0043280	positive regulation of cysteine-type endopeptidase activity involved in apoptotic process	up-regulated	3	0.00419285	comp28601_c0_seq2_6; comp49065_c0_seq10_2; comp69148_c0_seq3_1
GO:0010811	positive regulation of cell-substrate adhesion	up-regulated	3	0.00693238	CL13924Contig1; comp51981_c0_seq1_5; comp78928_c1_seq24_5
GO:0016236	macroautophagy	up-regulated	3	0.00883188	CL12535Contig2; CL7982Contig1; comp52482_c0_seq1_4
GO:0030512	negative regulation of transforming growth factor beta receptor signaling pathway	up-regulated	3	0.00883188	CL16046Contig1; CL42Contig8; comp44810_c0_seq3_2
GO:0032922	circadian regulation of gene expression	up-regulated	3	0.00989718	CL1926Contig1; CL19308Contig1; CL2982Contig2
GO:0042706	eye photoreceptor cell fate commitment	up-regulated	2	0	CL16454Contig1; CL31605Contig1
GO:0045872	positive regulation of rhodopsin gene expression	up-regulated	2	7.36704e-07	CL16454Contig1; CL31605Contig1
GO:0009070	serine family amino acid biosynthetic process	up-regulated	2	7.36704e-07	CL6402Contig1; comp54051_c0_seq184_2
GO:0018171	peptidyl-cysteine oxidation	up-regulated	2	7.36704e-07	CL9040Contig1; comp73090_c0_seq2_5
GO:0001574	ganglioside biosynthetic process	up-regulated	2	2.92699e-06	comp51550_c0_seq12_2; comp79912_c0_seq68_5
GO:0006555	methionine metabolic process	up-regulated	2	7.26826e-06	CL6402Contig1; comp54051_c0_seq184_2
GO:0009069	serine family amino acid metabolic process	up-regulated	2	7.26826e-06	CL6402Contig1; comp54051_c0_seq184_2
GO:0019346	transsulfuration	up-regulated	2	7.26826e-06	CL6402Contig1; comp54051_c0_seq184_2
GO:0016071	mRNA metabolic process	up-regulated	2	1.44388e-05	CL21240Contig2; CL7800Contig1
GO:0009257	10-formyltetrahydrofolate biosynthetic process	up-regulated	2	1.44388e-05	CL6402Contig1; comp54051_c0_seq184_2
GO:0000105	histidine biosynthetic process	up-regulated	2	2.50981e-05	CL6402Contig1; comp54051_c0_seq184_2
GO:0009086	methionine biosynthetic process	up-regulated	2	3.98872e-05	CL6402Contig1; comp54051_c0_seq184_2
GO:0015820	leucine transport	up-regulated	2	5.94292e-05	CL10147Contig1; CL28675Contig1
GO:0006833	water transport	up-regulated	2	0.000115175	CL30801Contig1; CL33068Contig1
GO:0010991	negative regulation of SMAD protein complex assembly	up-regulated	2	0.000115175	CL42Contig8; comp44810_c0_seq3_2
GO:0009312	oligosaccharide biosynthetic process	up-regulated	2	0.000115175	comp51550_c0_seq12_2; comp79912_c0_seq68_5
GO:0006166	purine ribonucleoside salvage	up-regulated	2	0.000152537	CL35650Contig1; CL49748Contig1
GO:0006164	purine nucleotide biosynthetic process	up-regulated	2	0.000152537	CL6402Contig1; comp54051_c0_seq184_2
GO:0009113	purine nucleobase biosynthetic process	up-regulated	2	0.000152537	CL6402Contig1; comp54051_c0_seq184_2
GO:0006782	protoporphyrinogen IX biosynthetic process	up-regulated	2	0.000152537	CL6500Contig1; comp64085_c0_seq7_5
GO:0051090	regulation of DNA binding transcription factor activity	up-regulated	2	0.000249008	CL230Contig2; CL230Contig5
GO:0001780	neutrophil homeostasis	up-regulated	2	0.000249008	CL6402Contig1; comp54051_c0_seq184_2
GO:0015824	proline transport	up-regulated	2	0.000309175	CL10147Contig1; CL28675Contig1
GO:2000679	positive regulation of transcription regulatory region DNA binding	up-regulated	2	0.000377977	CL230Contig2; CL230Contig5
GO:0046040	IMP metabolic process	up-regulated	2	0.000377977	CL9151Contig1; comp72615_c0_seq4_4
GO:0035999	tetrahydrofolate interconversion	up-regulated	2	0.000455901	CL6402Contig1; comp54051_c0_seq184_2
GO:0046655	folic acid metabolic process	up-regulated	2	0.000455901	CL6402Contig1; comp54051_c0_seq184_2
GO:0034383	low-density lipoprotein particle clearance	up-regulated	2	0.000543422	CL1017Contig1; CL3347Contig1
GO:0032510	endosome to lysosome transport via multivesicular body sorting pathway	up-regulated	2	0.000543422	CL12535Contig2; comp31901_c0_seq1_4
GO:0045672	positive regulation of osteoclast differentiation	up-regulated	2	0.000641	CL230Contig2; CL230Contig5
GO:0042325	regulation of phosphorylation	up-regulated	2	0.000641	comp41788_c0_seq1_3; comp42036_c0_seq1_2
GO:0006336	DNA replication-independent nucleosome assembly	up-regulated	2	0.000641	comp53947_c0_seq42_2; comp75155_c0_seq4_5
GO:0071493	cellular response to UV-B	up-regulated	2	0.000868089	CL34996Contig1; comp48579_c0_seq5_2
GO:0060394	negative regulation of pathway-restricted SMAD protein phosphorylation	up-regulated	2	0.000868089	CL42Contig8; comp44810_c0_seq3_2
GO:0030210	heparin biosynthetic process	up-regulated	2	0.000998446	CL16928Contig1; comp35187_c0_seq1_6
GO:0035265	organ growth	up-regulated	2	0.000998446	CL40800Contig1; comp71087_c0_seq2_4
GO:0042308	negative regulation of protein import into nucleus	up-regulated	2	0.000998446	comp35187_c0_seq1_6; comp36379_c0_seq1_2
GO:0009311	oligosaccharide metabolic process	up-regulated	2	0.000998446	comp51550_c0_seq12_2; comp79912_c0_seq68_5
GO:0006942	regulation of striated muscle contraction	up-regulated	2	0.00129479	CL64Contig9; comp36073_c0_seq6_6
GO:0030301	cholesterol transport	up-regulated	2	0.00146155	CL1017Contig1; comp31901_c0_seq1_4
GO:0015804	neutral amino acid transport	up-regulated	2	0.00164117	CL10147Contig1; CL28675Contig1
GO:0009416	response to light stimulus	up-regulated	2	0.00164117	CL19159Contig1; CL1926Contig1
GO:0010498	proteasomal protein catabolic process	up-regulated	2	0.00204043	CL12535Contig2; CL19308Contig1
GO:0043122	regulation of I-kappaB kinase/NF-kappaB signaling	up-regulated	2	0.00204043	CL8845Contig1; comp35187_c0_seq1_6
GO:2000009	negative regulation of protein localization to cell surface	up-regulated	2	0.00226072	CL2601Contig1; comp58233_c0_seq1_5
GO:0048702	embryonic neurocranium morphogenesis	up-regulated	2	0.00226072	CL6402Contig1; comp54051_c0_seq184_2
GO:0097435	supramolecular fiber organization	up-regulated	2	0.0024952	CL34996Contig1; comp65676_c0_seq8_1
GO:0042462	eye photoreceptor cell development	up-regulated	2	0.00300793	CL18073Contig1; comp77775_c0_seq5_4
GO:2000249	regulation of actin cytoskeleton reorganization	up-regulated	2	0.00328674	CL20415Contig1; CL30712Contig1
GO:0046597	negative regulation of viral entry into host cell	up-regulated	2	0.00358088	CL24069Contig1; CL6621Contig1
GO:0045056	transcytosis	up-regulated	2	0.00389059	CL2601Contig1; comp46441_c0_seq3_3
GO:0006110	regulation of glycolytic process	up-regulated	2	0.00455771	CL14682Contig1; CL7982Contig1
GO:1901673	regulation of mitotic spindle assembly	up-regulated	2	0.00455771	CL6675Contig2; comp31901_c0_seq1_4
GO:0061053	somite development	up-regulated	2	0.00491558	CL6402Contig1; comp54051_c0_seq184_2
GO:0010719	negative regulation of epithelial to mesenchymal transition	up-regulated	2	0.00695615	CL42Contig8; comp44810_c0_seq3_2
GO:0072332	intrinsic apoptotic signaling pathway by p53 class mediator	up-regulated	2	0.00943143	CL230Contig2; CL230Contig5
GO:0051384	response to glucocorticoid	up-regulated	2	0.00943143	CL7638Contig1; comp78508_c0_seq22_5
GO:0016050	vesicle organization	up-regulated	2	0.00998028	CL20415Contig1; CL2601Contig1
Top GO enrichment terms of pairwise DETs (DS6 vs. DS5)
id	term	stats	ListHits	pval	transcript
GO:1900744	regulation of p38MAPK cascade	down-regulated	3	1.03217e-08	CL1926Contig1; CL4443Contig2; comp55969_c0_seq2_1
GO:0097167	circadian regulation of translation	down-regulated	2	1.35684e-07	CL1926Contig1; comp55969_c0_seq2_1
GO:1900015	regulation of cytokine production involved in inflammatory response	down-regulated	2	2.70894e-07	CL1926Contig1; comp55969_c0_seq2_1
GO:0032922	circadian regulation of gene expression	down-regulated	4	3.03609e-06	CL1926Contig1; CL2982Contig2; CL43703Contig1; comp55969_c0_seq2_1
GO:0070932	histone H3 deacetylation	down-regulated	2	3.82673e-06	CL1926Contig1; comp55969_c0_seq2_1
GO:0042634	regulation of hair cycle	down-regulated	2	4.86189e-06	CL1926Contig1; comp55969_c0_seq2_1
GO:2000323	negative regulation of glucocorticoid receptor signaling pathway	down-regulated	2	4.86189e-06	CL1926Contig1; comp55969_c0_seq2_1
GO:0006409	tRNA export from nucleus	down-regulated	2	1.28304e-05	CL14682Contig1; comp46097_c0_seq1_2
GO:0007623	circadian rhythm	down-regulated	4	2.78346e-05	CL1926Contig1; CL2982Contig2; CL43703Contig1; comp55969_c0_seq2_1
GO:0042752	regulation of circadian rhythm	down-regulated	3	5.03645e-05	CL1926Contig1; CL43703Contig1; comp55969_c0_seq2_1
GO:0043153	entrainment of circadian clock by photoperiod	down-regulated	2	5.27367e-05	CL1926Contig1; comp55969_c0_seq2_1
GO:1902042	negative regulation of extrinsic apoptotic signaling pathway via death domain receptors	down-regulated	2	5.82854e-05	CL4443Contig2; comp32357_c0_seq3_6
GO:0002028	regulation of sodium ion transport	down-regulated	2	6.4203e-05	CL1926Contig1; comp55969_c0_seq2_1
GO:0070936	protein K48-linked ubiquitination	down-regulated	3	0.000121271	comp32357_c0_seq3_6; comp36529_c0_seq4_3; comp68933_c0_seq4_1
GO:0046329	negative regulation of JNK cascade	down-regulated	2	0.000126119	CL1926Contig1; comp55969_c0_seq2_1
GO:0048255	mRNA stabilization	down-regulated	2	0.000126119	CL43703Contig1; comp33735_c0_seq1_6
GO:0009060	aerobic respiration	down-regulated	2	0.000167888	CL45072Contig1; CL787Contig2
GO:0051897	positive regulation of protein kinase B signaling	down-regulated	3	0.000197276	CL10736Contig1; comp15619_c0_seq1_6; comp79903_c0_seq1_4
GO:0001702	gastrulation with mouth forming second	down-regulated	2	0.000217732	CL10391Contig1; CL10736Contig1
GO:0010608	posttranscriptional regulation of gene expression	down-regulated	2	0.000231529	CL1926Contig1; comp55969_c0_seq2_1
GO:0001569	branching involved in blood vessel morphogenesis	down-regulated	2	0.000309007	CL10391Contig1; comp57930_c0_seq34_3
GO:0070830	bicellular tight junction assembly	down-regulated	2	0.000381739	comp15619_c0_seq1_6; comp69215_c1_seq13_1
GO:0051591	response to cAMP	down-regulated	2	0.000401491	CL1926Contig1; comp55969_c0_seq2_1
GO:0043967	histone H4 acetylation	down-regulated	2	0.00048704	CL1926Contig1; comp55969_c0_seq2_1
GO:0045600	positive regulation of fat cell differentiation	down-regulated	2	0.00048704	CL43703Contig1; comp58307_c0_seq2_1
GO:0000122	negative regulation of transcription from RNA polymerase II promoter	down-regulated	8	0.000542349	CL1926Contig1; CL2982Contig2; CL37976Contig1; comp15619_c0_seq1_6; comp45798_c0_seq1_3; comp55969_c0_seq2_1; comp60823_c2_seq1_4; comp73664_c1_seq1_4
GO:0046039	GTP metabolic process	down-regulated	2	0.000558312	CL29605Contig1; comp81055_c0_seq6_5
GO:0007369	gastrulation	down-regulated	2	0.00060934	CL10391Contig1; comp33735_c0_seq1_6
GO:0030218	erythrocyte differentiation	down-regulated	2	0.000842963	CL118Contig4; comp27551_c0_seq1_3
GO:0007584	response to nutrient	down-regulated	2	0.00146463	CL1307Contig2; CL22878Contig1
GO:0043966	histone H3 acetylation	down-regulated	2	0.00155794	CL1926Contig1; comp55969_c0_seq2_1
GO:0006813	potassium ion transport	down-regulated	2	0.00170476	CL6010Contig2; comp31901_c0_seq1_4
GO:0030335	positive regulation of cell migration	down-regulated	3	0.00212928	CL10391Contig1; CL4443Contig2; comp79903_c0_seq1_4
GO:0060548	negative regulation of cell death	down-regulated	2	0.00219615	CL1Contig354; comp31901_c0_seq1_4
GO:0000187	activation of MAPK activity	down-regulated	2	0.00290547	CL10736Contig1; CL4443Contig2
GO:0035023	regulation of Rho protein signal transduction	down-regulated	3	0.00294464	CL15283Contig2; CL24305Contig1; comp53959_c1_seq9_2
GO:0006839	mitochondrial transport	down-regulated	2	0.00312057	CL118Contig4; CL45072Contig1
GO:0032355	response to estradiol	down-regulated	2	0.00312057	CL22878Contig1; comp45798_c0_seq1_3
GO:0043124	negative regulation of I-kappaB kinase/NF-kappaB signaling	down-regulated	2	0.00382365	CL1926Contig1; comp55969_c0_seq2_1
GO:0006979	response to oxidative stress	down-regulated	2	0.00499774	CL22878Contig1; comp73664_c1_seq1_4
GO:0007417	central nervous system development	down-regulated	2	0.00806993	comp49672_c0_seq3_2; comp60823_c2_seq1_4
GO:0048698	negative regulation of collateral sprouting in absence of injury	up-regulated	2	1.39896e-06	comp61937_c0_seq2_1; comp78794_c0_seq1_5
GO:0009838	abscission	up-regulated	2	1.15712e-05	comp61937_c0_seq2_1; comp78794_c0_seq1_5
GO:0021532	neural tube patterning	up-regulated	2	3.87936e-05	CL1209Contig2; comp40992_c0_seq4_6
GO:1904469	positive regulation of tumor necrosis factor secretion	up-regulated	2	6.12431e-05	CL4086Contig1; CL6804Contig1
GO:0030514	negative regulation of BMP signaling pathway	up-regulated	4	8.67235e-05	CL42641Contig1; comp61937_c0_seq2_1; comp70958_c0_seq3_5; comp78794_c0_seq1_5
GO:0032728	positive regulation of interferon-beta production	up-regulated	2	0.000128433	CL4086Contig1; comp49209_c0_seq2_1
GO:0030282	bone mineralization	up-regulated	2	0.000466032	CL1330Contig2; comp54646_c0_seq3_3
GO:0008037	cell recognition	up-regulated	2	0.000466032	CL428Contig2; CL52162Contig1
GO:2000778	positive regulation of interleukin-6 secretion	up-regulated	2	0.000515828	CL4086Contig1; CL6804Contig1
GO:0034389	lipid particle organization	up-regulated	2	0.000625353	comp61937_c0_seq2_1; comp78794_c0_seq1_5
GO:0009615	response to virus	up-regulated	3	0.000728749	CL1043Contig4; CL10996Contig2; CL4086Contig1
GO:0030217	T cell differentiation	up-regulated	2	0.000748688	CL10996Contig2; comp63796_c1_seq2_5
GO:0043049	otic placode formation	up-regulated	2	0.0010394	CL3Contig73; comp55528_c0_seq1_1
GO:0060612	adipose tissue development	up-regulated	2	0.00112171	comp61937_c0_seq2_1; comp78794_c0_seq1_5
GO:0007157	heterophilic cell-cell adhesion via plasma membrane cell adhesion molecules	up-regulated	3	0.00115108	CL428Contig2; CL52162Contig1; comp74938_c0_seq1_5
GO:0050905	neuromuscular process	up-regulated	2	0.00120802	comp61937_c0_seq2_1; comp78794_c0_seq1_5
GO:0051881	regulation of mitochondrial membrane potential	up-regulated	2	0.00139294	comp61937_c0_seq2_1; comp78794_c0_seq1_5
GO:0097264	self proteolysis	up-regulated	2	0.00159472	CL42641Contig1; comp74938_c0_seq1_5
GO:0035584	calcium-mediated signaling using intracellular calcium source	up-regulated	2	0.0017021	CL30779Contig1; comp74938_c0_seq1_5
GO:0006325	chromatin organization	up-regulated	2	0.00193017	CL40775Contig1; comp79737_c0_seq5_5
GO:0070979	protein K11-linked ubiquitination	up-regulated	2	0.0025809	CL11Contig37; CL1636Contig2
GO:0050772	positive regulation of axonogenesis	up-regulated	2	0.00318815	CL6989Contig2; comp70958_c0_seq3_5
GO:0008285	negative regulation of cell proliferation	up-regulated	7	0.00360316	CL10996Contig2; CL14817Contig1; CL40775Contig1; CL9836Contig1; comp49209_c0_seq2_1; comp63796_c1_seq2_5; comp75391_c0_seq4_5
GO:0071345	cellular response to cytokine stimulus	up-regulated	2	0.00425138	CL10996Contig2; comp63796_c1_seq2_5
GO:0007160	cell-matrix adhesion	up-regulated	3	0.00689267	CL2301Contig3; CL52112Contig1; CL870Contig1
GO:0022604	regulation of cell morphogenesis	up-regulated	2	0.00722427	CL10559Contig1; comp51037_c0_seq14_2
GO:0030218	erythrocyte differentiation	up-regulated	2	0.00749265	CL10996Contig2; comp63796_c1_seq2_5
GO:0006338	chromatin remodeling	up-regulated	3	0.00758323	CL10996Contig2; CL40775Contig1; comp75391_c0_seq4_5
GO:0043406	positive regulation of MAP kinase activity	up-regulated	2	0.00922638	comp48516_c1_seq5_2; comp71070_c0_seq28_1
GO:0051491	positive regulation of filopodium assembly	up-regulated	2	0.00953615	CL2955Contig2; comp74938_c0_seq1_5
GO:0006334	nucleosome assembly	up-regulated	2	0.00985193	CL205Contig1; CL40775Contig1

## Sheet: KEGG Enrichment
KEGG enrichment terms of pairwise DETs (DS2 vs. DS1)
id	term	stats	ListHits	pval	Enrichment_score	transcript
ko04914	Progesterone-mediated oocyte maturation	down-regulated	56	6.77697e-08	2.00434	CL10125Contig1; CL10428Contig1; CL1051Contig1; CL1051Contig3; CL1063Contig2; CL1063Contig3; CL10980Contig1; CL11072Contig1; CL11Contig12; CL1230Contig1; CL12723Contig1; CL148Contig2; CL15493Contig1; CL15643Contig1; CL16108Contig1; CL16427Contig1; CL16849Contig1; CL1685Contig2; CL19046Contig1; CL19599Contig1; CL2168Contig1; CL2444Contig1; CL2444Contig2; CL27284Contig1; CL28143Contig1; CL33135Conti…
ko04211	Longevity regulating pathway	down-regulated	57	1.35096e-06	1.8328	CL10125Contig1; CL1051Contig1; CL1051Contig3; CL1063Contig2; CL1063Contig3; CL10724Contig1; CL11072Contig1; CL1211Contig1; CL1230Contig1; CL13319Contig1; CL15473Contig1; CL16828Contig1; CL17033Contig1; CL17931Contig1; CL17985Contig1; CL19599Contig1; CL20845Contig1; CL2168Contig1; CL22023Contig1; CL22786Contig1; CL2444Contig1; CL2444Contig2; CL24504Contig1; CL2857Contig2; CL29497Contig1; CL29877Co…
ko04662	B cell receptor signaling pathway	down-regulated	42	4.7023e-06	1.95423	CL10267Contig1; CL1063Contig2; CL1063Contig3; CL11072Contig1; CL13496Contig1; CL14864Contig1; CL20521Contig1; CL21195Contig1; CL2168Contig1; CL22786Contig1; CL2444Contig1; CL2444Contig2; CL2652Contig1; CL271Contig1; CL2761Contig1; CL28334Contig1; CL31Contig15; CL31Contig5; CL33135Contig1; CL3372Contig1; CL3372Contig2; CL34124Contig1; CL36274Contig1; CL37995Contig1; CL3936Contig2; CL4536Contig1; C…
ko04660	T cell receptor signaling pathway	down-regulated	52	7.79404e-06	1.78834	CL10267Contig1; CL1063Contig2; CL1063Contig3; CL11072Contig1; CL14864Contig1; CL15643Contig1; CL15868Contig1; CL21195Contig1; CL2168Contig1; CL22786Contig1; CL2444Contig1; CL2444Contig2; CL2652Contig1; CL271Contig1; CL2761Contig1; CL27967Contig1; CL28334Contig1; CL31Contig15; CL31Contig5; CL33135Contig1; CL3372Contig1; CL3372Contig2; CL34124Contig1; CL36274Contig1; CL37995Contig1; CL3936Contig2; …
ko04722	Neurotrophin signaling pathway	down-regulated	64	9.78583e-06	1.67075	CL10267Contig1; CL1063Contig2; CL1063Contig3; CL10980Contig1; CL11072Contig1; CL135Contig2; CL14864Contig1; CL15643Contig1; CL17931Contig1; CL18626Contig1; CL18Contig23; CL20521Contig1; CL21195Contig1; CL2168Contig1; CL22786Contig1; CL2444Contig1; CL2444Contig2; CL267Contig2; CL28119Contig1; CL28370Contig1; CL2953Contig1; CL33135Contig1; CL3376Contig1; CL3376Contig2; CL34124Contig1; CL35865Contig…
ko04015	Rap1 signaling pathway	down-regulated	102	1.38514e-05	1.47769	CL10125Contig1; CL10428Contig1; CL1051Contig1; CL1051Contig3; CL1063Contig2; CL1063Contig3; CL10694Contig1; CL11072Contig1; CL1230Contig1; CL1254Contig3; CL12723Contig1; CL13082Contig1; CL13082Contig2; CL13162Contig1; CL13496Contig1; CL143Contig3; CL146Contig4; CL14759Contig1; CL15323Contig1; CL15643Contig1; CL15751Contig1; CL15Contig4; CL16511Contig1; CL16849Contig1; CL18626Contig1; CL19046Conti…
ko04910	Insulin signaling pathway	down-regulated	69	1.75841e-05	1.61	CL10267Contig1; CL10450Contig1; CL1063Contig2; CL1063Contig3; CL10724Contig1; CL11072Contig1; CL11373Contig1; CL1211Contig1; CL12337Contig1; CL15473Contig1; CL16178Contig1; CL17033Contig1; CL1808Contig1; CL18600Contig1; CL18600Contig2; CL18626Contig1; CL20845Contig1; CL21195Contig1; CL21269Contig1; CL2168Contig1; CL22786Contig1; CL2444Contig1; CL2444Contig2; CL24504Contig1; CL2736Contig1; CL27499…
ko03450	Non-homologous end-joining	down-regulated	10	0.000103658	3.16399	CL11201Contig1; CL1267Contig1; CL1976Contig3; CL29688Contig1; CL2Contig120; CL32089Contig1; CL4559Contig1; CL47823Contig1; CL480Contig4; comp24190_c0_seq1_6
ko00562	Inositol phosphate metabolism	down-regulated	39	0.0001349	1.75278	CL1025Contig2; CL10746Contig1; CL10746Contig2; CL10Contig15; CL111Contig3; CL111Contig5; CL111Contig8; CL11254Contig1; CL1415Contig1; CL14648Contig1; CL1540Contig1; CL15Contig4; CL21432Contig1; CL2444Contig1; CL2444Contig2; CL33135Contig1; CL34124Contig1; CL35077Contig1; CL37654Contig1; CL43588Contig1; CL47472Contig1; CL4954Contig1; CL51807Contig1; CL5557Contig1; CL5557Contig2; CL5701Contig1; CL5…
ko04070	Phosphatidylinositol signaling system	down-regulated	52	0.000150502	1.61302	CL1025Contig2; CL10746Contig1; CL10746Contig2; CL10Contig15; CL11072Contig1; CL111Contig3; CL111Contig5; CL111Contig8; CL1322Contig2; CL1415Contig1; CL1540Contig1; CL15Contig4; CL18517Contig1; CL20251Contig1; CL21376Contig1; CL21432Contig1; CL2168Contig1; CL2444Contig1; CL2444Contig2; CL274Contig1; CL274Contig2; CL33135Contig1; CL34124Contig1; CL35077Contig1; CL37654Contig1; CL3936Contig2; CL4175…
ko04750	Inflammatory mediator regulation of TRP channels	down-regulated	51	0.000208871	1.60083	CL10101Contig1; CL1051Contig1; CL1051Contig3; CL11072Contig1; CL11627Contig1; CL1230Contig1; CL135Contig2; CL146Contig4; CL15643Contig1; CL18661Contig1; CL19599Contig1; CL20576Contig1; CL21269Contig1; CL2168Contig1; CL2444Contig1; CL2444Contig2; CL24Contig25; CL25308Contig1; CL2736Contig1; CL28370Contig1; CL29266Contig1; CL324Contig3; CL33135Contig1; CL34124Contig1; CL35077Contig1; CL3572Contig2;…
ko04062	Chemokine signaling pathway	down-regulated	68	0.000244117	1.48997	CL10267Contig1; CL10428Contig1; CL1051Contig1; CL1051Contig3; CL1063Contig2; CL1063Contig3; CL10868Contig1; CL11072Contig1; CL1230Contig1; CL1254Contig3; CL12723Contig1; CL13496Contig1; CL1671Contig1; CL16849Contig1; CL19046Contig1; CL19599Contig1; CL20521Contig1; CL21195Contig1; CL2168Contig1; CL22786Contig1; CL23715Contig1; CL2444Contig1; CL2444Contig2; CL2494Contig1; CL25077Contig1; CL28370Con…
ko04068	FoxO signaling pathway	down-regulated	60	0.000384028	1.50666	CL10125Contig1; CL1063Contig2; CL1063Contig3; CL11072Contig1; CL1211Contig1; CL1235Contig1; CL12921Contig1; CL13319Contig1; CL1456Contig1; CL15493Contig1; CL15643Contig1; CL17033Contig1; CL17985Contig1; CL1896Contig1; CL20845Contig1; CL21195Contig1; CL2168Contig1; CL22786Contig1; CL2444Contig1; CL2444Contig2; CL28143Contig1; CL28156Contig1; CL2901Contig1; CL30557Contig1; CL316Contig2; CL33135Cont…
ko04622	RIG-I-like receptor signaling pathway	down-regulated	22	0.000446208	1.97749	CL15643Contig1; CL16828Contig1; CL18267Contig1; CL2790Contig1; CL29401Contig1; CL33599Contig1; CL36274Contig1; CL37328Contig1; CL4536Contig1; CL4915Contig1; CL5147Contig2; CL51Contig11; CL52Contig1; CL6470Contig1; CL7376Contig1; CL7675Contig1; CL9191Contig1; CL9728Contig1; comp51959_c0_seq19_2; comp53717_c0_seq8_2; comp74061_c0_seq1_5; comp78563_c0_seq105_5
ko04664	Fc epsilon RI signaling pathway	down-regulated	33	0.000725165	1.695	CL1063Contig2; CL1063Contig3; CL11072Contig1; CL13496Contig1; CL15643Contig1; CL20521Contig1; CL21195Contig1; CL2168Contig1; CL22786Contig1; CL2444Contig1; CL2444Contig2; CL33135Contig1; CL3372Contig1; CL3372Contig2; CL34124Contig1; CL37995Contig1; CL3936Contig2; CL45079Contig1; CL5208Contig1; CL52849Contig1; CL555Contig1; CL6493Contig1; CL6952Contig1; CL7749Contig1; CL905Contig1; CL9974Contig1; …
ko04915	Estrogen signaling pathway	down-regulated	51	0.000732967	1.5223	CL10428Contig1; CL1051Contig1; CL1051Contig3; CL105Contig1; CL1063Contig2; CL1063Contig3; CL11072Contig1; CL1230Contig1; CL12723Contig1; CL1456Contig1; CL146Contig4; CL16849Contig1; CL19046Contig1; CL19599Contig1; CL1Contig15; CL21195Contig1; CL2168Contig1; CL2234Contig1; CL2245Contig1; CL22786Contig1; CL2444Contig1; CL2444Contig2; CL28003Contig1; CL28370Contig1; CL324Contig3; CL33135Contig1; CL3…
ko04917	Prolactin signaling pathway	down-regulated	33	0.00116569	1.65208	CL10267Contig1; CL105Contig1; CL1063Contig2; CL1063Contig3; CL11072Contig1; CL12337Contig1; CL15643Contig1; CL17073Contig1; CL21195Contig1; CL2168Contig1; CL22786Contig1; CL2444Contig1; CL2444Contig2; CL33135Contig1; CL3406Contig1; CL34124Contig1; CL37995Contig1; CL3936Contig2; CL4439Contig1; CL4536Contig1; CL4915Contig1; CL5208Contig1; CL52849Contig1; CL555Contig1; CL6493Contig1; CL6767Contig1; …
ko04071	Sphingolipid signaling pathway	down-regulated	58	0.00121386	1.45183	CL10428Contig1; CL1063Contig2; CL1063Contig3; CL11072Contig1; CL12723Contig1; CL13496Contig1; CL14726Contig1; CL15643Contig1; CL16849Contig1; CL17931Contig1; CL19046Contig1; CL1925Contig2; CL20521Contig1; CL2168Contig1; CL22292Contig1; CL22786Contig1; CL2444Contig1; CL2444Contig2; CL2533Contig1; CL2533Contig2; CL27623Contig1; CL2791Contig1; CL324Contig3; CL33135Contig1; CL33599Contig1; CL34124Con…
ko04022	cGMP-PKG signaling pathway	down-regulated	83	0.00135047	1.35646	CL10428Contig1; CL1051Contig1; CL1051Contig3; CL11072Contig1; CL11819Contig1; CL1211Contig1; CL1230Contig1; CL12723Contig1; CL13626Contig1; CL13674Contig1; CL16849Contig1; CL19046Contig1; CL19100Contig1; CL19599Contig1; CL21269Contig1; CL21401Contig1; CL2168Contig1; CL22113Contig1; CL229Contig4; CL23566Contig1; CL2444Contig1; CL2444Contig2; CL24860Contig1; CL2533Contig1; CL2533Contig2; CL256Conti…
ko04912	GnRH signaling pathway	down-regulated	52	0.00212077	1.44831	CL1051Contig1; CL1051Contig3; CL1063Contig2; CL1063Contig3; CL1230Contig1; CL135Contig2; CL146Contig4; CL15643Contig1; CL19599Contig1; CL21195Contig1; CL22786Contig1; CL28003Contig1; CL28370Contig1; CL324Contig1; CL324Contig2; CL324Contig3; CL3288Contig3; CL35077Contig1; CL3572Contig2; CL4175Contig1; CL4912Contig1; CL51807Contig1; CL51Contig11; CL5208Contig1; CL526Contig2; CL555Contig1; CL568Cont…
ko00601	Glycosphingolipid biosynthesis - lacto and neolacto series	down-regulated	11	0.00234021	2.23102	CL14271Contig1; CL15057Contig1; CL3178Contig2; CL4511Contig1; CL4797Contig1; CL8Contig16; comp32681_c0_seq2_6; comp40629_c0_seq1_6; comp46839_c0_seq2_2; comp61792_c0_seq3_4; comp77389_c0_seq6_5
ko04146	Peroxisome	down-regulated	29	0.00264427	1.62688	CL10409Contig1; CL11358Contig1; CL12640Contig1; CL12829Contig1; CL13319Contig1; CL14882Contig1; CL16859Contig1; CL1783Contig3; CL17985Contig1; CL1Contig111; CL207Contig2; CL20883Contig1; CL20909Contig1; CL2572Contig1; CL27176Contig1; CL2782Contig2; CL3095Contig1; CL3367Contig1; CL4557Contig1; CL47669Contig1; CL6221Contig1; CL6938Contig1; CL7383Contig1; CL7383Contig2; comp16405_c0_seq1_1; comp6757…
ko04650	Natural killer cell mediated cytotoxicity	down-regulated	34	0.00403075	1.52806	CL1063Contig2; CL1063Contig3; CL11072Contig1; CL13496Contig1; CL20521Contig1; CL21195Contig1; CL2168Contig1; CL22786Contig1; CL2444Contig1; CL2444Contig2; CL33135Contig1; CL3372Contig1; CL3372Contig2; CL34124Contig1; CL34Contig2; CL3936Contig2; CL4439Contig1; CL45079Contig1; CL47369Contig1; CL5208Contig1; CL52096Contig1; CL52849Contig1; CL555Contig1; CL6037Contig1; CL6045Contig1; CL6493Contig1; C…
ko04120	Ubiquitin mediated proteolysis	down-regulated	45	0.00452615	1.43528	CL1055Contig1; CL10993Contig1; CL11721Contig1; CL11Contig12; CL14691Contig1; CL15269Contig1; CL15716Contig1; CL15730Contig1; CL1599Contig1; CL1599Contig2; CL16246Contig1; CL17498Contig1; CL1767Contig1; CL1949Contig1; CL20292Contig1; CL20568Contig1; CL20821Contig1; CL25525Contig1; CL27157Contig1; CL2963Contig1; CL3351Contig1; CL341Contig3; CL36492Contig1; CL4247Contig1; CL45029Contig1; CL51Contig1…
ko04923	Regulation of lipolysis in adipocytes	down-regulated	30	0.00492657	1.55098	CL10428Contig1; CL1051Contig1; CL1051Contig3; CL11072Contig1; CL1211Contig1; CL1230Contig1; CL12723Contig1; CL146Contig4; CL16849Contig1; CL19046Contig1; CL19599Contig1; CL2168Contig1; CL2444Contig1; CL2444Contig2; CL2791Contig1; CL316Contig2; CL33135Contig1; CL34124Contig1; CL37995Contig1; CL3936Contig2; CL4868Contig1; CL52849Contig1; CL6493Contig1; CL767Contig1; CL9886Contig1; comp32486_c0_seq3…
ko04320	Dorso-ventral axis formation	down-regulated	15	0.00507569	1.8539	CL1063Contig2; CL1063Contig3; CL21195Contig1; CL27284Contig1; CL308Contig3; CL45054Contig1; CL5208Contig1; CL555Contig1; CL7724Contig1; CL888Contig1; CL888Contig2; comp22344_c0_seq2_2; comp38423_c0_seq1_4; comp64110_c1_seq13_1; comp76380_c0_seq1_4
ko04540	Gap junction	down-regulated	44	0.0074402	1.40338	CL10428Contig1; CL1051Contig1; CL1051Contig3; CL1063Contig2; CL1063Contig3; CL1230Contig1; CL12723Contig1; CL1456Contig1; CL146Contig4; CL15751Contig1; CL16849Contig1; CL19046Contig1; CL19599Contig1; CL21195Contig1; CL22786Contig1; CL2799Contig1; CL324Contig1; CL324Contig2; CL324Contig3; CL35077Contig1; CL3572Contig2; CL4175Contig1; CL4615Contig1; CL51807Contig1; CL5208Contig1; CL555Contig1; CL56…
ko04924	Renin secretion	down-regulated	33	0.0078778	1.47474	CL10428Contig1; CL1051Contig1; CL1051Contig3; CL1230Contig1; CL12723Contig1; CL146Contig4; CL1584Contig2; CL16849Contig1; CL19046Contig1; CL1985Contig1; CL229Contig4; CL2791Contig1; CL324Contig3; CL3288Contig3; CL35077Contig1; CL3572Contig2; CL4175Contig1; CL51807Contig1; CL5187Contig1; CL52814Contig1; CL53131Contig1; CL568Contig1; CL5751Contig1; CL6981Contig1; CL8630Contig1; CL9964Contig1; comp3…
ko04142	Lysosome	down-regulated	41	0.00788569	1.4162	CL10041Contig1; CL10687Contig1; CL13402Contig1; CL14726Contig1; CL1554Contig1; CL15576Contig1; CL15724Contig2; CL15818Contig1; CL161Contig1; CL16284Contig1; CL16773Contig1; CL17987Contig1; CL18578Contig1; CL1955Contig1; CL20483Contig1; CL2706Contig1; CL27174Contig1; CL28229Contig1; CL2979Contig1; CL30823Contig1; CL37839Contig1; CL41867Contig1; CL448Contig1; CL51583Contig1; CL6648Contig1; CL6648Co…
ko04210	Apoptosis	down-regulated	54	0.00854976	1.34744	CL10238Contig1; CL1063Contig2; CL1063Contig3; CL10709Contig1; CL11072Contig1; CL1109Contig1; CL12187Contig1; CL1306Contig2; CL14726Contig1; CL17931Contig1; CL18267Contig1; CL2168Contig1; CL22518Contig1; CL22786Contig1; CL2444Contig1; CL2444Contig2; CL2799Contig1; CL30823Contig1; CL31397Contig1; CL33135Contig1; CL33599Contig1; CL34124Contig1; CL34Contig2; CL36274Contig1; CL37995Contig1; CL3936Cont…
ko03010	Ribosome	up-regulated	117	8.72091e-17	1.92837	CL10038Contig1; CL1006Contig1; CL10135Contig1; CL10186Contig1; CL10208Contig1; CL10527Contig1; CL10557Contig1; CL10566Contig1; CL10645Contig1; CL11236Contig1; CL11385Contig1; CL11422Contig1; CL11450Contig1; CL11479Contig1; CL11632Contig1; CL11781Contig1; CL11820Contig1; CL11975Contig1; CL11Contig4; CL12082Contig1; CL12127Contig1; CL12623Contig1; CL12671Contig1; CL12750Contig1; CL12803Contig1; CL1…
ko04974	Protein digestion and absorption	up-regulated	103	5.12975e-10	1.67394	CL100Contig9; CL10336Contig1; CL10336Contig2; CL10760Contig1; CL11041Contig1; CL1112Contig2; CL1112Contig3; CL1145Contig2; CL12197Contig2; CL1249Contig2; CL13112Contig1; CL1330Contig1; CL1380Contig3; CL15338Contig2; CL1563Contig1; CL15746Contig1; CL16027Contig1; CL16433Contig1; CL16591Contig1; CL1665Contig1; CL1711Contig1; CL1711Contig2; CL1740Contig2; CL18184Contig1; CL18532Contig1; CL18878Conti…
ko04512	ECM-receptor interaction	up-regulated	100	1.35553e-09	1.66388	CL10719Contig1; CL1096Contig1; CL11049Contig1; CL1112Contig2; CL1112Contig3; CL1145Contig2; CL11Contig13; CL11Contig16; CL1207Contig2; CL1207Contig4; CL120Contig4; CL1380Contig3; CL1462Contig2; CL14826Contig1; CL148Contig10; CL148Contig5; CL15292Contig1; CL15351Contig1; CL16407Contig1; CL16671Contig1; CL17189Contig1; CL1740Contig2; CL18184Contig1; CL18532Contig1; CL18907Contig1; CL198Contig3; CL1…
ko04610	Complement and coagulation cascades	up-regulated	64	1.92112e-07	1.72019	CL10042Contig1; CL11114Contig1; CL11120Contig1; CL1195Contig2; CL12622Contig1; CL13262Contig1; CL136Contig7; CL14Contig27; CL15043Contig1; CL15043Contig2; CL1520Contig3; CL15268Contig1; CL15292Contig1; CL15500Contig1; CL1611Contig2; CL1611Contig3; CL16353Contig1; CL188Contig3; CL18Contig20; CL20729Contig1; CL2680Contig1; CL28086Contig1; CL28251Contig1; CL28914Contig1; CL29716Contig1; CL3054Contig…
ko04151	PI3K-Akt signaling pathway	up-regulated	267	1.32049e-06	1.26758	CL10133Contig1; CL10231Contig1; CL10235Contig1; CL1028Contig2; CL1028Contig3; CL10526Contig1; CL10719Contig1; CL10937Contig1; CL1096Contig1; CL11049Contig1; CL1112Contig2; CL1112Contig3; CL11133Contig1; CL1145Contig2; CL11543Contig1; CL11848Contig1; CL11Contig13; CL11Contig16; CL1207Contig2; CL1207Contig4; CL120Contig4; CL1220Contig1; CL128Contig6; CL13150Contig1; CL1346Contig1; CL1380Contig3; CL…
ko04060	Cytokine-cytokine receptor interaction	up-regulated	98	1.69363e-06	1.48881	CL10509Contig1; CL10851Contig2; CL12918Contig1; CL1291Contig2; CL1291Contig3; CL1359Contig4; CL14078Contig1; CL14764Contig1; CL1479Contig1; CL14930Contig1; CL15078Contig1; CL15537Contig1; CL16260Contig1; CL16310Contig1; CL1657Contig1; CL16866Contig1; CL1718Contig1; CL173Contig3; CL1747Contig2; CL1762Contig1; CL17721Contig1; CL18339Contig1; CL18753Contig1; CL18791Contig1; CL19152Contig1; CL195Cont…
ko04550	Signaling pathways regulating pluripotency of stem cells	up-regulated	124	4.07535e-05	1.34557	CL1028Contig2; CL1028Contig3; CL10615Contig1; CL1235Contig2; CL12533Contig1; CL1291Contig2; CL1291Contig3; CL13210Contig1; CL13219Contig1; CL1321Contig1; CL1347Contig1; CL13962Contig1; CL1397Contig1; CL1397Contig2; CL14716Contig1; CL14851Contig1; CL14Contig24; CL15202Contig1; CL15475Contig1; CL15771Contig1; CL15810Contig1; CL16041Contig1; CL16260Contig1; CL16310Contig1; CL16616Contig1; CL1702Cont…
ko04975	Fat digestion and absorption	up-regulated	33	4.7877e-05	1.77395	CL10565Contig1; CL10916Contig1; CL154Contig3; CL16335Contig1; CL17839Contig1; CL19076Contig1; CL19277Contig1; CL2038Contig1; CL2038Contig2; CL20454Contig1; CL22357Contig1; CL23055Contig1; CL259Contig2; CL30744Contig1; CL344Contig4; CL344Contig5; CL34Contig11; CL46662Contig1; CL4Contig56; CL5500Contig1; CL5793Contig1; CL5793Contig2; CL64Contig11; CL64Contig13; CL64Contig14; CL8117Contig1; CL8374Co…
ko04145	Phagosome	up-regulated	106	7.67975e-05	1.36169	CL11680Contig1; CL12016Contig1; CL120Contig4; CL12201Contig1; CL12361Contig1; CL12523Contig1; CL12622Contig1; CL12681Contig1; CL13252Contig1; CL13268Contig1; CL14027Contig1; CL14191Contig1; CL14670Contig1; CL14826Contig1; CL15657Contig1; CL15724Contig1; CL16558Contig1; CL16649Contig1; CL17005Contig1; CL17189Contig1; CL18888Contig1; CL18907Contig1; CL19116Contig1; CL19669Contig1; CL198Contig3; CL1…
ko00190	Oxidative phosphorylation	up-regulated	66	0.000206708	1.44133	CL10143Contig1; CL11239Contig1; CL11608Contig1; CL11680Contig1; CL11759Contig1; CL1182Contig2; CL1190Contig1; CL12155Contig1; CL12315Contig1; CL12361Contig1; CL12636Contig1; CL12796Contig1; CL12Contig25; CL12Contig28; CL13018Contig1; CL13159Contig1; CL13252Contig1; CL13451Contig1; CL13742Contig1; CL13770Contig1; CL13903Contig1; CL13911Contig1; CL13929Contig1; CL14091Contig1; CL14191Contig1; CL142…
ko04390	Hippo signaling pathway	up-regulated	130	0.000245149	1.29045	CL10231Contig1; CL10509Contig1; CL1235Contig2; CL12533Contig1; CL128Contig6; CL1291Contig2; CL1291Contig3; CL13062Contig1; CL13219Contig1; CL1321Contig1; CL1347Contig1; CL13962Contig1; CL1397Contig1; CL1397Contig2; CL14716Contig1; CL14851Contig1; CL15092Contig1; CL15108Contig1; CL15110Contig1; CL15202Contig1; CL15215Contig1; CL15455Contig1; CL15475Contig1; CL15810Contig1; CL15841Contig1; CL15Cont…
ko04360	Axon guidance	up-regulated	180	0.00033633	1.23323	CL1008Contig1; CL1008Contig2; CL10307Contig1; CL10937Contig1; CL10979Contig2; CL11299Contig1; CL1170Contig1; CL119Contig1; CL119Contig3; CL119Contig4; CL119Contig5; CL119Contig7; CL119Contig8; CL120Contig5; CL12533Contig1; CL12Contig15; CL12Contig23; CL12Contig30; CL135Contig8; CL137Contig5; CL1419Contig2; CL14605Contig1; CL146Contig7; CL15215Contig1; CL1575Contig1; CL1575Contig2; CL15848Contig1;…
ko04640	Hematopoietic cell lineage	up-regulated	40	0.000777503	1.51919	CL10851Contig2; CL11148Contig1; CL11Contig13; CL11Contig16; CL120Contig4; CL14930Contig1; CL15351Contig1; CL15657Contig1; CL1657Contig1; CL16649Contig1; CL19116Contig1; CL19152Contig1; CL1970Contig1; CL1970Contig3; CL2353Contig1; CL25365Contig1; CL27932Contig1; CL30980Contig1; CL31101Contig1; CL31217Contig1; CL38132Contig1; CL408Contig2; CL4529Contig1; CL463Contig1; CL49602Contig1; CL5718Contig1;…
ko04510	Focal adhesion	up-regulated	195	0.00146664	1.19119	CL10322Contig1; CL10719Contig1; CL1096Contig1; CL11049Contig1; CL1112Contig2; CL1112Contig3; CL11423Contig1; CL1145Contig2; CL11Contig13; CL11Contig16; CL1207Contig2; CL1207Contig4; CL120Contig4; CL12519Contig1; CL1380Contig3; CL14826Contig1; CL15292Contig1; CL15441Contig1; CL16158Contig1; CL1635Contig2; CL16407Contig1; CL16459Contig1; CL16632Contig1; CL16671Contig1; CL16866Contig1; CL17189Contig…
ko00590	Arachidonic acid metabolism	up-regulated	33	0.00328661	1.47829	CL10986Contig1; CL11613Contig1; CL12225Contig1; CL12225Contig2; CL13092Contig1; CL1368Contig2; CL16344Contig1; CL20778Contig1; CL22357Contig1; CL23055Contig1; CL23811Contig1; CL25165Contig1; CL32382Contig1; CL32506Contig1; CL34Contig11; CL35438Contig1; CL48985Contig1; CL4998Contig1; CL514Contig5; CL51665Contig1; CL5195Contig1; CL551Contig1; CL551Contig2; CL7077Contig2; CL8117Contig1; CL8152Contig…
ko00350	Tyrosine metabolism	up-regulated	21	0.00439382	1.59515	CL11Contig23; CL11Contig27; CL11Contig35; CL11Contig40; CL13404Contig1; CL16592Contig1; CL18270Contig1; CL24094Contig1; CL27677Contig1; CL28399Contig1; CL29708Contig1; CL3190Contig1; CL35596Contig1; CL45162Contig1; CL48956Contig1; CL5594Contig1; CL5594Contig2; CL5629Contig1; CL9443Contig1; CL9820Contig2; comp53091_c0_seq13_3
ko03320	PPAR signaling pathway	up-regulated	45	0.00453529	1.37927	CL100Contig7; CL101Contig1; CL10235Contig1; CL10312Contig2; CL10371Contig1; CL12865Contig1; CL1307Contig2; CL154Contig3; CL16462Contig1; CL193Contig9; CL2108Contig2; CL21654Contig1; CL23874Contig1; CL28310Contig1; CL2991Contig1; CL2991Contig2; CL36157Contig1; CL447Contig1; CL447Contig4; CL447Contig5; CL47658Contig1; CL51582Contig1; CL5299Contig1; CL5500Contig1; CL5884Contig1; CL756Contig3; CL7644…
ko04711	Circadian rhythm - fly	up-regulated	16	0.00458715	1.69413	CL10019Contig1; CL1869Contig3; CL22985Contig1; CL27893Contig1; CL2982Contig1; CL2982Contig2; CL299Contig5; CL299Contig6; CL3155Contig1; CL3155Contig2; CL49254Contig1; CL8699Contig2; comp54956_c0_seq5_2; comp56407_c0_seq3_3; comp67264_c0_seq4_1; comp68027_c0_seq3_4
ko00250	Alanine, aspartate and glutamate metabolism	up-regulated	33	0.00671797	1.42354	CL110Contig1; CL110Contig8; CL110Contig9; CL12275Contig1; CL138Contig4; CL13971Contig1; CL15789Contig1; CL17566Contig1; CL18270Contig1; CL18358Contig1; CL1Contig302; CL20414Contig1; CL207Contig1; CL207Contig4; CL21009Contig1; CL21457Contig1; CL27392Contig1; CL29435Contig1; CL3226Contig1; CL3226Contig2; CL5857Contig2; CL823Contig3; CL8451Contig1; CL92Contig6; CL9479Contig1; CL9675Contig2; comp4136…
ko04626	Plant-pathogen interaction	up-regulated	10	0.0071379	1.83902	CL10312Contig2; CL10526Contig1; CL11133Contig1; CL11848Contig1; CL1220Contig1; CL21428Contig1; CL2176Contig2; CL26Contig2; CL7819Contig1; comp39961_c0_seq2_6
ko00591	Linoleic acid metabolism	up-regulated	14	0.00725071	1.68683	CL12225Contig1; CL12225Contig2; CL16344Contig1; CL22357Contig1; CL23055Contig1; CL23811Contig1; CL25165Contig1; CL32506Contig1; CL34Contig11; CL48985Contig1; CL8117Contig1; CL9013Contig1; comp53499_c0_seq1_1; comp63321_c0_seq7_1
ko00051	Fructose and mannose metabolism	up-regulated	30	0.00770692	1.43595	CL14467Contig1; CL14754Contig2; CL14888Contig1; CL15748Contig1; CL16368Contig1; CL17147Contig1; CL18085Contig1; CL18155Contig1; CL1Contig210; CL1Contig307; CL20772Contig1; CL26630Contig1; CL29304Contig1; CL3Contig135; CL49983Contig1; CL6845Contig1; CL6916Contig2; CL7353Contig2; CL7747Contig1; CL855Contig2; CL9461Contig1; CL9Contig27; comp19977_c0_seq1_2; comp43029_c0_seq1_2; comp44848_c0_seq1_3; …
ko04978	Mineral absorption	up-regulated	34	0.00856107	1.39766	CL10Contig4; CL10Contig8; CL11041Contig1; CL15338Contig2; CL15746Contig1; CL16027Contig1; CL16273Contig2; CL16591Contig1; CL18878Contig1; CL1Contig26; CL20715Contig1; CL21400Contig1; CL23778Contig1; CL24333Contig1; CL30181Contig1; CL33991Contig1; CL34179Contig1; CL3978Contig1; CL523Contig2; CL523Contig4; CL523Contig5; CL5565Contig1; CL6295Contig1; CL7994Contig1; CL817Contig1; CL8464Contig1; CL905…
ko04966	Collecting duct acid secretion	up-regulated	18	0.00861323	1.57236	CL11680Contig1; CL12361Contig1; CL13252Contig1; CL14191Contig1; CL14670Contig1; CL15724Contig1; CL18117Contig1; CL18888Contig1; CL20552Contig1; CL2586Contig1; CL28649Contig1; CL36207Contig1; CL37026Contig1; CL46685Contig1; CL7288Contig1; CL7358Contig1; CL7472Contig1; comp67762_c0_seq3_1
KEGG enrichment terms of pairwise DETs (DS3 vs. DS2)
id	term	stats	ListHits	pval	Enrichment_score	transcript
ko03010	Ribosome	down-regulated	12	1.88386e-08	6.82557	CL19733Contig1; CL31Contig16; CL33903Contig1; CL42611Contig1; CL45065Contig1; CL46488Contig1; CL46554Contig1; CL47486Contig1; CL48623Contig1; CL49107Contig1; CL51029Contig1; CL52525Contig1
ko00524	Neomycin, kanamycin and gentamicin biosynthesis	down-regulated	3	1.52317e-07	51.6793	CL16368Contig1; CL18155Contig1; CL26630Contig1
ko00521	Streptomycin biosynthesis	down-regulated	3	4.16637e-06	25.8397	CL16368Contig1; CL18155Contig1; CL26630Contig1
ko00052	Galactose metabolism	down-regulated	3	0.00125209	6.34658	CL16368Contig1; CL18155Contig1; CL26630Contig1
ko00983	Drug metabolism - other enzymes	down-regulated	3	0.00142456	6.13145	CL10935Contig1; CL45678Contig1; CL5003Contig2
ko00051	Fructose and mannose metabolism	down-regulated	3	0.00311952	4.95555	CL16368Contig1; CL18155Contig1; CL26630Contig1
ko00520	Amino sugar and nucleotide sugar metabolism	down-regulated	3	0.00414707	4.57918	CL16368Contig1; CL18155Contig1; CL26630Contig1
ko00500	Starch and sucrose metabolism	down-regulated	3	0.00433804	4.52194	CL16368Contig1; CL18155Contig1; CL26630Contig1
ko00250	Alanine, aspartate and glutamate metabolism	down-regulated	3	0.00453486	4.46612	CL138Contig1; CL18270Contig1; comp52584_c0_seq49_3
ko00232	Caffeine metabolism	down-regulated	2	6.35454e-05	24.117	CL45678Contig1; CL5003Contig2
ko04510	Focal adhesion	up-regulated	96	7.29275e-21	2.73723	CL10555Contig1; CL10667Contig1; CL11049Contig1; CL1112Contig2; CL1112Contig3; CL1207Contig2; CL1207Contig4; CL12432Contig1; CL13496Contig1; CL14826Contig1; CL15006Contig1; CL15292Contig1; CL16158Contig1; CL17379Contig1; CL18532Contig1; CL18584Contig1; CL19865Contig1; CL20378Contig1; CL2050Contig2; CL2050Contig3; CL21556Contig1; CL22435Contig1; CL23567Contig1; CL23581Contig1; CL23Contig1; CL23Cont…
ko04512	ECM-receptor interaction	up-regulated	48	1.5381e-16	3.72785	CL10555Contig1; CL11049Contig1; CL1112Contig2; CL1112Contig3; CL1207Contig2; CL1207Contig4; CL1462Contig1; CL1462Contig2; CL14826Contig1; CL15292Contig1; CL18532Contig1; CL2050Contig2; CL2050Contig3; CL21556Contig1; CL27711Contig1; CL29399Contig1; CL3378Contig1; CL3942Contig1; CL39Contig3; CL4401Contig1; CL440Contig1; CL4486Contig1; CL4620Contig1; CL47696Contig1; CL4963Contig2; CL5754Contig1; CL5…
ko04974	Protein digestion and absorption	up-regulated	45	4.27582e-14	3.41359	CL10555Contig1; CL1112Contig2; CL1112Contig3; CL15338Contig2; CL1607Contig1; CL16477Contig2; CL1769Contig3; CL18532Contig1; CL21400Contig1; CL235Contig3; CL235Contig5; CL235Contig6; CL256Contig5; CL27515Contig1; CL30181Contig1; CL317Contig3; CL317Contig4; CL33991Contig1; CL3648Contig1; CL3648Contig2; CL4401Contig1; CL4486Contig1; CL4488Contig1; CL46Contig12; CL47696Contig1; CL4769Contig1; CL4836C…
ko04530	Tight junction	up-regulated	62	1.64837e-12	2.55348	CL10667Contig1; CL12432Contig1; CL1432Contig1; CL1438Contig2; CL14668Contig2; CL17634Contig1; CL17880Contig2; CL18884Contig1; CL19865Contig1; CL20175Contig1; CL20378Contig1; CL20642Contig1; CL21925Contig1; CL22768Contig1; CL2350Contig2; CL23581Contig1; CL24240Contig1; CL25783Contig1; CL25915Contig1; CL26929Contig1; CL2704Contig1; CL27338Contig1; CL27788Contig1; CL28322Contig1; CL28735Contig1; CL2…
ko04670	Leukocyte transendothelial migration	up-regulated	48	3.09524e-10	2.58366	CL10667Contig1; CL12432Contig1; CL13496Contig1; CL1438Contig2; CL16463Contig2; CL17880Contig2; CL19865Contig1; CL20175Contig1; CL20378Contig1; CL21925Contig1; CL2350Contig2; CL23581Contig1; CL2444Contig2; CL25783Contig1; CL25915Contig1; CL26929Contig1; CL2704Contig1; CL27788Contig1; CL28904Contig1; CL34684Contig1; CL35661Contig1; CL3622Contig2; CL36480Contig1; CL366Contig1; CL36978Contig1; CL3705…
ko04260	Cardiac muscle contraction	up-regulated	35	2.32971e-09	2.91238	CL1040Contig2; CL15338Contig2; CL17634Contig1; CL21400Contig1; CL21999Contig1; CL2333Contig2; CL24240Contig1; CL27338Contig1; CL27515Contig1; CL28322Contig1; CL28661Contig1; CL28933Contig1; CL29507Contig1; CL30181Contig1; CL33991Contig1; CL36349Contig1; CL36383Contig1; CL4141Contig2; CL45661Contig1; CL47538Contig1; CL6295Contig1; CL6834Contig1; CL84Contig11; CL84Contig4; CL84Contig6; CL84Contig8;…
ko04151	PI3K-Akt signaling pathway	up-regulated	79	2.61501e-07	1.7506	CL10555Contig1; CL11039Contig1; CL11049Contig1; CL1112Contig2; CL1112Contig3; CL1197Contig3; CL1207Contig2; CL1207Contig4; CL13150Contig1; CL14826Contig1; CL15292Contig1; CL15657Contig1; CL16586Contig1; CL16808Contig1; CL18532Contig1; CL18615Contig1; CL1961Contig1; CL2050Contig2; CL2050Contig3; CL21231Contig1; CL21263Contig1; CL21556Contig1; CL2444Contig2; CL27596Contig1; CL27711Contig1; CL29335C…
ko04020	Calcium signaling pathway	up-regulated	61	5.83348e-07	1.87358	CL10128Contig1; CL10667Contig1; CL1087Contig2; CL10958Contig1; CL125Contig1; CL135Contig6; CL13626Contig1; CL14799Contig1; CL15657Contig1; CL1607Contig1; CL1634Contig1; CL17379Contig1; CL19100Contig1; CL21187Contig1; CL22113Contig1; CL2219Contig1; CL2219Contig2; CL22437Contig1; CL22627Contig1; CL24135Contig1; CL256Contig5; CL26001Contig1; CL2705Contig1; CL2Contig7; CL31744Contig1; CL398Contig3; C…
ko04261	Adrenergic signaling in cardiomyocytes	up-regulated	52	8.22624e-07	1.96772	CL10128Contig1; CL1040Contig2; CL10958Contig1; CL135Contig6; CL15338Contig2; CL1634Contig1; CL17634Contig1; CL21231Contig1; CL21400Contig1; CL21999Contig1; CL2333Contig2; CL24135Contig1; CL24240Contig1; CL2444Contig2; CL2445Contig1; CL26001Contig1; CL27338Contig1; CL27515Contig1; CL27596Contig1; CL28322Contig1; CL28661Contig1; CL28933Contig1; CL29507Contig1; CL30181Contig1; CL33991Contig1; CL3634…
ko04022	cGMP-PKG signaling pathway	up-regulated	56	1.29068e-06	1.88703	CL10958Contig1; CL12904Contig1; CL12904Contig2; CL13626Contig1; CL1390Contig2; CL15338Contig2; CL1607Contig1; CL1634Contig1; CL17379Contig1; CL19100Contig1; CL21400Contig1; CL22113Contig1; CL2219Contig1; CL2219Contig2; CL2233Contig1; CL22437Contig1; CL22570Contig1; CL22627Contig1; CL229Contig4; CL24135Contig1; CL2444Contig2; CL256Contig5; CL26001Contig1; CL2705Contig1; CL27515Contig1; CL30181Cont…
ko04514	Cell adhesion molecules (CAMs)	up-regulated	34	3.34754e-06	2.22698	CL11134Contig1; CL11320Contig1; CL12009Contig1; CL1438Contig2; CL1558Contig1; CL17880Contig2; CL20175Contig1; CL21925Contig1; CL22025Contig1; CL2205Contig1; CL2205Contig2; CL2350Contig2; CL28404Contig1; CL32114Contig1; CL34151Contig1; CL35661Contig1; CL36480Contig1; CL3705Contig1; CL44866Contig1; CL45772Contig1; CL47369Contig1; CL6037Contig1; CL6541Contig1; CL7213Contig2; CL7569Contig1; CL875Cont…
ko04911	Insulin secretion	up-regulated	36	5.94157e-06	2.11963	CL10128Contig1; CL10667Contig1; CL12904Contig1; CL12904Contig2; CL135Contig6; CL15338Contig2; CL21210Contig1; CL21400Contig1; CL2561Contig1; CL2561Contig2; CL27515Contig1; CL30181Contig1; CL33991Contig1; CL35234Contig1; CL3984Contig1; CL47063Contig1; CL4751Contig1; CL4751Contig2; CL51953Contig1; CL6295Contig1; CL6834Contig1; CL7832Contig1; CL84Contig11; CL84Contig4; CL84Contig6; CL84Contig8; CL94…
ko04810	Regulation of actin cytoskeleton	up-regulated	58	1.22329e-05	1.73567	CL11355Contig1; CL12432Contig1; CL13496Contig1; CL16586Contig1; CL16808Contig1; CL16933Contig1; CL17379Contig1; CL18584Contig1; CL18615Contig1; CL19865Contig1; CL20378Contig1; CL2233Contig1; CL22435Contig1; CL23567Contig1; CL23581Contig1; CL2444Contig2; CL25783Contig1; CL25915Contig1; CL26929Contig1; CL2704Contig1; CL27788Contig1; CL28904Contig1; CL3378Contig1; CL34684Contig1; CL366Contig1; CL369…
ko04960	Aldosterone-regulated sodium reabsorption	up-regulated	16	0.000125584	2.58366	CL10667Contig1; CL15338Contig2; CL20568Contig1; CL21400Contig1; CL2444Contig2; CL27515Contig1; CL30181Contig1; CL33991Contig1; CL51953Contig1; CL6295Contig1; CL6834Contig1; CL7776Contig1; CL88Contig9; CL9455Contig2; comp61252_c0_seq3_4; comp64722_c0_seq1_5
ko04520	Adherens junction	up-regulated	29	0.000164512	1.96254	CL11320Contig1; CL12009Contig1; CL13496Contig1; CL1891Contig1; CL19865Contig1; CL23581Contig1; CL23874Contig1; CL25783Contig1; CL25915Contig1; CL26929Contig1; CL27788Contig1; CL28904Contig1; CL32114Contig1; CL34684Contig1; CL366Contig1; CL36978Contig1; CL38939Contig1; CL402Contig5; CL4406Contig1; CL4406Contig2; CL5175Contig1; CL6541Contig1; CL69Contig11; CL793Contig1; CL914Contig1; CL9643Contig2;…
ko04970	Salivary secretion	up-regulated	26	0.000187147	2.02891	CL10667Contig1; CL10958Contig1; CL1390Contig2; CL15338Contig2; CL1634Contig1; CL21210Contig1; CL21400Contig1; CL24135Contig1; CL27515Contig1; CL28986Contig2; CL30181Contig1; CL33991Contig1; CL4075Contig2; CL51953Contig1; CL6295Contig1; CL6834Contig1; CL750Contig2; CL8445Contig1; CL9455Contig2; comp41452_c0_seq5_6; comp56042_c0_seq101_2; comp64722_c0_seq1_5; comp68336_c0_seq3_1; comp71773_c0_seq23…
ko04610	Complement and coagulation cascades	up-regulated	18	0.000348341	2.25822	CL10042Contig2; CL11114Contig1; CL136Contig7; CL1520Contig3; CL1520Contig5; CL15292Contig1; CL16353Contig1; CL24414Contig1; CL26734Contig1; CL28914Contig1; CL36880Contig1; CL5207Contig1; CL6037Contig1; CL6145Contig1; CL7823Contig1; comp44515_c0_seq1_3; comp59850_c0_seq1_5; comp80024_c2_seq1_4
ko00350	Tyrosine metabolism	up-regulated	9	0.000382278	3.19096	CL15014Contig1; CL15247Contig1; CL16850Contig1; CL27305Contig1; CL27677Contig1; CL29708Contig1; CL3190Contig1; CL5594Contig1; CL7242Contig1
ko04971	Gastric acid secretion	up-regulated	25	0.000514809	1.93239	CL10128Contig1; CL10667Contig1; CL12371Contig1; CL135Contig6; CL15338Contig2; CL17379Contig1; CL21400Contig1; CL27515Contig1; CL28297Contig1; CL29189Contig1; CL30181Contig1; CL33991Contig1; CL51953Contig1; CL52007Contig1; CL6295Contig1; CL6834Contig1; CL8387Contig1; CL9455Contig2; comp30567_c0_seq1_4; comp54964_c0_seq1_1; comp64722_c0_seq1_5; comp71403_c0_seq6_5; comp74018_c1_seq4_5; comp76226_c1…
ko04972	Pancreatic secretion	up-regulated	28	0.000642992	1.83398	CL10667Contig1; CL10958Contig1; CL12371Contig1; CL13626Contig1; CL15338Contig2; CL1634Contig1; CL16489Contig1; CL19100Contig1; CL21400Contig1; CL22113Contig1; CL2219Contig1; CL2219Contig2; CL22627Contig1; CL24135Contig1; CL27515Contig1; CL28986Contig2; CL30181Contig1; CL33991Contig1; CL4075Contig2; CL51953Contig1; CL6295Contig1; CL6834Contig1; CL9455Contig2; comp30567_c0_seq1_4; comp56042_c0_seq1…
ko04964	Proximal tubule bicarbonate reclamation	up-regulated	11	0.0013193	2.49171	CL15338Contig2; CL21400Contig1; CL21944Contig1; CL27515Contig1; CL29367Contig1; CL30181Contig1; CL33991Contig1; CL6295Contig1; CL6834Contig1; comp30567_c0_seq1_4; comp64722_c0_seq1_5
ko04921	Oxytocin signaling pathway	up-regulated	46	0.001773	1.51562	CL10128Contig1; CL10443Contig1; CL10667Contig1; CL125Contig1; CL135Contig6; CL1390Contig2; CL17379Contig1; CL21999Contig1; CL22437Contig1; CL2444Contig2; CL28661Contig1; CL2Contig7; CL31744Contig1; CL38976Contig1; CL3958Contig1; CL4141Contig2; CL51953Contig1; CL52007Contig1; CL566Contig1; CL6260Contig1; CL7776Contig1; CL8387Contig1; CL84Contig11; CL84Contig4; CL84Contig6; CL84Contig8; CL8846Conti…
ko00790	Folate biosynthesis	up-regulated	5	0.00213333	3.54551	CL16605Contig1; CL22356Contig1; CL22356Contig2; comp53658_c0_seq2_2; comp69180_c0_seq3_4
ko04973	Carbohydrate digestion and absorption	up-regulated	14	0.00339548	2.03867	CL15338Contig2; CL21400Contig1; CL2444Contig2; CL27515Contig1; CL30181Contig1; CL31053Contig1; CL33991Contig1; CL35234Contig1; CL6295Contig1; CL6834Contig1; CL7776Contig1; CL9455Contig2; comp61252_c0_seq3_4; comp64722_c0_seq1_5
ko04961	Endocrine and other factor-regulated calcium reabsorption	up-regulated	15	0.00505052	1.91125	CL1064Contig2; CL10667Contig1; CL14638Contig2; CL15338Contig2; CL2112Contig1; CL2112Contig2; CL21400Contig1; CL27515Contig1; CL30181Contig1; CL33991Contig1; CL51953Contig1; CL6295Contig1; CL6834Contig1; CL9455Contig2; comp64722_c0_seq1_5
ko04650	Natural killer cell mediated cytotoxicity	up-regulated	19	0.00556741	1.76067	CL10667Contig1; CL13381Contig1; CL13496Contig1; CL15006Contig1; CL15657Contig1; CL22437Contig1; CL2444Contig2; CL31744Contig1; CL34Contig2; CL3958Contig1; CL46359Contig1; CL47369Contig1; CL51953Contig1; CL6037Contig1; CL6708Contig1; CL7776Contig1; CL9455Contig2; comp23395_c0_seq1_2; comp61252_c0_seq3_4
ko00330	Arginine and proline metabolism	up-regulated	12	0.00790743	1.95712	CL10325Contig1; CL11749Contig1; CL216Contig6; CL27517Contig1; CL750Contig2; comp34638_c0_seq2_2; comp41452_c0_seq5_6; comp50784_c0_seq12_2; comp73344_c0_seq2_5; comp78999_c0_seq48_5; comp79067_c2_seq1_4; comp80233_c0_seq142_4
ko04145	Phagosome	up-regulated	26	0.00905526	1.55898	CL12016Contig1; CL14389Contig1; CL14826Contig1; CL15657Contig1; CL16463Contig2; CL17256Contig1; CL18601Contig1; CL22476Contig1; CL24414Contig1; CL25592Contig1; CL26734Contig1; CL27711Contig1; CL28706Contig1; CL29399Contig1; CL46222Contig1; CL47255Contig1; CL47369Contig1; CL50478Contig1; CL5207Contig1; CL6037Contig1; CL750Contig2; CL875Contig4; comp41452_c0_seq5_6; comp79455_c0_seq14_5; comp80072_…
ko04080	Neuroactive ligand-receptor interaction	up-regulated	41	0.00969966	1.41371	CL1018Contig3; CL1071Contig3; CL10978Contig1; CL1174Contig2; CL12303Contig1; CL12335Contig1; CL14638Contig2; CL1475Contig3; CL1520Contig3; CL1520Contig5; CL1961Contig1; CL21187Contig1; CL2445Contig1; CL252Contig3; CL26001Contig1; CL28867Contig1; CL28898Contig1; CL28902Contig1; CL3590Contig1; CL38939Contig1; CL39146Contig1; CL4652Contig2; CL4740Contig1; CL49730Contig1; CL5399Contig1; CL7009Contig1…
KEGG enrichment terms of pairwise DETs (DS4 vs. DS3)
id	term	stats	ListHits	pval	Enrichment_score	transcript
ko00232	Caffeine metabolism	down-regulated	2	0.000203331	16.3094	CL5003Contig2; comp79036_c0_seq6_4
ko00220	Arginine biosynthesis	down-regulated	4	0.000318942	6.65688	CL27392Contig1; CL750Contig2; comp41452_c0_seq5_6; comp80233_c0_seq142_4
ko04080	Neuroactive ligand-receptor interaction	down-regulated	12	0.00534834	2.06884	CL15200Contig1; CL2502Contig2; CL2502Contig3; CL2502Contig4; CL3898Contig1; CL49730Contig1; CL6851Contig1; CL7146Contig1; CL8415Contig2; CL9084Contig1; CL9092Contig1; comp58023_c0_seq1_4
ko02010	ABC transporters	down-regulated	4	0.00540737	3.54551	CL12371Contig1; CL2340Contig3; CL3818Contig1; comp75745_c0_seq3_4
ko04020	Calcium signaling pathway	down-regulated	13	0.00557696	1.99644	CL15200Contig1; CL19116Contig1; CL3898Contig1; CL6851Contig1; CL750Contig2; CL9084Contig1; comp41452_c0_seq5_6; comp45350_c0_seq2_3; comp56718_c2_seq42_3; comp70967_c0_seq2_5; comp73512_c0_seq3_5; comp78986_c1_seq65_4; comp80233_c0_seq142_4
ko04350	TGF-beta signaling pathway	down-regulated	6	0.00648253	2.73341	CL1055Contig1; CL13210Contig1; CL20976Contig1; comp51747_c0_seq2_5; comp64560_c0_seq1_5; comp79154_c0_seq4_5
ko03060	Protein export	down-regulated	2	0.00690155	5.09667	comp54825_c1_seq2_2; comp81774_c0_seq1_5
ko00330	Arginine and proline metabolism	down-regulated	4	0.00766101	3.26187	CL48548Contig1; CL750Contig2; comp41452_c0_seq5_6; comp80233_c0_seq142_4
ko04512	ECM-receptor interaction	up-regulated	22	2.29315e-07	3.28941	CL10032Contig1; CL2050Contig3; CL2302Contig1; CL24231Contig1; CL28965Contig1; CL3642Contig1; CL3642Contig2; CL3942Contig1; CL4062Contig1; CL4577Contig2; CL502Contig1; CL8104Contig1; CL8502Contig1; CL8502Contig2; comp63378_c0_seq1_1; comp68540_c0_seq4_5; comp71275_c0_seq5_1; comp71877_c0_seq1_1; comp75591_c0_seq2_4; comp76976_c0_seq7_5; comp79455_c0_seq14_5; comp79928_c1_seq1_5
ko04610	Complement and coagulation cascades	up-regulated	15	3.57967e-06	3.62295	CL10368Contig1; CL11114Contig1; CL1520Contig3; CL16590Contig1; CL16590Contig2; CL19830Contig1; CL19830Contig2; CL26734Contig1; CL30642Contig1; CL31049Contig1; CL32351Contig1; CL3401Contig1; CL6037Contig1; CL6145Contig1; CL7029Contig1
ko01230	Biosynthesis of amino acids	up-regulated	15	4.83572e-06	3.54123	CL10767Contig1; CL11137Contig2; CL12358Contig1; CL15320Contig1; CL16643Contig1; CL28232Contig1; CL28536Contig1; CL5122Contig3; CL7638Contig1; CL775Contig4; CL848Contig1; comp36140_c0_seq2_6; comp53651_c0_seq9_2; comp68826_c0_seq2_5; comp72725_c0_seq7_4
ko00330	Arginine and proline metabolism	up-regulated	12	1.6222e-05	3.76787	CL10325Contig1; CL11749Contig1; CL18066Contig1; CL25673Contig1; CL26347Contig1; CL27517Contig1; CL8106Contig1; CL8272Contig1; CL8488Contig2; CL9028Contig1; comp48330_c0_seq3_4; comp69141_c0_seq4_1
ko00010	Glycolysis / Gluconeogenesis	up-regulated	13	2.95831e-05	3.37343	CL10767Contig1; CL12358Contig1; CL15320Contig1; CL16643Contig1; CL18066Contig1; CL27456Contig1; CL5122Contig3; CL775Contig4; CL8272Contig1; CL848Contig1; CL9505Contig1; comp36140_c0_seq2_6; comp72725_c0_seq7_4
ko00680	Methane metabolism	up-regulated	8	0.000107309	4.18652	CL12358Contig1; CL15320Contig1; CL16643Contig1; CL5122Contig3; CL775Contig4; CL848Contig1; comp36140_c0_seq2_6; comp72725_c0_seq7_4
ko04510	Focal adhesion	up-regulated	34	0.000155161	1.86637	CL10032Contig1; CL13496Contig1; CL14833Contig1; CL15635Contig1; CL16Contig6; CL2050Contig3; CL2302Contig1; CL24231Contig1; CL2704Contig1; CL28965Contig1; CL33473Contig1; CL3642Contig1; CL3642Contig2; CL3942Contig1; CL4058Contig1; CL4062Contig1; CL4577Contig2; CL502Contig1; CL51542Contig1; CL53126Contig1; CL8104Contig1; CL8462Contig1; CL8502Contig1; CL8502Contig2; comp55937_c0_seq2_1; comp63378_c0…
ko01200	Carbon metabolism	up-regulated	15	0.000559413	2.39078	CL10767Contig1; CL11137Contig2; CL12358Contig1; CL15320Contig1; CL16643Contig1; CL17985Contig1; CL2552Contig1; CL28348Contig1; CL28536Contig1; CL5122Contig3; CL775Contig4; CL848Contig1; comp36140_c0_seq2_6; comp64762_c2_seq1_5; comp72725_c0_seq7_4
ko00740	Riboflavin metabolism	up-regulated	2	0.000596474	10.4663	CL13130Contig1; CL27305Contig1
ko02024	Quorum sensing	up-regulated	4	0.00120672	4.8306	CL1618Contig2; CL4049Contig1; CL6221Contig1; comp68507_c0_seq15_1
ko00903	Limonene and pinene degradation	up-regulated	2	0.00233236	6.97753	CL18066Contig1; CL8272Contig1
ko00120	Primary bile acid biosynthesis	up-regulated	3	0.00268305	4.95772	CL21167Contig1; CL34800Contig1; comp49187_c0_seq2_2
ko00627	Aminobenzoate degradation	up-regulated	3	0.00268305	4.95772	CL21949Contig1; CL22356Contig2; comp64762_c2_seq1_5
ko04145	Phagosome	up-regulated	17	0.00273689	1.96243	CL12016Contig1; CL15657Contig1; CL16558Contig1; CL1675Contig1; CL22251Contig1; CL22476Contig1; CL25592Contig1; CL26734Contig1; CL32351Contig1; CL37566Contig1; CL50478Contig1; CL6037Contig1; CL641Contig3; comp63584_c1_seq2_1; comp64633_c0_seq1_5; comp68540_c0_seq4_5; comp79455_c0_seq14_5
ko00430	Taurine and hypotaurine metabolism	up-regulated	3	0.00327061	4.70983	CL15182Contig1; CL1618Contig2; comp68507_c0_seq15_1
ko00500	Starch and sucrose metabolism	up-regulated	7	0.00385292	2.7474	CL11894Contig1; CL13374Contig1; CL14211Contig1; CL1715Contig1; CL47364Contig1; comp25902_c0_seq3_6; comp41574_c0_seq6_6
ko00053	Ascorbate and aldarate metabolism	up-regulated	3	0.00394005	4.48556	CL18066Contig1; CL39626Contig1; CL8272Contig1
ko04744	Phototransduction	up-regulated	5	0.00397033	3.27072	CL20727Contig1; CL29437Contig1; CL50026Contig1; CL5332Contig1; CL8782Contig1
ko01210	2-Oxocarboxylic acid metabolism	up-regulated	4	0.00414459	3.69399	CL11137Contig2; CL28232Contig1; CL28536Contig1; comp53651_c0_seq9_2
ko00625	Chloroalkane and chloroalkene degradation	up-regulated	2	0.00436906	5.70889	CL18066Contig1; CL8272Contig1
ko00410	beta-Alanine metabolism	up-regulated	5	0.00538067	3.07832	CL1618Contig2; CL18066Contig1; CL8272Contig1; comp64762_c2_seq1_5; comp68507_c0_seq15_1
ko00790	Folate biosynthesis	up-regulated	3	0.00554458	4.09551	CL21949Contig1; CL22356Contig2; CL8932Contig1
ko04060	Cytokine-cytokine receptor interaction	up-regulated	14	0.00683466	1.91124	CL14330Contig1; CL14438Contig1; CL20421Contig1; CL20902Contig1; CL22218Contig1; CL29401Contig1; CL36361Contig1; CL39592Contig1; CL49241Contig1; CL6187Contig1; CL6555Contig2; CL7978Contig1; comp78753_c1_seq2_5; comp79219_c0_seq8_5
ko04662	B cell receptor signaling pathway	up-regulated	11	0.00817913	2.03169	CL13496Contig1; CL15657Contig1; CL16147Contig1; CL2605Contig2; CL27970Contig1; CL3857Contig1; CL4058Contig1; CL43753Contig1; CL9Contig17; comp66350_c0_seq2_1; comp74230_c0_seq2_5
ko00380	Tryptophan metabolism	up-regulated	6	0.00842108	2.58073	CL17985Contig1; CL18066Contig1; CL26221Contig1; CL52376Contig1; CL8272Contig1; comp64762_c2_seq1_5
ko00950	Isoquinoline alkaloid biosynthesis	up-regulated	2	0.00897873	4.48556	CL27305Contig1; CL7638Contig1
ko00100	Steroid biosynthesis	up-regulated	4	0.00931295	3.06331	CL16406Contig1; CL3347Contig1; CL4911Contig1; comp41544_c0_seq1_6
KEGG enrichment terms of pairwise DETs (DS5 vs. DS4)
id	term	stats	ListHits	pval	Enrichment_score	transcript
ko04530	Tight junction	down-regulated	8	0.000278267	3.69339	CL27458Contig1; CL36978Contig1; CL4406Contig1; CL7999Contig1; comp23056_c0_seq1_6; comp38873_c0_seq10_6; comp39528_c0_seq3_6; comp69352_c0_seq2_1
ko02024	Quorum sensing	down-regulated	2	0.000370423	14.0633	CL1307Contig2; comp48132_c0_seq1_3
ko00591	Linoleic acid metabolism	down-regulated	2	0.000514541	12.6085	CL23055Contig1; comp53499_c0_seq1_1
ko00910	Nitrogen metabolism	down-regulated	2	0.000756424	11.0802	CL27392Contig1; comp57029_c0_seq16_3
ko00061	Fatty acid biosynthesis	down-regulated	2	0.000826406	10.7543	CL1307Contig2; comp48132_c0_seq1_3
ko04064	NF-kappa B signaling pathway	down-regulated	4	0.0018309	4.54218	CL13381Contig1; comp67870_c0_seq3_1; comp68962_c0_seq1_1; comp71070_c0_seq28_1
ko04750	Inflammatory mediator regulation of TRP channels	down-regulated	5	0.00246935	3.62743	CL11085Contig1; comp17728_c0_seq2_6; comp57903_c0_seq15_3; comp63755_c0_seq7_1; comp67870_c0_seq3_1
ko04924	Renin secretion	down-regulated	4	0.0027667	4.13158	CL11085Contig1; CL8259Contig1; comp57903_c0_seq15_3; comp63755_c0_seq7_1
ko04918	Thyroid hormone synthesis	down-regulated	4	0.00319398	3.99612	CL11085Contig1; comp27414_c0_seq2_3; comp29839_c0_seq2_4; comp57903_c0_seq15_3
ko04975	Fat digestion and absorption	down-regulated	2	0.00534922	5.62531	CL23055Contig1; CL64Contig13
ko04670	Leukocyte transendothelial migration	down-regulated	5	0.00607939	3.01687	CL36978Contig1; CL4406Contig1; comp17728_c0_seq2_6; comp39528_c0_seq3_6; comp67870_c0_seq3_1
ko04146	Peroxisome	down-regulated	3	0.00732724	3.88984	CL1307Contig2; CL7383Contig2; comp48132_c0_seq1_3
ko00071	Fatty acid degradation	down-regulated	2	0.0073851	5.00884	CL1307Contig2; comp48132_c0_seq1_3
ko04660	T cell receptor signaling pathway	down-regulated	4	0.00833513	3.17952	CL13381Contig1; comp17728_c0_seq2_6; comp67870_c0_seq3_1; comp68962_c0_seq1_1
ko00590	Arachidonic acid metabolism	down-regulated	2	0.00886073	4.68776	CL23055Contig1; comp29839_c0_seq2_4
ko04710	Circadian rhythm	up-regulated	5	1.83331e-05	9.01033	CL1926Contig1; CL19308Contig1; CL2982Contig2; CL7982Contig1; comp77775_c0_seq5_4
ko00512	Mucin type O-Glycan biosynthesis	up-regulated	4	3.93509e-05	10.3848	CL2125Contig1; comp51550_c0_seq12_2; comp68891_c0_seq1_4; comp79912_c0_seq68_5
ko01230	Biosynthesis of amino acids	up-regulated	4	0.00173839	4.60679	CL16643Contig1; CL7638Contig1; comp53651_c0_seq9_2; comp63991_c0_seq2_5
ko00030	Pentose phosphate pathway	up-regulated	3	0.000262056	9.57348	CL16643Contig1; CL6916Contig1; comp63991_c0_seq2_5
ko00051	Fructose and mannose metabolism	up-regulated	3	0.00129638	6.29489	CL16643Contig1; CL28329Contig1; CL6916Contig1
ko04640	Hematopoietic cell lineage	up-regulated	3	0.00303223	4.99486	CL10851Contig1; CL22093Contig1; comp48579_c0_seq5_2
ko00130	Ubiquinone and other terpenoid-quinone biosynthesis	up-regulated	2	0.00017008	18.0207	CL22878Contig1; CL7638Contig1
ko04614	Renin-angiotensin system	up-regulated	2	0.000623434	11.7827	CL8630Contig1; comp48579_c0_seq5_2
ko04711	Circadian rhythm - fly	up-regulated	2	0.00126609	9.28337	CL1926Contig1; CL2982Contig2
ko00860	Porphyrin and chlorophyll metabolism	up-regulated	2	0.00255435	7.29408	CL6500Contig1; comp64085_c0_seq7_5
ko00710	Carbon fixation in photosynthetic organisms	up-regulated	2	0.00291949	6.96253	CL6916Contig1; comp63991_c0_seq2_5
ko00052	Galactose metabolism	up-regulated	2	0.00607139	5.37459	CL16643Contig1; CL28329Contig1
ko00680	Methane metabolism	up-regulated	2	0.00700235	5.10586	CL16643Contig1; CL6916Contig1
ko00260	Glycine, serine and threonine metabolism	up-regulated	2	0.00873321	4.7131	CL6500Contig1; comp64085_c0_seq7_5
KEGG enrichment terms of pairwise DETs (DS6 vs. DS5)
id	term	stats	ListHits	pval	Enrichment_score	transcript
ko04710	Circadian rhythm	down-regulated	3	5.25649e-05	14.2878	CL1926Contig1; CL2982Contig2; comp55969_c0_seq2_1
ko04060	Cytokine-cytokine receptor interaction	down-regulated	3	0.00230593	5.28028	CL10391Contig1; CL4443Contig2; comp79020_c0_seq7_4
ko04713	Circadian entrainment	down-regulated	3	0.00849068	3.65802	CL1926Contig1; CL2982Contig2; comp55969_c0_seq2_1
ko04350	TGF-beta signaling pathway	down-regulated	2	0.00949189	4.52314	CL10391Contig1; comp22291_c0_seq1_4
ko04727	GABAergic synapse	up-regulated	4	0.00217951	4.32964	CL48407Contig1; CL7174Contig1; comp11963_c0_seq1_3; comp66500_c0_seq2_5
ko04215	Apoptosis - multiple species	up-regulated	3	9.95709e-05	12.2673	CL15858Contig1; comp55232_c0_seq2_5; comp73263_c0_seq1_4
ko04115	p53 signaling pathway	up-regulated	3	0.00170995	5.81083	CL47732Contig1; comp55232_c0_seq2_5; comp73263_c0_seq1_4
ko00120	Primary bile acid biosynthesis	up-regulated	2	5.06383e-05	27.1172	CL28832Contig1; comp66287_c0_seq1_5
ko04744	Phototransduction	up-regulated	2	0.000835594	10.7339	CL24064Contig1; CL34654Contig1
ko00830	Retinol metabolism	up-regulated	2	0.00117904	9.54125	CL12598Contig1; comp53499_c0_seq1_1
ko04612	Antigen processing and presentation	up-regulated	2	0.00572059	5.48114	CL29595Contig1; comp39960_c0_seq55_2
ko00330	Arginine and proline metabolism	up-regulated	2	0.00679049	5.15227	CL26050Contig1; comp74977_c0_seq4_5
