# Supplementary material for: Dynamic transcriptome sequencing and analysis during early development in the bighead carp (Hypophthalmichthys nobilis)
Source: BMC Genomics. 2019 Oct 28;20:781. doi: 10.1186/s12864-019-6181-4 (PMC6819325; doi:10.1186/s12864-019-6181-4)
Supplement: Supplementary file 7 — Additional file 7: Table S4. The top GO (gene ontology; biology process) and Kyoto Encyclopedia of Genes and Genomes (KEGG) enrichment terms for unigenes from different expression profiles during the early development in H. nobilis. [file 12864_2019_6181_MOESM7_ESM.xlsx]

## Sheet: GO Enrichment
GO enrichment terms (Profile_0)
id	term	category	ListHits	pval	Enrichment_score	transcript
GO:0072383	plus-end-directed vesicle transport along microtubule	biological_process	8	2.25099e-08	10.6281	CL11123Contig1; CL12943Contig1; CL13053Contig1; CL1624Contig1; CL21846Contig1; CL2557Contig1; CL34686Contig1; CL3511Contig1
GO:0051642	centrosome localization	biological_process	11	3.1577e-07	5.79504	CL11019Contig1; CL11123Contig1; CL1254Contig3; CL12943Contig1; CL21846Contig1; CL2661Contig1; CL34686Contig1; CL5266Contig1; comp36821_c0_seq1_6; comp39061_c0_seq1_6; comp80565_c0_seq11_5
GO:1903078	positive regulation of protein localization to plasma membrane	biological_process	14	3.47461e-06	3.85387	CL11123Contig1; CL11627Contig1; CL12943Contig1; CL14972Contig1; CL21846Contig1; CL2748Contig1; CL34686Contig1; CL49071Contig1; CL648Contig1; CL78Contig8; CL8281Contig1; CL905Contig1; comp38875_c0_seq1_6; comp65280_c0_seq1_4
GO:0047496	vesicle transport along microtubule	biological_process	7	1.37393e-05	6.11113	CL11019Contig1; CL11123Contig1; CL12943Contig1; CL21846Contig1; CL34686Contig1; comp31851_c0_seq2_6; comp36821_c0_seq1_6
GO:0031340	positive regulation of vesicle fusion	biological_process	5	1.60409e-05	8.48768	CL11123Contig1; CL12943Contig1; CL21846Contig1; CL291Contig1; CL34686Contig1
GO:0001561	fatty acid alpha-oxidation	biological_process	5	5.76256e-05	6.94447	CL2572Contig1; CL50392Contig1; CL7383Contig1; comp70009_c0_seq7_1; comp72171_c0_seq1_5
GO:0032230	positive regulation of synaptic transmission, GABAergic	biological_process	5	9.82881e-05	6.36576	CL11123Contig1; CL12943Contig1; CL21846Contig1; CL27810Contig1; CL34686Contig1
GO:0006886	intracellular protein transport	biological_process	28	0.000138126	2.04679	CL1077Contig1; CL1317Contig1; CL1759Contig1; CL18633Contig1; CL18962Contig1; CL1938Contig1; CL20070Contig1; CL20483Contig1; CL2365Contig1; CL27304Contig1; CL2950Contig1; CL2971Contig1; CL3118Contig1; CL31276Contig1; CL4659Contig2; CL48159Contig1; CL6042Contig1; CL6092Contig1; CL624Contig4; CL6361Contig1; CL8281Contig1; comp29501_c0_seq1_6; comp39201_c0_seq1_6; comp42988_c0_seq1_6; comp64330_c1_se…
GO:0050775	positive regulation of dendrite morphogenesis	biological_process	6	0.000143369	5.09261	CL1623Contig1; CL24089Contig1; CL375Contig1; CL513Contig3; comp40636_c0_seq1_6; comp54752_c0_seq8_2
GO:0017157	regulation of exocytosis	biological_process	10	0.000278468	3.21639	CL1106Contig1; CL2169Contig1; CL291Contig1; CL49071Contig1; CL78Contig8; CL8553Contig1; CL9126Contig1; comp10346_c0_seq1_3; comp23910_c0_seq1_3; comp41090_c0_seq2_6
GO:0006892	post-Golgi vesicle-mediated transport	biological_process	5	0.000301639	5.26822	CL16702Contig1; CL20Contig4; CL49071Contig1; CL78Contig8; comp67888_c0_seq1_5
GO:0031532	actin cytoskeleton reorganization	biological_process	13	0.000326711	2.72071	CL1106Contig1; CL17871Contig1; CL210Contig2; CL38176Contig1; CL3Contig43; CL4639Contig1; CL4639Contig2; CL5856Contig1; CL9300Contig1; comp42502_c0_seq50_6; comp51639_c0_seq2_4; comp53617_c0_seq2_1; comp73831_c0_seq1_4
GO:0006839	mitochondrial transport	biological_process	11	0.000584934	2.80094	CL14060Contig1; CL14841Contig1; CL1941Contig2; CL252Contig1; CL2572Contig1; CL34686Contig1; CL44759Contig1; CL6519Contig1; CL7011Contig1; comp47470_c0_seq5_2; comp72171_c0_seq1_5
GO:0015031	protein transport	biological_process	39	0.000675447	1.68078	CL103Contig1; CL103Contig5; CL10843Contig1; CL11029Contig1; CL1200Contig1; CL13440Contig1; CL14969Contig1; CL15401Contig1; CL15523Contig1; CL16394Contig1; CL16702Contig1; CL16862Contig1; CL17015Contig1; CL2169Contig1; CL24392Contig1; CL258Contig5; CL2684Contig2; CL29468Contig1; CL29875Contig1; CL3249Contig1; CL36023Contig1; CL51093Contig1; CL513Contig3; CL52282Contig1; CL7903Contig1; CL8553Contig…
GO:0090316	positive regulation of intracellular protein transport	biological_process	6	0.000899553	3.81946	CL10716Contig2; CL11123Contig1; CL12943Contig1; CL14768Contig1; CL21846Contig1; CL34686Contig1
GO:0007043	cell-cell junction assembly	biological_process	5	0.0011816	4.12914	CL10694Contig1; CL16886Contig1; CL18930Contig1; CL4509Contig1; CL9077Contig1
GO:0000387	spliceosomal snRNP assembly	biological_process	5	0.0011816	4.12914	CL19683Contig1; CL21833Contig1; CL28369Contig1; CL50302Contig1; CL69Contig9
GO:0031338	regulation of vesicle fusion	biological_process	9	0.00140309	2.80613	CL1077Contig1; CL1759Contig1; CL2169Contig1; CL2950Contig1; CL4659Contig2; CL6042Contig1; comp29501_c0_seq1_6; comp69018_c0_seq12_1; comp78675_c0_seq1_5
GO:0050890	cognition	biological_process	6	0.00163516	3.45913	CL13987Contig1; CL1623Contig1; CL47969Contig1; CL6446Contig1; CL9193Contig1; comp49763_c1_seq2_2
GO:0016567	protein ubiquitination	biological_process	32	0.00171541	1.68293	CL10093Contig1; CL10614Contig1; CL1162Contig1; CL15269Contig1; CL15335Contig1; CL1767Contig1; CL1811Contig1; CL20292Contig1; CL22222Contig1; CL22482Contig1; CL23990Contig1; CL2517Contig1; CL2517Contig2; CL258Contig5; CL2880Contig1; CL36102Contig1; CL4083Contig1; CL47445Contig1; CL47587Contig1; CL569Contig3; CL6065Contig1; CL6767Contig1; CL6924Contig1; CL7045Contig1; CL901Contig2; comp23763_c0_seq…
GO:0097352	autophagosome maturation	biological_process	6	0.00182646	3.39507	CL15394Contig1; CL2058Contig1; CL2535Contig1; CL9621Contig1; comp48737_c0_seq4_3; comp52849_c0_seq12_2
GO:0035774	positive regulation of insulin secretion involved in cellular response to glucose stimulus	biological_process	5	0.00204555	3.7263	CL11123Contig1; CL12943Contig1; CL21846Contig1; CL3412Contig1; CL34686Contig1
GO:0097191	extrinsic apoptotic signaling pathway	biological_process	5	0.00232136	3.63758	CL370Contig1; CL47394Contig1; CL8044Contig1; CL905Contig1; CL9298Contig1
GO:0097190	apoptotic signaling pathway	biological_process	7	0.00240864	2.97069	CL19465Contig1; CL28516Contig1; CL5098Contig1; CL9298Contig1; comp27161_c0_seq1_6; comp54832_c0_seq1_3; comp70666_c0_seq1_5
GO:0014065	phosphatidylinositol 3-kinase signaling	biological_process	6	0.00250571	3.21639	CL10746Contig1; CL10746Contig2; CL10Contig15; CL11072Contig2; CL6022Contig1; CL856Contig3
GO:0006869	lipid transport	biological_process	9	0.00252757	2.59435	CL1783Contig3; CL186Contig3; CL186Contig6; CL32488Contig1; CL35612Contig1; CL381Contig2; CL5933Contig1; comp39340_c0_seq3_6; comp55251_c0_seq4_3
GO:0007165	signal transduction	biological_process	51	0.00265614	1.47013	CL10398Contig1; CL1061Contig1; CL1063Contig3; CL111Contig8; CL11282Contig1; CL11627Contig1; CL12329Contig1; CL13053Contig1; CL13364Contig1; CL13987Contig1; CL14755Contig1; CL15267Contig1; CL15473Contig1; CL16384Contig1; CL1925Contig2; CL19434Contig1; CL23447Contig1; CL2557Contig1; CL2672Contig1; CL27639Contig1; CL28516Contig1; CL31Contig5; CL3205Contig1; CL3376Contig1; CL3511Contig1; CL3872Contig…
GO:0061003	positive regulation of dendritic spine morphogenesis	biological_process	5	0.00295581	3.47223	CL13364Contig1; CL1623Contig1; CL2672Contig1; CL7690Contig2; comp38254_c0_seq2_6
GO:0009060	aerobic respiration	biological_process	5	0.00295581	3.47223	CL15019Contig1; CL19126Contig2; CL44759Contig1; comp14985_c0_seq1_6; comp29260_c0_seq1_6
GO:0008286	insulin receptor signaling pathway	biological_process	9	0.00331277	2.50001	CL11072Contig2; CL11350Contig1; CL14155Contig1; CL16848Contig1; CL331Contig4; CL52849Contig1; CL645Contig2; comp36551_c0_seq1_6; comp38111_c0_seq1_6
GO:0006890	retrograde vesicle-mediated transport, Golgi to ER	biological_process	9	0.00331277	2.50001	CL13053Contig1; CL1Contig66; CL2557Contig1; CL288Contig3; CL3511Contig1; CL6485Contig1; comp42754_c0_seq1_3; comp60496_c0_seq3_5; comp67888_c0_seq1_5
GO:0016569	covalent chromatin modification	biological_process	16	0.00365772	1.96342	CL14155Contig1; CL16389Contig1; CL16848Contig1; CL17834Contig1; CL26569Contig1; CL2712Contig1; CL3084Contig1; CL33755Contig1; CL4379Contig2; CL50101Contig1; CL5940Contig1; CL818Contig1; comp15484_c0_seq1_6; comp41684_c0_seq5_6; comp75155_c0_seq4_5; comp80539_c1_seq3_5
GO:0010507	negative regulation of autophagy	biological_process	6	0.00369504	3.00547	CL1223Contig2; CL1517Contig1; CL19465Contig1; CL236Contig2; CL386Contig1; comp71946_c0_seq9_1
GO:0030216	keratinocyte differentiation	biological_process	5	0.00413902	3.2506	CL5487Contig1; CL63Contig5; CL63Contig6; CL6941Contig1; comp41748_c2_seq1_6
GO:0000209	protein polyubiquitination	biological_process	18	0.00448494	1.85186	CL1200Contig1; CL15730Contig1; CL16826Contig1; CL1767Contig1; CL2163Contig1; CL25984Contig1; CL3149Contig1; CL32809Contig1; CL33005Contig1; CL332Contig2; CL370Contig1; CL422Contig1; CL5994Contig1; comp36946_c0_seq3_6; comp39003_c0_seq1_6; comp42339_c2_seq5_6; comp54852_c0_seq4_2; comp62886_c0_seq1_3
GO:0051321	meiotic cell cycle	biological_process	7	0.00539574	2.60841	CL16090Contig1; CL20191Contig1; CL21808Contig1; CL23531Contig1; CL3Contig47; CL48908Contig1; CL6559Contig1
GO:0017158	regulation of calcium ion-dependent exocytosis	biological_process	5	0.00563997	3.05557	CL1317Contig1; CL1938Contig1; CL291Contig1; CL2971Contig1; comp64330_c1_seq1_1
GO:0019886	antigen processing and presentation of exogenous peptide antigen via MHC class II	biological_process	6	0.00573343	2.77779	CL13053Contig1; CL2557Contig1; CL31276Contig1; CL3511Contig1; CL48159Contig1; CL6485Contig1
GO:0006661	phosphatidylinositol biosynthetic process	biological_process	7	0.00580419	2.57698	CL10746Contig1; CL10746Contig2; CL111Contig8; CL2947Contig1; CL52849Contig1; CL6022Contig1; comp43217_c0_seq11_6
GO:0021766	hippocampus development	biological_process	8	0.00672569	2.37326	CL11123Contig1; CL119Contig9; CL12943Contig1; CL21846Contig1; CL27304Contig1; CL34686Contig1; CL6583Contig1; comp41748_c2_seq1_6
GO:0030866	cortical actin cytoskeleton organization	biological_process	6	0.00789176	2.61906	CL1013Contig2; CL27304Contig1; CL46781Contig1; CL645Contig2; comp57114_c0_seq19_3; comp78761_c0_seq25_5
GO:0006904	vesicle docking involved in exocytosis	biological_process	5	0.00821347	2.82923	CL17015Contig1; CL9126Contig1; comp10346_c0_seq1_3; comp23910_c0_seq1_3; comp67888_c0_seq1_5
GO enrichment terms (Profile_1)
id	term	category	ListHits	pval	Enrichment_score	transcript
GO:0006303	double-strand break repair via nonhomologous end joining	biological_process	12	5.56173e-09	7.20463	CL1020Contig1; CL1267Contig1; CL20355Contig1; CL29688Contig1; CL2Contig120; CL307Contig1; CL32089Contig1; CL3594Contig1; CL4559Contig1; comp24190_c0_seq1_6; comp31449_c0_seq2_6; comp65889_c0_seq15_1
GO:0034587	piRNA metabolic process	biological_process	7	2.96481e-06	7.27391	CL2173Contig2; CL226Contig2; CL3279Contig1; CL8296Contig1; comp31428_c0_seq1_6; comp58718_c0_seq2_4; comp64380_c0_seq2_1
GO:0007163	establishment or maintenance of cell polarity	biological_process	9	6.90804e-06	5.17354	CL105Contig2; CL106Contig1; CL2361Contig1; CL38260Contig1; CL46939Contig1; CL47612Contig1; CL52720Contig1; CL7199Contig1; comp30772_c0_seq1_6
GO:0007165	signal transduction	biological_process	65	3.04122e-05	1.65673	CL10101Contig1; CL102Contig1; CL111Contig3; CL1140Contig1; CL1226Contig1; CL12749Contig1; CL1303Contig1; CL13428Contig1; CL13591Contig1; CL1418Contig2; CL14445Contig1; CL14752Contig1; CL1513Contig1; CL16606Contig1; CL16859Contig1; CL17Contig28; CL17Contig4; CL22292Contig1; CL2300Contig1; CL23207Contig1; CL2361Contig1; CL25208Contig1; CL2533Contig1; CL26226Contig1; CL2656Contig3; CL27471Contig1; C…
GO:0031954	positive regulation of protein autophosphorylation	biological_process	5	3.21393e-05	7.50482	CL11201Contig1; CL1267Contig1; CL15751Contig1; CL4615Contig1; comp43498_c0_seq6_2
GO:0014065	phosphatidylinositol 3-kinase signaling	biological_process	9	4.11971e-05	4.2659	CL11292Contig1; CL2168Contig1; CL2444Contig1; CL33135Contig1; CL34124Contig1; CL3936Contig2; CL8198Contig1; CL856Contig1; comp54546_c0_seq1_2
GO:0007281	germ cell development	biological_process	8	4.84872e-05	4.5987	CL10158Contig1; CL16851Contig1; CL226Contig2; CL3279Contig1; CL6604Contig1; comp39293_c0_seq1_1; comp39959_c0_seq2_6; comp48167_c0_seq1_3
GO:0006974	cellular response to DNA damage stimulus	biological_process	28	6.33346e-05	2.13697	CL1020Contig1; CL11201Contig1; CL1267Contig1; CL13928Contig2; CL1450Contig3; CL16606Contig1; CL16747Contig1; CL1685Contig2; CL17361Contig1; CL1815Contig1; CL1815Contig3; CL18466Contig1; CL19310Contig1; CL30579Contig1; CL30808Contig1; CL31Contig4; CL3351Contig1; CL341Contig3; CL3Contig95; CL5665Contig1; CL5692Contig1; CL6045Contig1; CL6151Contig1; CL8235Contig1; CL8265Contig1; CL920Contig1; comp51…
GO:0006260	DNA replication	biological_process	16	0.000164457	2.58849	CL1450Contig3; CL16710Contig1; CL16718Contig1; CL18435Contig1; CL20124Contig1; CL29138Contig1; CL32089Contig1; CL3594Contig1; CL4559Contig1; CL8400Contig1; CL9248Contig1; CL9816Contig1; comp29086_c0_seq2_6; comp31235_c0_seq1_1; comp61024_c1_seq1_1; comp72235_c0_seq1_4
GO:0006383	transcription from RNA polymerase III promoter	biological_process	7	0.000186187	4.29822	CL10420Contig1; CL15047Contig1; CL1852Contig1; CL33281Contig1; CL45124Contig1; CL49285Contig1; comp76072_c0_seq1_4
GO:0032508	DNA duplex unwinding	biological_process	5	0.000192591	5.62862	CL11201Contig1; CL1267Contig1; CL16710Contig1; CL40059Contig1; comp72235_c0_seq1_4
GO:0031098	stress-activated protein kinase signaling cascade	biological_process	10	0.00019292	3.33548	CL15430Contig1; CL16354Contig1; CL210Contig1; CL210Contig5; CL210Contig6; CL51Contig11; CL526Contig2; CL920Contig1; CL9553Contig1; comp42469_c0_seq2_6
GO:0006281	DNA repair	biological_process	27	0.000201179	2.0263	CL10430Contig1; CL11201Contig1; CL13928Contig2; CL1450Contig3; CL16710Contig1; CL16718Contig1; CL16979Contig1; CL18466Contig1; CL20124Contig1; CL27799Contig1; CL2Contig120; CL30579Contig1; CL30808Contig1; CL31Contig4; CL36086Contig1; CL36892Contig1; CL47018Contig1; CL5116Contig1; CL5692Contig1; CL6151Contig1; CL8265Contig1; CL920Contig1; CL9816Contig1; comp37653_c0_seq1_6; comp47341_c0_seq2_2; co…
GO:0046854	phosphatidylinositol phosphorylation	biological_process	7	0.00034784	3.94003	CL11072Contig1; CL111Contig3; CL15297Contig1; CL20251Contig1; CL3212Contig1; CL3212Contig2; CL3936Contig2
GO:0006605	protein targeting	biological_process	10	0.000364369	3.10544	CL13428Contig1; CL17Contig28; CL1815Contig1; CL1815Contig3; CL25208Contig1; CL282Contig3; CL39826Contig1; CL9665Contig1; comp32840_c0_seq1_6; comp46636_c1_seq5_2
GO:0000422	autophagy of mitochondrion	biological_process	8	0.000496147	3.43078	CL15790Contig1; CL16828Contig1; CL18606Contig1; CL6988Contig1; comp36356_c0_seq2_2; comp42234_c0_seq6_6; comp42264_c0_seq1_6; comp43714_c0_seq1_6
GO:0051301	cell division	biological_process	41	0.000573107	1.67076	CL10238Contig1; CL10428Contig1; CL12723Contig1; CL14263Contig1; CL15430Contig1; CL15493Contig1; CL16162Contig1; CL16300Contig1; CL16511Contig1; CL19046Contig1; CL20124Contig1; CL20151Contig1; CL21269Contig1; CL22269Contig1; CL22307Contig1; CL2412Contig1; CL26102Contig1; CL28717Contig1; CL38260Contig1; CL3901Contig1; CL4243Contig1; CL44034Contig1; CL4559Contig1; CL47330Contig1; CL479Contig1; CL515…
GO:0043046	DNA methylation involved in gamete generation	biological_process	5	0.00058027	4.65817	CL2173Contig2; CL226Contig2; CL3279Contig1; CL8296Contig1; comp31428_c0_seq1_6
GO:0044804	autophagy of nucleus	biological_process	5	0.000702804	4.50289	CL16828Contig1; CL6988Contig1; comp36356_c0_seq2_2; comp42234_c0_seq6_6; comp42264_c0_seq1_6
GO:0045022	early endosome to late endosome transport	biological_process	7	0.000788733	3.50225	CL10605Contig1; CL20088Contig1; CL2613Contig1; CL266Contig2; CL2720Contig1; CL513Contig4; CL9685Contig1
GO:0045862	positive regulation of proteolysis	biological_process	5	0.000844425	4.35764	CL1266Contig4; CL18267Contig1; CL52511Contig1; CL5547Contig1; CL9191Contig1
GO:0031047	gene silencing by RNA	biological_process	7	0.000893439	3.43857	CL2173Contig2; CL226Contig2; CL8296Contig1; comp31428_c0_seq1_6; comp33417_c0_seq1_6; comp58718_c0_seq2_4; comp64380_c0_seq2_1
GO:0006270	DNA replication initiation	biological_process	5	0.0011927	4.09354	CL25409Contig1; CL3594Contig1; CL3834Contig1; CL40059Contig1; CL9248Contig1
GO:0007052	mitotic spindle organization	biological_process	7	0.00159604	3.15203	CL26102Contig1; CL3010Contig1; CL3010Contig2; CL3735Contig1; CL3901Contig1; comp12398_c0_seq2_2; comp77155_c0_seq7_4
GO:0034453	microtubule anchoring	biological_process	5	0.00164137	3.85962	CL10716Contig1; CL46012Contig1; CL6005Contig1; CL8066Contig1; comp67578_c0_seq2_1
GO:0007140	male meiotic nuclear division	biological_process	5	0.00164137	3.85962	CL12781Contig1; CL1685Contig2; CL2173Contig2; CL8296Contig1; comp31428_c0_seq1_6
GO:0007040	lysosome organization	biological_process	7	0.00242538	2.95502	CL20088Contig1; CL20137Contig1; CL2613Contig1; CL266Contig2; CL51583Contig1; CL52511Contig1; CL9685Contig1
GO:0002250	adaptive immune response	biological_process	11	0.00270731	2.34009	CL14616Contig1; CL1985Contig1; CL2444Contig1; CL31Contig4; CL33135Contig1; CL34124Contig1; CL47548Contig1; CL636Contig1; CL6460Contig1; CL8741Contig1; comp68065_c0_seq1_5
GO:0007059	chromosome segregation	biological_process	9	0.00272581	2.55954	CL10238Contig1; CL22307Contig1; CL3901Contig1; CL5622Contig1; CL6923Contig1; CL747Contig3; comp25789_c0_seq2_2; comp42772_c0_seq2_6; comp67802_c0_seq20_1
GO:0045055	regulated exocytosis	biological_process	5	0.00291017	3.46377	CL2649Contig1; CL4657Contig2; CL5522Contig2; CL926Contig1; comp30387_c0_seq1_6
GO:0007049	cell cycle	biological_process	37	0.00314752	1.56194	CL10428Contig1; CL10980Contig1; CL12723Contig1; CL13Contig21; CL15430Contig1; CL15493Contig1; CL16300Contig1; CL16511Contig1; CL17Contig28; CL19046Contig1; CL20151Contig1; CL2412Contig1; CL25409Contig1; CL28370Contig1; CL28717Contig1; CL3376Contig2; CL341Contig3; CL38260Contig1; CL3834Contig1; CL44034Contig1; CL4559Contig1; CL47612Contig1; CL479Contig1; CL508Contig3; CL52008Contig1; CL6923Contig1…
GO:2000344	positive regulation of acrosome reaction	biological_process	5	0.00331821	3.37717	CL11709Contig1; CL21349Contig1; CL45981Contig1; CL7049Contig2; CL8565Contig1
GO:0045332	phospholipid translocation	biological_process	5	0.00331821	3.37717	CL170Contig3; CL240Contig1; CL5137Contig2; comp40285_c0_seq1_6; comp41395_c0_seq2_6
GO:0097352	autophagosome maturation	biological_process	6	0.0036294	3.00193	CL14616Contig1; CL15427Contig1; CL18606Contig1; CL282Contig3; CL47548Contig1; comp46636_c1_seq5_2
GO:0097194	execution phase of apoptosis	biological_process	5	0.00426	3.21635	CL1306Contig2; CL16354Contig1; CL18267Contig1; CL9191Contig1; CL920Contig1
GO:0033574	response to testosterone	biological_process	5	0.0047986	3.14155	CL11709Contig1; CL21349Contig1; CL52902Contig1; CL8565Contig1; CL8831Contig1
GO:0006508	proteolysis	biological_process	18	0.00486318	1.83514	CL1101Contig2; CL15218Contig1; CL15916Contig1; CL16606Contig1; CL18267Contig1; CL218Contig4; CL22470Contig1; CL26049Contig1; CL48840Contig1; CL540Contig2; CL7263Contig1; CL7460Contig1; CL9191Contig1; comp34647_c1_seq1_6; comp59235_c0_seq3_5; comp70470_c0_seq3_1; comp79125_c0_seq22_5; comp80568_c1_seq10_5
GO:0007062	sister chromatid cohesion	biological_process	6	0.00596396	2.74753	CL12587Contig1; CL1267Contig1; CL1599Contig1; CL34896Contig1; CL4243Contig1; comp37451_c0_seq1_6
GO:0031122	cytoplasmic microtubule organization	biological_process	6	0.00715822	2.65745	CL10716Contig1; CL20088Contig1; CL20919Contig1; CL3735Contig1; CL8142Contig1; CL9685Contig1
GO:0000045	autophagosome assembly	biological_process	7	0.00818208	2.42464	CL15790Contig1; CL16828Contig1; CL18606Contig1; CL498Contig1; CL6988Contig1; comp42234_c0_seq6_6; comp42264_c0_seq1_6
GO:0010608	posttranscriptional regulation of gene expression	biological_process	5	0.00913146	2.75687	CL16266Contig1; CL23490Contig1; CL34834Contig1; CL4594Contig1; CL9265Contig1
GO:0042981	regulation of apoptotic process	biological_process	19	0.00922025	1.69977	CL14Contig34; CL15430Contig1; CL16354Contig1; CL16618Contig1; CL210Contig1; CL210Contig5; CL210Contig6; CL29073Contig1; CL38210Contig1; CL45079Contig1; CL51Contig11; CL526Contig2; CL7153Contig1; CL7532Contig1; CL8703Contig1; CL920Contig1; CL9553Contig1; comp67208_c0_seq7_5; comp68065_c0_seq1_5
GO:0007346	regulation of mitotic cell cycle	biological_process	12	0.00946207	1.94137	CL11201Contig1; CL15430Contig1; CL16354Contig1; CL210Contig1; CL210Contig5; CL210Contig6; CL51Contig11; CL526Contig2; CL920Contig1; CL9553Contig1; comp42252_c0_seq10_6; comp42469_c0_seq2_6
GO:0006469	negative regulation of protein kinase activity	biological_process	11	0.00959729	1.99457	CL1671Contig1; CL20919Contig1; CL29073Contig1; CL324Contig1; CL3572Contig2; CL38210Contig1; CL747Contig3; CL8198Contig1; CL8472Contig1; comp34113_c0_seq1_6; comp57486_c0_seq1_3
GO enrichment terms (Profile_8)
id	term	category	ListHits	pval	Enrichment_score	transcript
GO:2000344	positive regulation of acrosome reaction	biological_process	12	6.3085e-13	14.8024	CL11588Contig1; CL24332Contig1; CL34279Contig1; CL6115Contig2; CL7049Contig1; CL8561Contig1; CL8944Contig1; CL8944Contig2; comp58573_c0_seq2_3; comp61765_c0_seq1_1; comp67453_c0_seq1_4; comp8481_c0_seq1_6
GO:0035803	egg coat formation	biological_process	9	3.15348e-12	21.1463	CL24332Contig1; CL34279Contig1; CL6115Contig2; CL8561Contig1; CL8944Contig1; CL8944Contig2; comp61765_c0_seq1_1; comp67453_c0_seq1_4; comp8481_c0_seq1_6
GO:0007339	binding of sperm to zona pellucida	biological_process	10	5.28089e-10	11.7479	CL16132Contig1; CL24332Contig1; CL34279Contig1; CL6115Contig2; CL8561Contig1; CL8944Contig1; CL8944Contig2; comp61765_c0_seq1_1; comp67453_c0_seq1_4; comp8481_c0_seq1_6
GO:0033574	response to testosterone	biological_process	10	6.96694e-10	11.4747	CL24332Contig1; CL34279Contig1; CL6115Contig2; CL8561Contig1; CL8944Contig1; CL8944Contig2; CL9558Contig1; comp61765_c0_seq1_1; comp67453_c0_seq1_4; comp8481_c0_seq1_6
GO:2000042	negative regulation of double-strand break repair via homologous recombination	biological_process	5	2.06105e-06	12.3353	CL615Contig1; CL684Contig1; CL684Contig2; CL7808Contig1; comp79931_c0_seq5_4
GO:0032570	response to progesterone	biological_process	9	2.44465e-06	6.00098	CL24332Contig1; CL34279Contig1; CL6115Contig2; CL8561Contig1; CL8944Contig1; CL8944Contig2; comp61765_c0_seq1_1; comp67453_c0_seq1_4; comp8481_c0_seq1_6
GO:0006396	RNA processing	biological_process	10	9.69619e-06	4.69918	CL16171Contig1; CL20993Contig1; CL21450Contig1; CL5971Contig1; CL7808Contig1; CL8605Contig1; CL9539Contig1; CL9895Contig1; comp72060_c0_seq2_5; comp79931_c0_seq5_4
GO:0035278	miRNA mediated inhibition of translation	biological_process	5	1.39486e-05	9.13729	CL516Contig1; CL625Contig1; CL7296Contig1; CL902Contig3; comp32524_c0_seq3_6
GO:0051028	mRNA transport	biological_process	10	1.95558e-05	4.36649	CL20353Contig1; CL21347Contig1; CL27248Contig1; CL3574Contig3; CL369Contig4; CL7296Contig1; CL8525Contig1; comp53955_c0_seq10_3; comp72777_c0_seq1_4; comp8245_c0_seq1_6
GO:0007283	spermatogenesis	biological_process	20	2.85079e-05	2.65276	CL12639Contig1; CL1414Contig1; CL14611Contig1; CL20993Contig1; CL2352Contig1; CL28319Contig1; CL30531Contig1; CL32728Contig1; CL35481Contig1; CL36325Contig1; CL410Contig1; CL5238Contig1; CL5409Contig1; CL7955Contig1; CL88Contig3; CL9884Contig1; comp29874_c0_seq1_6; comp48344_c0_seq2_2; comp48632_c0_seq2_2; comp77438_c0_seq1_4
GO:0008033	tRNA processing	biological_process	5	3.23845e-05	7.95829	CL11618Contig1; CL12867Contig1; CL16202Contig1; CL21985Contig1; CL2486Contig1
GO:0006402	mRNA catabolic process	biological_process	5	6.66455e-05	7.04877	CL22003Contig1; CL4694Contig1; CL7296Contig1; CL902Contig3; comp32524_c0_seq3_6
GO:0001707	mesoderm formation	biological_process	7	9.44019e-05	4.86464	CL10391Contig1; CL13259Contig1; CL17802Contig1; CL19458Contig1; CL20645Contig1; CL48046Contig1; comp35441_c0_seq6_6
GO:0031047	gene silencing by RNA	biological_process	6	0.000118739	5.3827	CL15090Contig1; CL16229Contig1; CL23099Contig1; CL28319Contig1; CL5409Contig1; CL625Contig1
GO:0007049	cell cycle	biological_process	27	0.000138608	2.08159	CL1380Contig1; CL1431Contig2; CL16729Contig1; CL17931Contig1; CL19010Contig1; CL20460Contig1; CL222Contig2; CL22779Contig1; CL28143Contig1; CL30032Contig1; CL3123Contig1; CL4334Contig1; CL52967Contig1; CL5769Contig1; CL6107Contig1; CL684Contig1; CL684Contig2; CL7604Contig1; CL8150Contig1; CL8609Contig1; CL9133Contig1; comp33655_c0_seq1_6; comp43478_c0_seq1_6; comp50519_c0_seq1_3; comp50553_c0_seq…
GO:0030917	midbrain-hindbrain boundary development	biological_process	5	0.000166545	6.01724	CL144Contig2; CL28694Contig1; CL45456Contig1; CL918Contig4; comp55730_c1_seq3_2
GO:0007492	endoderm development	biological_process	5	0.000358871	5.24908	CL20645Contig1; CL50467Contig1; CL50642Contig1; CL990Contig3; comp35441_c0_seq6_6
GO:0051497	negative regulation of stress fiber assembly	biological_process	5	0.000845138	4.48558	CL123Contig1; CL24350Contig2; CL38Contig2; CL9174Contig1; comp42108_c0_seq1_6
GO:0009953	dorsal/ventral pattern formation	biological_process	8	0.000874651	3.2355	CL19458Contig1; CL20645Contig1; CL3Contig71; CL7604Contig1; CL918Contig4; comp15128_c0_seq1_6; comp35441_c0_seq6_6; comp50553_c0_seq3_3
GO:0007018	microtubule-based movement	biological_process	9	0.000911996	3.00049	CL19416Contig1; CL20353Contig1; CL2352Contig1; CL26043Contig1; CL5769Contig1; CL6865Contig1; CL8155Contig1; CL990Contig3; comp35292_c0_seq1_6
GO:0006974	cellular response to DNA damage stimulus	biological_process	16	0.00101024	2.23012	CL20460Contig1; CL318Contig1; CL4932Contig2; CL5047Contig1; CL52967Contig1; CL615Contig1; CL6392Contig1; CL6694Contig1; CL684Contig1; CL684Contig2; CL7808Contig1; comp24904_c0_seq1_6; comp54292_c0_seq1_2; comp57169_c0_seq1_1; comp77438_c0_seq1_4; comp79931_c0_seq5_4
GO:0007498	mesoderm development	biological_process	5	0.00112116	4.25357	CL10391Contig1; CL20645Contig1; CL22876Contig1; CL918Contig4; comp35441_c0_seq6_6
GO:0070830	bicellular tight junction assembly	biological_process	5	0.00112116	4.25357	CL11677Contig1; CL17009Contig1; comp15619_c0_seq1_6; comp37922_c0_seq4_6; comp79903_c0_seq3_5
GO:0051301	cell division	biological_process	25	0.00118921	1.86054	CL11Contig12; CL148Contig2; CL16427Contig1; CL1705Contig2; CL19010Contig1; CL22191Contig1; CL22779Contig1; CL28143Contig1; CL4866Contig2; CL4932Contig2; CL5047Contig1; CL5769Contig1; CL6107Contig1; CL7604Contig1; CL8609Contig1; CL9133Contig1; comp24604_c0_seq1_6; comp24904_c0_seq1_6; comp26430_c0_seq2_6; comp41642_c0_seq1_6; comp50519_c0_seq1_3; comp50553_c0_seq3_3; comp54292_c0_seq1_2; comp57753…
GO:0006351	transcription, DNA-templated	biological_process	82	0.00126748	1.37806	CL100Contig10; CL11058Contig1; CL117Contig7; CL12947Contig1; CL14845Contig1; CL15323Contig1; CL16348Contig1; CL16935Contig1; CL17931Contig1; CL1840Contig1; CL18937Contig1; CL19010Contig1; CL19458Contig1; CL1Contig351; CL20460Contig1; CL22003Contig1; CL222Contig2; CL2235Contig1; CL22656Contig1; CL22876Contig1; CL22955Contig1; CL23099Contig1; CL253Contig5; CL2607Contig1; CL26219Contig1; CL27157Cont…
GO:0019827	stem cell population maintenance	biological_process	5	0.00203118	3.79549	CL22191Contig1; CL684Contig1; CL684Contig2; CL9149Contig1; comp40445_c0_seq13_6
GO:0042102	positive regulation of T cell proliferation	biological_process	5	0.00219669	3.73798	CL11588Contig1; CL2387Contig1; CL7049Contig1; comp58573_c0_seq2_3; comp63382_c0_seq8_1
GO:0031338	regulation of vesicle fusion	biological_process	6	0.00383936	3.0209	CL10086Contig1; CL1380Contig1; CL29559Contig1; CL35814Contig1; CL7908Contig1; comp73962_c1_seq1_4
GO:0070936	protein K48-linked ubiquitination	biological_process	6	0.00531743	2.84662	CL13105Contig1; CL1949Contig1; CL23110Contig1; CL33994Contig1; comp68933_c0_seq4_1; comp76515_c1_seq4_5
GO:0051603	proteolysis involved in cellular protein catabolic process	biological_process	5	0.00539291	3.12287	CL16773Contig1; CL7683Contig1; CL938Contig1; comp24288_c0_seq1_6; comp44106_c0_seq1_6
GO:0006302	double-strand break repair	biological_process	5	0.00608768	3.04576	CL100Contig10; CL35481Contig1; CL615Contig1; CL88Contig3; comp77438_c0_seq1_4
GO:0016925	protein sumoylation	biological_process	5	0.00645848	3.00862	CL16769Contig1; CL27157Contig1; CL7211Contig1; comp14277_c0_seq1_1; comp67729_c0_seq1_4
GO:0051321	meiotic cell cycle	biological_process	5	0.00645848	3.00862	CL22191Contig1; CL28319Contig1; CL5971Contig1; comp71162_c0_seq1_4; comp77195_c0_seq9_5
GO:0006890	retrograde vesicle-mediated transport, Golgi to ER	biological_process	6	0.00718595	2.69135	CL19416Contig1; CL20353Contig1; CL2352Contig1; CL26043Contig1; CL8155Contig1; comp34441_c0_seq1_6
GO:0006281	DNA repair	biological_process	14	0.0071948	1.91883	CL1705Contig2; CL3123Contig1; CL5047Contig1; CL51797Contig1; CL615Contig1; CL684Contig1; CL684Contig2; CL9585Contig1; comp24904_c0_seq1_6; comp33655_c0_seq1_6; comp37976_c0_seq2_6; comp47343_c0_seq2_3; comp56594_c0_seq12_3; comp66353_c0_seq5_1
GO:0007286	spermatid development	biological_process	5	0.00724886	2.93699	CL14611Contig1; CL4664Contig1; CL5291Contig1; CL8605Contig1; CL88Contig3
GO:0006406	mRNA export from nucleus	biological_process	5	0.0076692	2.90243	CL15090Contig1; CL16769Contig1; comp24600_c2_seq1_6; comp37976_c0_seq2_6; comp67729_c0_seq1_4
GO:0031175	neuron projection development	biological_process	11	0.00782958	2.06371	CL14904Contig1; CL16728Contig1; CL38Contig2; CL47909Contig1; CL5025Contig2; CL8732Contig1; CL9174Contig1; comp37922_c0_seq4_6; comp54623_c1_seq10_2; comp59225_c0_seq1_3; comp79903_c0_seq3_5
GO:0045892	negative regulation of transcription, DNA-templated	biological_process	23	0.00858851	1.63288	CL13259Contig1; CL14845Contig1; CL17802Contig1; CL20460Contig1; CL21492Contig1; CL22003Contig1; CL22656Contig1; CL27157Contig1; CL28694Contig1; CL31013Contig1; CL3170Contig2; CL32575Contig1; CL34Contig6; CL40453Contig1; CL52967Contig1; comp30380_c0_seq3_6; comp35815_c0_seq1_3; comp40343_c0_seq1_6; comp41291_c1_seq4_6; comp42494_c0_seq32_6; comp42815_c0_seq5_6; comp57169_c0_seq1_1; comp68189_c0_se…
GO:0006417	regulation of translation	biological_process	6	0.00867641	2.59692	CL15090Contig1; CL21767Contig1; CL369Contig4; CL4320Contig1; CL48303Contig1; comp53955_c0_seq10_3
GO enrichment terms (Profile_39)
id	term	category	ListHits	pval	Enrichment_score	transcript
GO:0007155	cell adhesion	biological_process	127	1.50128e-15	2.07443	CL10434Contig1; CL1096Contig1; CL11049Contig1; CL1154Contig2; CL1154Contig3; CL11750Contig1; CL1207Contig2; CL12958Contig2; CL13056Contig1; CL13760Contig1; CL14835Contig1; CL15292Contig1; CL1579Contig2; CL1579Contig3; CL16308Contig1; CL16477Contig2; CL16502Contig2; CL16603Contig2; CL16974Contig1; CL17189Contig1; CL1729Contig2; CL17402Contig1; CL1743Contig1; CL1769Contig3; CL17982Contig1; CL17Cont…
GO:0007601	visual perception	biological_process	51	2.00187e-09	2.39988	CL11012Contig2; CL11049Contig1; CL11248Contig1; CL1172Contig3; CL11844Contig1; CL11966Contig1; CL12Contig30; CL1483Contig2; CL16477Contig2; CL17144Contig1; CL17144Contig2; CL19159Contig1; CL20723Contig1; CL20727Contig1; CL21298Contig1; CL21744Contig1; CL22079Contig1; CL24831Contig1; CL2636Contig1; CL27395Contig1; CL280Contig4; CL28412Contig1; CL28546Contig1; CL28867Contig1; CL2898Contig1; CL31819…
GO:0007268	chemical synaptic transmission	biological_process	53	2.56095e-09	2.33995	CL10825Contig1; CL10825Contig2; CL1462Contig1; CL1462Contig2; CL1503Contig1; CL15542Contig1; CL16502Contig2; CL18042Contig1; CL21291Contig1; CL22831Contig1; CL24053Contig1; CL28776Contig1; CL28867Contig1; CL29899Contig1; CL30169Contig1; CL30708Contig1; CL30Contig10; CL34151Contig1; CL34868Contig1; CL37911Contig1; CL39146Contig1; CL3916Contig2; CL391Contig5; CL4094Contig1; CL4141Contig2; CL418Cont…
GO:0007399	nervous system development	biological_process	79	9.78764e-09	1.91889	CL1017Contig1; CL1127Contig4; CL1143Contig3; CL1154Contig2; CL1154Contig3; CL12152Contig1; CL1268Contig1; CL12Contig17; CL14097Contig1; CL14723Contig1; CL14741Contig1; CL15148Contig1; CL15758Contig1; CL16316Contig1; CL16502Contig2; CL16920Contig1; CL175Contig5; CL18615Contig1; CL19519Contig1; CL20237Contig1; CL20895Contig1; CL21291Contig1; CL22502Contig1; CL22533Contig1; CL24878Contig1; CL2492Con…
GO:0008344	adult locomotory behavior	biological_process	22	1.07362e-07	3.33578	CL1064Contig2; CL15148Contig1; CL175Contig5; CL17Contig15; CL17Contig26; CL1873Contig2; CL199Contig4; CL2112Contig1; CL2112Contig2; CL30471Contig1; CL39028Contig1; CL4802Contig1; CL52850Contig1; CL60Contig7; CL614Contig2; CL6295Contig1; CL8911Contig1; CL8911Contig2; comp51333_c0_seq1_4; comp52337_c1_seq48_2; comp65488_c0_seq8_1; comp70640_c0_seq8_5
GO:0007269	neurotransmitter secretion	biological_process	23	3.4396e-07	3.05534	CL10601Contig1; CL16502Contig2; CL16881Contig1; CL25346Contig1; CL27958Contig1; CL280Contig4; CL30Contig10; CL34151Contig1; CL391Contig5; CL3932Contig1; CL52524Contig1; CL53Contig4; CL7040Contig2; CL95Contig4; comp28277_c0_seq2_3; comp49811_c0_seq9_2; comp52633_c0_seq13_2; comp53916_c0_seq9_2; comp53945_c0_seq12_2; comp54315_c0_seq13_2; comp64627_c0_seq8_1; comp69863_c0_seq1_5; comp79806_c0_seq9_4
GO:0006942	regulation of striated muscle contraction	biological_process	9	1.39062e-06	5.62914	CL13626Contig1; CL19100Contig1; CL19228Contig1; CL22627Contig1; CL36Contig2; CL466Contig3; CL64Contig9; comp36073_c0_seq6_6; comp66215_c4_seq2_1
GO:0006833	water transport	biological_process	6	1.49923e-06	8.18783	CL21944Contig1; CL28872Contig1; CL29119Contig1; CL30801Contig1; CL33068Contig1; CL47725Contig1
GO:0007409	axonogenesis	biological_process	34	1.81525e-06	2.29899	CL1Contig197; CL1Contig245; CL2178Contig2; CL22572Contig1; CL2601Contig1; CL2601Contig2; CL27661Contig1; CL2Contig196; CL33851Contig1; CL4107Contig1; CL4182Contig1; CL4434Contig2; CL540Contig3; CL5518Contig1; CL5975Contig1; CL614Contig2; CL61Contig7; CL6210Contig1; CL7Contig35; CL8486Contig1; CL8486Contig2; CL8503Contig1; CL960Contig1; CL9756Contig1; comp54819_c0_seq2_4; comp64107_c0_seq10_1; com…
GO:0030198	extracellular matrix organization	biological_process	37	2.04385e-06	2.204	CL11049Contig1; CL1380Contig3; CL13924Contig1; CL1457Contig2; CL16477Contig2; CL17189Contig1; CL191Contig5; CL2050Contig2; CL21313Contig1; CL2526Contig1; CL2544Contig2; CL26Contig15; CL27579Contig1; CL317Contig3; CL35661Contig1; CL3745Contig1; CL3745Contig3; CL3819Contig1; CL4577Contig2; CL467Contig2; CL51606Contig1; CL6039Contig1; CL614Contig2; CL7410Contig1; CL8175Contig1; CL8382Contig1; CL9225…
GO:0036371	protein localization to T-tubule	biological_process	5	2.1627e-06	9.38189	CL16540Contig1; CL27Contig16; comp55633_c0_seq42_2; comp80573_c0_seq64_4; comp81004_c1_seq26_5
GO:0086066	atrial cardiac muscle cell to AV node cell communication	biological_process	5	2.1627e-06	9.38189	CL16540Contig1; CL27Contig16; comp55633_c0_seq42_2; comp80573_c0_seq64_4; comp81004_c1_seq26_5
GO:0086070	SA node cell to atrial cardiac muscle cell communication	biological_process	5	2.1627e-06	9.38189	CL16540Contig1; CL27Contig16; comp55633_c0_seq42_2; comp80573_c0_seq64_4; comp81004_c1_seq26_5
GO:1901019	regulation of calcium ion transmembrane transporter activity	biological_process	5	2.1627e-06	9.38189	CL16540Contig1; CL27Contig16; comp55633_c0_seq42_2; comp80573_c0_seq64_4; comp81004_c1_seq26_5
GO:1901021	positive regulation of calcium ion transmembrane transporter activity	biological_process	5	2.1627e-06	9.38189	CL16540Contig1; CL27Contig16; comp55633_c0_seq42_2; comp80573_c0_seq64_4; comp81004_c1_seq26_5
GO:0045214	sarcomere organization	biological_process	25	2.63486e-06	2.62431	CL10802Contig1; CL11750Contig1; CL14835Contig1; CL16308Contig1; CL19677Contig1; CL21336Contig1; CL2202Contig3; CL29294Contig1; CL29457Contig1; CL33926Contig1; CL34684Contig1; CL34783Contig1; CL36066Contig1; CL415Contig3; CL44785Contig1; CL45326Contig1; CL53060Contig1; CL7841Contig1; CL8845Contig1; comp34513_c0_seq7_6; comp71062_c2_seq28_1; comp75301_c0_seq14_5; comp78538_c1_seq6_4; comp79697_c0_s…
GO:0010882	regulation of cardiac muscle contraction by calcium ion signaling	biological_process	9	3.32907e-06	5.19613	CL1398Contig2; CL16540Contig1; CL19739Contig1; CL27Contig16; CL47431Contig1; CL53167Contig1; comp55633_c0_seq42_2; comp80573_c0_seq64_4; comp81004_c1_seq26_5
GO:0006559	L-phenylalanine catabolic process	biological_process	6	3.38986e-06	7.50551	CL14081Contig1; CL15014Contig1; CL17766Contig1; CL29708Contig1; CL7242Contig1; CL7638Contig1
GO:0055117	regulation of cardiac muscle contraction	biological_process	12	3.6065e-06	4.09392	CL1398Contig2; CL16540Contig1; CL192Contig1; CL27Contig16; CL48726Contig1; CL495Contig2; CL495Contig3; CL49906Contig1; comp55633_c0_seq42_2; comp77040_c0_seq9_4; comp80573_c0_seq64_4; comp81004_c1_seq26_5
GO:0016185	synaptic vesicle budding from presynaptic endocytic zone membrane	biological_process	7	5.39875e-06	6.18101	CL1064Contig2; CL2112Contig1; CL2112Contig2; CL30Contig10; CL39028Contig1; comp52337_c1_seq48_2; comp79806_c0_seq9_4
GO:0051968	positive regulation of synaptic transmission, glutamatergic	biological_process	10	5.49308e-06	4.5488	CL1096Contig1; CL14940Contig1; CL1558Contig1; CL15893Contig1; CL2068Contig1; CL28343Contig1; CL436Contig5; CL83Contig6; comp71275_c0_seq5_1; comp79928_c1_seq1_5
GO:0007612	learning	biological_process	24	5.67885e-06	2.57332	CL10825Contig1; CL10825Contig2; CL1096Contig1; CL15274Contig1; CL15893Contig1; CL1873Contig2; CL2068Contig1; CL22435Contig1; CL2350Contig2; CL23567Contig1; CL27290Contig1; CL28776Contig1; CL3890Contig2; CL4627Contig1; CL614Contig2; CL6583Contig2; CL6629Contig1; comp60649_c0_seq1_1; comp66500_c0_seq2_5; comp69466_c0_seq7_5; comp71275_c0_seq5_1; comp74158_c0_seq1_4; comp78200_c0_seq3_5; comp79928_c…
GO:0030199	collagen fibril organization	biological_process	17	5.97736e-06	3.11204	CL11249Contig2; CL1701Contig3; CL1709Contig1; CL1709Contig2; CL2898Contig1; CL317Contig3; CL34189Contig1; CL3902Contig1; CL4137Contig2; CL7029Contig1; CL7061Contig1; CL8104Contig1; CL8382Contig1; comp43250_c0_seq1_2; comp53540_c0_seq2_3; comp54228_c0_seq18_2; comp74349_c0_seq3_4
GO:0006937	regulation of muscle contraction	biological_process	12	8.09572e-06	3.8326	CL11423Contig1; CL2348Contig1; CL34783Contig1; CL38976Contig1; CL44804Contig1; CL45719Contig1; CL6Contig33; comp33283_c0_seq1_1; comp52030_c0_seq11_3; comp71698_c0_seq6_1; comp72023_c3_seq1_1; comp76502_c1_seq2_5
GO:0002074	extraocular skeletal muscle development	biological_process	8	8.8123e-06	5.22123	CL10802Contig1; CL19492Contig1; CL2202Contig3; CL415Contig3; CL5004Contig1; CL5004Contig3; comp78538_c1_seq6_4; comp79697_c0_seq3_5
GO:0051965	positive regulation of synapse assembly	biological_process	22	1.04065e-05	2.60034	CL12152Contig1; CL1268Contig1; CL14941Contig1; CL15274Contig1; CL1558Contig1; CL15893Contig1; CL1851Contig2; CL2068Contig1; CL21291Contig1; CL2195Contig2; CL22572Contig1; CL33335Contig1; CL41097Contig1; CL4204Contig1; CL4723Contig1; CL557Contig1; CL6210Contig1; CL7329Contig1; CL7809Contig1; CL8503Contig1; CL9393Contig1; CL9595Contig1
GO:0032229	negative regulation of synaptic transmission, GABAergic	biological_process	6	1.30403e-05	6.4333	CL10825Contig1; CL10825Contig2; CL28776Contig1; comp28277_c0_seq2_3; comp49811_c0_seq9_2; comp66500_c0_seq2_5
GO:0002031	G-protein coupled receptor internalization	biological_process	7	1.48766e-05	5.53038	CL1064Contig2; CL12344Contig1; CL2112Contig1; CL2112Contig2; CL39028Contig1; CL8463Contig1; comp52337_c1_seq48_2
GO:1901018	positive regulation of potassium ion transmembrane transporter activity	biological_process	7	1.48766e-05	5.53038	CL16540Contig1; CL21336Contig1; CL27Contig16; comp40808_c0_seq4_2; comp55633_c0_seq42_2; comp80573_c0_seq64_4; comp81004_c1_seq26_5
GO:0001764	neuron migration	biological_process	34	1.84299e-05	2.0747	CL1096Contig1; CL1189Contig4; CL12201Contig1; CL14855Contig1; CL15148Contig1; CL15274Contig1; CL1583Contig1; CL1583Contig2; CL17Contig15; CL17Contig26; CL19519Contig1; CL20585Contig1; CL20744Contig1; CL217Contig6; CL2891Contig1; CL2Contig196; CL31077Contig1; CL3132Contig1; CL3132Contig2; CL37125Contig1; CL4434Contig2; CL4964Contig1; CL52850Contig1; CL5975Contig1; CL6583Contig2; comp58155_c0_seq11…
GO:0023041	neuronal signal transduction	biological_process	6	2.30394e-05	6.00441	CL1673Contig1; CL2348Contig1; CL26157Contig1; CL39563Contig1; comp47066_c0_seq1_4; comp75495_c0_seq3_4
GO:0005980	glycogen catabolic process	biological_process	10	2.50535e-05	3.95027	CL10846Contig1; CL11894Contig1; CL1715Contig1; CL29572Contig1; CL47364Contig1; comp25902_c0_seq3_6; comp41574_c0_seq6_6; comp51590_c4_seq1_2; comp72725_c0_seq7_4; comp77156_c0_seq4_4
GO:0035176	social behavior	biological_process	18	2.97461e-05	2.70199	CL1558Contig1; CL15893Contig1; CL175Contig5; CL1873Contig2; CL2068Contig1; CL30471Contig1; CL3133Contig1; CL34151Contig1; CL4382Contig1; CL4627Contig1; CL47428Contig1; CL4802Contig1; CL6629Contig1; CL726Contig4; CL8702Contig1; comp51333_c0_seq1_4; comp73189_c0_seq2_4; comp78200_c0_seq3_5
GO:0051057	positive regulation of small GTPase mediated signal transduction	biological_process	5	2.99484e-05	6.8232	CL1096Contig1; CL47124Contig1; CL5187Contig1; comp71275_c0_seq5_1; comp79928_c1_seq1_5
GO:0007267	cell-cell signaling	biological_process	34	3.08795e-05	2.0253	CL1154Contig2; CL1154Contig3; CL1197Contig3; CL18615Contig1; CL18617Contig1; CL2042Contig1; CL20895Contig1; CL27165Contig1; CL2990Contig1; CL2990Contig2; CL2990Contig4; CL3214Contig1; CL37911Contig1; CL3916Contig2; CL3Contig58; CL46Contig13; CL5302Contig1; CL6202Contig3; CL6385Contig1; CL7157Contig1; CL7436Contig2; CL8396Contig1; CL9282Contig1; CL9534Contig1; CL9990Contig2; comp37738_c0_seq2_2; c…
GO:0030574	collagen catabolic process	biological_process	14	3.29039e-05	3.09051	CL16477Contig2; CL1701Contig3; CL1709Contig1; CL1709Contig2; CL17377Contig1; CL17377Contig2; CL2544Contig2; CL2845Contig1; CL317Contig3; CL8382Contig1; comp54228_c0_seq18_2; comp61503_c0_seq3_5; comp72168_c0_seq1_4; comp74349_c0_seq3_4
GO:0048488	synaptic vesicle endocytosis	biological_process	9	3.77124e-05	4.09392	CL14938Contig1; CL1558Contig1; CL15893Contig1; CL2068Contig1; CL22831Contig1; CL3890Contig2; CL4627Contig1; CL57Contig4; comp52633_c0_seq13_2
GO:0048268	clathrin coat assembly	biological_process	9	3.77124e-05	4.09392	CL2601Contig1; CL2601Contig2; CL30218Contig1; CL30Contig10; CL5545Contig1; CL5545Contig2; CL6293Contig1; comp64107_c0_seq10_1; comp79806_c0_seq9_4
GO:0097119	postsynaptic density protein 95 clustering	biological_process	6	3.85974e-05	5.62914	CL1096Contig1; CL1558Contig1; CL34151Contig1; CL6015Contig1; comp71275_c0_seq5_1; comp79928_c1_seq1_5
GO:0010524	positive regulation of calcium ion transport into cytosol	biological_process	6	3.85974e-05	5.62914	CL2737Contig1; CL2737Contig2; CL2737Contig3; CL47124Contig1; CL5187Contig1; CL9244Contig1
GO:0050808	synapse organization	biological_process	17	4.28307e-05	2.71476	CL1558Contig1; CL15893Contig1; CL16242Contig1; CL2068Contig1; CL2990Contig1; CL2990Contig2; CL2990Contig4; CL4434Contig2; CL4627Contig1; CL6015Contig1; CL614Contig2; CL874Contig1; comp21934_c0_seq1_4; comp65676_c0_seq8_1; comp70433_c0_seq20_1; comp70472_c0_seq364_1; comp78226_c0_seq4_4
GO:0006957	complement activation, alternative pathway	biological_process	10	5.46438e-05	3.66123	CL136Contig7; CL19830Contig1; CL26734Contig1; CL3401Contig1; CL420Contig2; CL4460Contig1; CL51249Contig1; CL5207Contig1; CL5652Contig1; comp39442_c1_seq1_6
GO:2000310	regulation of NMDA receptor activity	biological_process	8	5.49271e-05	4.28887	CL1096Contig1; CL14940Contig1; CL15893Contig1; CL2068Contig1; CL28343Contig1; CL3133Contig1; comp71275_c0_seq5_1; comp79928_c1_seq1_5
GO:0098907	regulation of SA node cell action potential	biological_process	6	6.18365e-05	5.29801	CL1398Contig2; CL16540Contig1; CL27Contig16; comp55633_c0_seq42_2; comp80573_c0_seq64_4; comp81004_c1_seq26_5
GO:0042220	response to cocaine	biological_process	9	6.61603e-05	3.85998	CL10574Contig1; CL10825Contig1; CL10825Contig2; CL14940Contig1; CL28343Contig1; CL28776Contig1; CL47428Contig1; comp66500_c0_seq2_5; comp78200_c0_seq3_5
GO:0007016	cytoskeletal anchoring at plasma membrane	biological_process	10	6.95995e-05	3.57405	CL19Contig17; CL4382Contig1; CL5518Contig1; CL8486Contig1; CL8486Contig2; comp55131_c0_seq137_2; comp68952_c0_seq3_1; comp79470_c0_seq1_5; comp79668_c0_seq3_4; comp81023_c0_seq30_5
GO:2000009	negative regulation of protein localization to cell surface	biological_process	8	7.49483e-05	4.14097	CL10Contig21; CL21336Contig1; CL2601Contig1; CL2601Contig2; CL29703Contig1; comp43987_c0_seq2_2; comp58233_c0_seq1_5; comp64107_c0_seq10_1
GO:0098904	regulation of AV node cell action potential	biological_process	6	9.53652e-05	5.00368	CL1398Contig2; CL16540Contig1; CL27Contig16; comp55633_c0_seq42_2; comp80573_c0_seq64_4; comp81004_c1_seq26_5
GO:0098910	regulation of atrial cardiac muscle cell action potential	biological_process	6	9.53652e-05	5.00368	CL1398Contig2; CL16540Contig1; CL27Contig16; comp55633_c0_seq42_2; comp80573_c0_seq64_4; comp81004_c1_seq26_5
GO:1903423	positive regulation of synaptic vesicle recycling	biological_process	5	9.90101e-05	5.77347	CL1064Contig2; CL2112Contig1; CL2112Contig2; CL39028Contig1; comp52337_c1_seq48_2
GO:0006910	phagocytosis, recognition	biological_process	5	9.90101e-05	5.77347	CL12152Contig1; CL1268Contig1; CL15657Contig1; CL33335Contig1; comp71413_c0_seq7_1
GO:0035235	ionotropic glutamate receptor signaling pathway	biological_process	8	0.000100761	4.00294	CL14940Contig1; CL20744Contig1; CL28343Contig1; CL37125Contig1; CL39146Contig1; CL614Contig2; CL6295Contig1; comp52262_c0_seq10_2
GO:0007411	axon guidance	biological_process	43	0.000113342	1.76359	CL10033Contig1; CL1008Contig1; CL10402Contig1; CL10585Contig1; CL1096Contig1; CL1197Contig3; CL12395Contig1; CL12Contig23; CL137Contig3; CL17Contig15; CL17Contig26; CL20237Contig1; CL20744Contig1; CL230Contig5; CL2492Contig2; CL25598Contig1; CL2919Contig2; CL30708Contig1; CL35826Contig1; CL3587Contig1; CL37125Contig1; CL38153Contig1; CL4204Contig1; CL4328Contig1; CL440Contig1; CL46690Contig1; CL6…
GO:0072583	clathrin-dependent endocytosis	biological_process	11	0.000125221	3.17541	CL1064Contig2; CL12344Contig1; CL2112Contig1; CL2112Contig2; CL2601Contig1; CL2601Contig2; CL39028Contig1; CL5545Contig2; CL6293Contig1; comp52337_c1_seq48_2; comp64107_c0_seq10_1
GO:0014850	response to muscle activity	biological_process	10	0.000137159	3.33578	CL1398Contig2; CL22234Contig1; CL3819Contig1; CL434Contig3; CL45326Contig1; CL53060Contig1; CL8175Contig1; CL8845Contig1; comp57435_c0_seq28_3; comp70787_c1_seq1_5
GO:0042416	dopamine biosynthetic process	biological_process	6	0.000142317	4.74033	CL10574Contig1; CL15148Contig1; CL3729Contig2; CL52850Contig1; CL9443Contig1; comp53573_c0_seq12_2
GO:2000969	positive regulation of AMPA receptor activity	biological_process	5	0.000163487	5.36108	CL1096Contig1; CL15893Contig1; CL2068Contig1; comp71275_c0_seq5_1; comp79928_c1_seq1_5
GO:0036309	protein localization to M-band	biological_process	5	0.000163487	5.36108	CL16540Contig1; CL27Contig16; comp55633_c0_seq42_2; comp80573_c0_seq64_4; comp81004_c1_seq26_5
GO:0070972	protein localization to endoplasmic reticulum	biological_process	5	0.000163487	5.36108	CL16540Contig1; CL27Contig16; comp55633_c0_seq42_2; comp80573_c0_seq64_4; comp81004_c1_seq26_5
GO:2001257	regulation of cation channel activity	biological_process	5	0.000163487	5.36108	CL16540Contig1; CL27Contig16; comp55633_c0_seq42_2; comp80573_c0_seq64_4; comp81004_c1_seq26_5
GO:0007158	neuron cell-cell adhesion	biological_process	10	0.000169495	3.26327	CL1558Contig1; CL15893Contig1; CL2068Contig1; CL20744Contig1; CL3132Contig1; CL3132Contig2; CL3198Contig1; CL34151Contig1; CL37125Contig1; CL4627Contig1
GO:0048251	elastic fiber assembly	biological_process	8	0.000174973	3.75276	CL11249Contig2; CL1729Contig2; CL34189Contig1; CL34792Contig1; CL37522Contig1; CL48852Contig1; CL8104Contig1; comp55190_c1_seq2_2
GO:0010881	regulation of cardiac muscle contraction by regulation of the release of sequestered calcium ion	biological_process	7	0.000201881	4.04143	CL1398Contig2; CL16540Contig1; CL27902Contig1; CL27Contig16; comp55633_c0_seq42_2; comp80573_c0_seq64_4; comp81004_c1_seq26_5
GO:0010288	response to lead ion	biological_process	6	0.000206379	4.50331	CL10825Contig1; CL10825Contig2; CL14081Contig1; CL28776Contig1; CL614Contig2; comp66500_c0_seq2_5
GO:0050803	regulation of synapse structure or activity	biological_process	6	0.000206379	4.50331	CL20Contig3; CL272Contig4; CL436Contig5; CL614Contig2; CL83Contig6; comp73679_c0_seq22_5
GO:0050804	modulation of chemical synaptic transmission	biological_process	10	0.00020807	3.19384	CL1096Contig1; CL1558Contig1; CL15893Contig1; CL2068Contig1; CL31744Contig1; CL436Contig5; CL83Contig6; comp21934_c0_seq1_4; comp71275_c0_seq5_1; comp79928_c1_seq1_5
GO:2000463	positive regulation of excitatory postsynaptic potential	biological_process	13	0.000213652	2.7485	CL10309Contig2; CL1096Contig1; CL14940Contig1; CL1558Contig1; CL15893Contig1; CL2068Contig1; CL280Contig4; CL28343Contig1; CL4382Contig1; CL64Contig5; CL7040Contig2; comp71275_c0_seq5_1; comp79928_c1_seq1_5
GO:0008088	axo-dendritic transport	biological_process	5	0.000257119	5.00368	CL16502Contig2; CL4434Contig2; CL614Contig2; CL9807Contig1; comp65676_c0_seq8_1
GO:0060124	positive regulation of growth hormone secretion	biological_process	5	0.000257119	5.00368	CL22533Contig1; CL2737Contig1; CL2737Contig2; CL2737Contig3; CL9270Contig1
GO:0060056	mammary gland involution	biological_process	5	0.000257119	5.00368	CL9225Contig3; comp55629_c0_seq16_2; comp69790_c1_seq3_1; comp69790_c2_seq5_1; comp77889_c0_seq3_4
GO:0006836	neurotransmitter transport	biological_process	8	0.000289877	3.53201	CL10147Contig1; CL1462Contig1; CL1462Contig2; CL1520Contig1; CL1944Contig2; CL3890Contig2; CL7710Contig1; CL79Contig11
GO:0030239	myofibril assembly	biological_process	9	0.000345616	3.21665	CL16447Contig1; CL20Contig3; CL21974Contig1; CL26889Contig1; CL29969Contig1; CL33926Contig1; CL45326Contig1; CL53060Contig1; CL8845Contig1
GO:2001259	positive regulation of cation channel activity	biological_process	7	0.000356317	3.75276	CL16540Contig1; CL21336Contig1; CL27Contig16; comp55633_c0_seq42_2; comp70472_c0_seq364_1; comp80573_c0_seq64_4; comp81004_c1_seq26_5
GO:2000406	positive regulation of T cell migration	biological_process	5	0.000388233	4.69095	CL14330Contig1; CL30779Contig1; CL46401Contig1; CL614Contig2; CL8108Contig1
GO:0033292	T-tubule organization	biological_process	5	0.000388233	4.69095	CL16540Contig1; CL27Contig16; comp55633_c0_seq42_2; comp80573_c0_seq64_4; comp81004_c1_seq26_5
GO:0086014	atrial cardiac muscle cell action potential	biological_process	5	0.000388233	4.69095	CL16540Contig1; CL27Contig16; comp55633_c0_seq42_2; comp80573_c0_seq64_4; comp81004_c1_seq26_5
GO:0007613	memory	biological_process	20	0.000395413	2.14443	CL10309Contig2; CL175Contig5; CL1873Contig2; CL22435Contig1; CL23567Contig1; CL28297Contig1; CL3742Contig2; CL4434Contig2; CL4802Contig1; CL614Contig2; CL6295Contig1; CL6583Contig2; comp51333_c0_seq1_4; comp60649_c0_seq1_1; comp65676_c0_seq8_1; comp69466_c0_seq7_5; comp69863_c0_seq1_5; comp69926_c0_seq7_1; comp74158_c0_seq1_4; comp78200_c0_seq3_5
GO:0008542	visual learning	biological_process	14	0.000401682	2.50184	CL10309Contig2; CL15893Contig1; CL1873Contig2; CL2068Contig1; CL272Contig4; CL27786Contig1; CL29067Contig1; CL33851Contig1; CL47428Contig1; CL614Contig2; CL6295Contig1; comp73679_c0_seq22_5; comp78200_c0_seq3_5; comp79624_c0_seq14_4
GO:0051823	regulation of synapse structural plasticity	biological_process	6	0.00040348	4.09392	CL10128Contig1; CL10215Contig2; CL50Contig11; CL50Contig3; CL9756Contig1; comp69758_c0_seq6_1
GO:0032793	positive regulation of CREB transcription factor activity	biological_process	6	0.00040348	4.09392	CL10443Contig1; CL1096Contig1; CL1762Contig1; comp71275_c0_seq5_1; comp74853_c0_seq4_4; comp79928_c1_seq1_5
GO:0031103	axon regeneration	biological_process	6	0.00040348	4.09392	CL1579Contig2; CL1579Contig3; CL17Contig15; CL17Contig26; CL41895Contig1; comp65488_c0_seq8_1
GO:0071688	striated muscle myosin thick filament assembly	biological_process	12	0.000418937	2.68854	CL10802Contig1; CL11750Contig1; CL14835Contig1; CL16308Contig1; CL2202Contig3; CL415Contig3; CL7841Contig1; comp34513_c0_seq7_6; comp75301_c0_seq14_5; comp78538_c1_seq6_4; comp79697_c0_seq3_5; comp79801_c4_seq3_5
GO:0001503	ossification	biological_process	19	0.000425643	2.17717	CL10585Contig1; CL10976Contig1; CL10Contig21; CL2042Contig1; CL20760Contig1; CL22140Contig1; CL24069Contig1; CL2845Contig1; CL3536Contig1; CL35826Contig1; CL3902Contig1; CL4105Contig1; CL7061Contig1; CL8382Contig1; CL9019Contig1; comp43987_c0_seq2_2; comp58233_c0_seq1_5; comp71103_c0_seq1_5; comp74349_c0_seq3_4
GO:0070527	platelet aggregation	biological_process	10	0.000444911	2.94334	CL11423Contig1; CL14Contig27; CL21520Contig1; CL29745Contig1; CL38976Contig1; CL5518Contig1; CL8108Contig1; comp28277_c0_seq2_3; comp49811_c0_seq9_2; comp79470_c0_seq1_5
GO:0043268	positive regulation of potassium ion transport	biological_process	7	0.000463505	3.62335	CL16540Contig1; CL21336Contig1; CL2440Contig1; CL27Contig16; comp55633_c0_seq42_2; comp80573_c0_seq64_4; comp81004_c1_seq26_5
GO:0072659	protein localization to plasma membrane	biological_process	39	0.000502225	1.69199	CL1093Contig1; CL11Contig22; CL11Contig34; CL15619Contig1; CL16540Contig1; CL173Contig1; CL17893Contig1; CL19689Contig1; CL19Contig17; CL20542Contig1; CL20902Contig1; CL21336Contig1; CL21987Contig1; CL2440Contig1; CL27Contig16; CL28Contig12; CL32733Contig1; CL35661Contig1; CL36480Contig1; CL6562Contig1; CL6583Contig2; CL8486Contig1; CL8486Contig2; comp28277_c0_seq2_3; comp49811_c0_seq9_2; comp523…
GO:2000311	regulation of AMPA receptor activity	biological_process	9	0.000515905	3.07044	CL1558Contig1; CL15893Contig1; CL2068Contig1; CL2074Contig2; CL28661Contig1; CL3133Contig1; CL4382Contig1; CL4791Contig1; CL57Contig6
GO:0006941	striated muscle contraction	biological_process	15	0.000516619	2.37016	CL10802Contig1; CL11750Contig1; CL14835Contig1; CL16308Contig1; CL2202Contig3; CL28501Contig1; CL33926Contig1; CL415Contig3; CL775Contig4; CL7841Contig1; comp34513_c0_seq7_6; comp75301_c0_seq14_5; comp78538_c1_seq6_4; comp79697_c0_seq3_5; comp79801_c4_seq3_5
GO:0048839	inner ear development	biological_process	11	0.000517496	2.75202	CL11797Contig1; CL14855Contig1; CL19492Contig1; CL27650Contig1; CL34861Contig1; CL7061Contig1; CL7637Contig1; CL8704Contig1; comp51979_c0_seq2_2; comp60814_c0_seq4_1; comp77787_c1_seq42_5
GO:0070098	chemokine-mediated signaling pathway	biological_process	6	0.000546816	3.91592	CL14330Contig1; CL14940Contig1; CL28343Contig1; CL30779Contig1; CL36361Contig1; CL49241Contig1
GO:0086036	regulation of cardiac muscle cell membrane potential	biological_process	5	0.000566267	4.41501	CL16540Contig1; CL27Contig16; comp55633_c0_seq42_2; comp80573_c0_seq64_4; comp81004_c1_seq26_5
GO:0097435	supramolecular fiber organization	biological_process	7	0.000595412	3.50257	CL1709Contig1; CL1709Contig2; CL1729Contig2; CL317Contig3; CL4137Contig2; CL4434Contig2; comp65676_c0_seq8_1
GO:0060048	cardiac muscle contraction	biological_process	18	0.000618987	2.16159	CL11117Contig1; CL12395Contig1; CL1398Contig2; CL16540Contig1; CL19228Contig1; CL19739Contig1; CL27Contig16; CL33926Contig1; CL44804Contig1; CL45719Contig1; CL47428Contig1; CL47431Contig1; CL53167Contig1; CL6295Contig1; comp51466_c0_seq2_3; comp55633_c0_seq42_2; comp80573_c0_seq64_4; comp81004_c1_seq26_5
GO:0048666	neuron development	biological_process	18	0.000618987	2.16159	CL14723Contig1; CL15758Contig1; CL1680Contig1; CL1762Contig1; CL1Contig197; CL1Contig245; CL20Contig3; CL30471Contig1; CL33851Contig1; CL4312Contig1; CL47983Contig1; CL6675Contig2; CL670Contig2; CL670Contig4; CL8427Contig2; comp61935_c0_seq3_1; comp74938_c0_seq1_5; comp79624_c0_seq14_4
GO:0006958	complement activation, classical pathway	biological_process	10	0.000629825	2.83227	CL10368Contig1; CL136Contig7; CL15657Contig1; CL18Contig20; CL26734Contig1; CL31049Contig1; CL420Contig2; CL51249Contig1; CL5207Contig1; comp71413_c0_seq7_1
GO:0007218	neuropeptide signaling pathway	biological_process	15	0.000654746	2.32129	CL13956Contig1; CL14536Contig1; CL16786Contig1; CL17491Contig1; CL18042Contig1; CL18470Contig1; CL18617Contig1; CL28096Contig1; CL28867Contig1; CL28999Contig1; CL29899Contig1; CL36220Contig1; CL37911Contig1; CL561Contig2; comp43384_c0_seq1_2
GO:0031032	actomyosin structure organization	biological_process	14	0.000669896	2.38812	CL11990Contig1; CL11990Contig3; CL19665Contig2; CL19Contig17; CL3312Contig1; CL35661Contig1; CL36480Contig1; CL6654Contig1; comp54957_c0_seq1_2; comp55131_c0_seq137_2; comp68952_c0_seq3_1; comp71131_c0_seq24_1; comp76165_c0_seq1_4; comp79668_c0_seq3_4
GO:0016358	dendrite development	biological_process	11	0.000706083	2.66325	CL1096Contig1; CL2036Contig1; CL22861Contig1; CL272Contig4; CL5579Contig1; CL614Contig2; CL61Contig7; comp71275_c0_seq5_1; comp72989_c0_seq277_5; comp73679_c0_seq22_5; comp79928_c1_seq1_5
GO:0051932	synaptic transmission, GABAergic	biological_process	6	0.000727854	3.75276	CL1064Contig2; CL2112Contig1; CL2112Contig2; CL39028Contig1; CL7809Contig1; comp52337_c1_seq48_2
GO:0060074	synapse maturation	biological_process	6	0.000727854	3.75276	CL11Contig22; CL11Contig34; CL20542Contig1; CL4382Contig1; CL8911Contig1; CL8911Contig2
GO enrichment terms (Profile_44)
id	term	category	ListHits	pval	Enrichment_score	transcript
GO:0006412	translation	biological_process	81	5.12716e-34	4.61054	CL10038Contig1; CL10186Contig1; CL10527Contig1; CL10557Contig1; CL10566Contig1; CL10645Contig1; CL11236Contig1; CL11385Contig1; CL11781Contig1; CL11820Contig1; CL12082Contig1; CL12623Contig1; CL12750Contig1; CL13693Contig1; CL13859Contig1; CL14095Contig1; CL14942Contig1; CL15698Contig1; CL1667Contig2; CL17343Contig1; CL18044Contig1; CL19870Contig1; CL1Contig253; CL1Contig32; CL1Contig46; CL211Con…
GO:0021538	epithalamus development	biological_process	9	1.74448e-09	8.94523	CL11024Contig1; CL1702Contig2; CL2825Contig2; CL3Contig1; CL3Contig124; CL6937Contig1; CL9676Contig1; comp48889_c0_seq1_3; comp71310_c0_seq2_4
GO:0010873	positive regulation of cholesterol esterification	biological_process	7	4.97437e-08	9.04462	CL117Contig2; CL117Contig4; CL154Contig3; CL19721Contig1; CL2Contig270; CL51244Contig1; comp81143_c0_seq1_4
GO:0006351	transcription, DNA-templated	biological_process	303	5.59238e-08	1.33346	CL10024Contig1; CL10133Contig1; CL10455Contig1; CL10715Contig1; CL10729Contig1; CL11024Contig1; CL11110Contig1; CL112Contig6; CL113Contig7; CL1145Contig2; CL1145Contig3; CL11526Contig1; CL11550Contig1; CL11854Contig1; CL12032Contig1; CL1206Contig2; CL1218Contig1; CL12306Contig1; CL1232Contig1; CL1235Contig2; CL12617Contig1; CL1274Contig1; CL1274Contig2; CL129Contig5; CL1300Contig1; CL13095Contig1…
GO:0045607	regulation of inner ear auditory receptor cell differentiation	biological_process	6	1.23123e-07	9.69066	CL27997Contig1; CL33711Contig1; CL43847Contig1; CL50888Contig1; CL51727Contig1; CL7223Contig1
GO:2000974	negative regulation of pro-B cell differentiation	biological_process	6	1.23123e-07	9.69066	CL27997Contig1; CL33711Contig1; CL43847Contig1; CL50888Contig1; CL51727Contig1; CL7223Contig1
GO:0002181	cytoplasmic translation	biological_process	14	1.87854e-07	4.41201	CL1006Contig1; CL11422Contig1; CL11450Contig1; CL11975Contig1; CL11Contig4; CL12127Contig1; CL12803Contig1; CL22491Contig1; CL49Contig1; CL4Contig47; CL5451Contig1; comp11682_c0_seq1_3; comp21617_c0_seq1_4; comp25922_c0_seq1_3
GO:0021861	forebrain radial glial cell differentiation	biological_process	7	1.15022e-06	6.9574	CL10199Contig1; CL1250Contig3; CL27997Contig1; CL43847Contig1; CL50888Contig1; CL51727Contig1; CL7223Contig1
GO:0048715	negative regulation of oligodendrocyte differentiation	biological_process	7	1.15022e-06	6.9574	CL26172Contig1; CL27997Contig1; CL33711Contig1; CL43847Contig1; CL50888Contig1; CL51727Contig1; CL7223Contig1
GO:0050678	regulation of epithelial cell proliferation	biological_process	8	1.34624e-06	6.08042	CL27997Contig1; CL33711Contig1; CL43847Contig1; CL50888Contig1; CL51727Contig1; CL7223Contig1; CL94Contig8; comp61469_c1_seq1_1
GO:0021798	forebrain dorsal/ventral pattern formation	biological_process	5	1.39708e-06	9.2292	CL10199Contig1; CL12032Contig1; CL20633Contig1; CL27340Contig1; CL6554Contig1
GO:0072282	metanephric nephron tubule morphogenesis	biological_process	5	1.39708e-06	9.2292	CL27997Contig1; CL43847Contig1; CL50888Contig1; CL51727Contig1; CL7223Contig1
GO:2000978	negative regulation of forebrain neuron differentiation	biological_process	5	1.39708e-06	9.2292	CL27997Contig1; CL43847Contig1; CL50888Contig1; CL51727Contig1; CL7223Contig1
GO:2000981	negative regulation of inner ear receptor cell differentiation	biological_process	5	1.39708e-06	9.2292	CL27997Contig1; CL43847Contig1; CL50888Contig1; CL51727Contig1; CL7223Contig1
GO:0042668	auditory receptor cell fate determination	biological_process	6	1.60617e-06	7.75253	CL27997Contig1; CL31Contig8; CL43847Contig1; CL50888Contig1; CL51727Contig1; CL7223Contig1
GO:0030878	thyroid gland development	biological_process	9	2.05672e-06	5.28582	CL11854Contig1; CL17425Contig1; CL20064Contig1; CL21365Contig1; CL2476Contig1; CL37254Contig1; CL5868Contig2; CL6554Contig1; CL7774Contig1
GO:0072050	S-shaped body morphogenesis	biological_process	6	4.11963e-06	7.04776	CL27997Contig1; CL43847Contig1; CL50888Contig1; CL51727Contig1; CL5868Contig2; CL7223Contig1
GO:0030516	regulation of axon extension	biological_process	12	4.13851e-06	3.97566	CL11084Contig1; CL117Contig2; CL117Contig4; CL15848Contig1; CL15848Contig2; CL2Contig181; CL2Contig270; CL3251Contig2; CL4522Contig1; CL51244Contig1; CL52451Contig1; comp41911_c0_seq1_2
GO:0032981	mitochondrial respiratory chain complex I assembly	biological_process	15	4.28571e-06	3.40023	CL11608Contig1; CL12155Contig1; CL12315Contig1; CL12636Contig1; CL12796Contig1; CL13451Contig1; CL13770Contig1; CL13929Contig1; CL14426Contig1; CL14570Contig1; CL2829Contig1; CL4902Contig1; CL5Contig66; CL659Contig1; CL739Contig2
GO:0006707	cholesterol catabolic process	biological_process	8	4.43432e-06	5.44037	CL117Contig2; CL117Contig4; CL2Contig270; CL51244Contig1; CL52614Contig1; CL9809Contig1; comp46773_c0_seq4_3; comp49187_c0_seq2_2
GO:0034380	high-density lipoprotein particle assembly	biological_process	8	4.43432e-06	5.44037	CL117Contig2; CL117Contig4; CL154Contig3; CL16335Contig1; CL2187Contig2; CL2Contig270; CL51244Contig1; comp81143_c0_seq1_4
GO:0021781	glial cell fate commitment	biological_process	5	5.21896e-06	8.07555	CL27997Contig1; CL43847Contig1; CL50888Contig1; CL51727Contig1; CL7223Contig1
GO:0072086	specification of loop of Henle identity	biological_process	5	5.21896e-06	8.07555	CL27997Contig1; CL43847Contig1; CL50888Contig1; CL51727Contig1; CL7223Contig1
GO:0097150	neuronal stem cell population maintenance	biological_process	11	6.95456e-06	4.06085	CL1Contig272; CL1Contig47; CL27997Contig1; CL33711Contig1; CL43847Contig1; CL50888Contig1; CL51727Contig1; CL6122Contig1; CL7223Contig1; CL8538Contig1; comp46853_c0_seq5_2
GO:0021536	diencephalon development	biological_process	8	7.50694e-06	5.16835	CL279Contig5; CL3253Contig2; CL3750Contig2; CL3750Contig3; CL5160Contig1; CL5160Contig2; CL6122Contig1; comp46853_c0_seq5_2
GO:0045665	negative regulation of neuron differentiation	biological_process	20	8.09484e-06	2.74912	CL10199Contig1; CL10332Contig2; CL1752Contig2; CL17721Contig1; CL20633Contig1; CL23738Contig1; CL26172Contig1; CL27340Contig1; CL27997Contig1; CL29736Contig1; CL31220Contig1; CL33711Contig1; CL37284Contig1; CL4191Contig1; CL43847Contig1; CL50888Contig1; CL51727Contig1; CL5844Contig2; CL7223Contig1; comp64394_c0_seq8_1
GO:0072049	comma-shaped body morphogenesis	biological_process	5	1.46235e-05	7.17827	CL27997Contig1; CL43847Contig1; CL50888Contig1; CL51727Contig1; CL7223Contig1
GO:0033700	phospholipid efflux	biological_process	7	1.638e-05	5.32036	CL117Contig2; CL117Contig4; CL154Contig3; CL16335Contig1; CL2Contig270; CL51244Contig1; comp81143_c0_seq1_4
GO:0048663	neuron fate commitment	biological_process	11	1.81323e-05	3.74026	CL11024Contig1; CL20609Contig1; CL22516Contig1; CL26172Contig1; CL279Contig5; CL28752Contig1; CL33711Contig1; CL4191Contig1; CL6554Contig1; CL9676Contig1; comp48889_c0_seq1_3
GO:0031102	neuron projection regeneration	biological_process	6	1.86398e-05	5.96349	CL117Contig2; CL117Contig4; CL154Contig3; CL2Contig270; CL51244Contig1; comp81143_c0_seq1_4
GO:0046427	positive regulation of JAK-STAT cascade	biological_process	6	1.86398e-05	5.96349	CL27997Contig1; CL33711Contig1; CL43847Contig1; CL50888Contig1; CL51727Contig1; CL7223Contig1
GO:0048708	astrocyte differentiation	biological_process	6	1.86398e-05	5.96349	CL27997Contig1; CL33711Contig1; CL43847Contig1; CL50888Contig1; CL51727Contig1; CL7223Contig1
GO:0006953	acute-phase response	biological_process	11	2.43518e-05	3.64435	CL1611Contig3; CL20417Contig1; CL33506Contig1; CL48876Contig1; CL714Contig3; CL714Contig4; comp58750_c2_seq3_3; comp61582_c1_seq1_4; comp70044_c0_seq1_1; comp80731_c0_seq8_5; comp81076_c0_seq5_5
GO:0006120	mitochondrial electron transport, NADH to ubiquinone	biological_process	7	2.74786e-05	5.02479	CL12315Contig1; CL12636Contig1; CL13159Contig1; CL13451Contig1; CL14091Contig1; CL14570Contig1; CL5Contig66
GO:0007420	brain development	biological_process	62	3.14023e-05	1.66202	CL10307Contig1; CL107Contig6; CL11024Contig1; CL12306Contig1; CL129Contig5; CL13593Contig1; CL136Contig6; CL14426Contig1; CL15110Contig1; CL1575Contig2; CL15848Contig1; CL15848Contig2; CL16183Contig1; CL173Contig3; CL1752Contig1; CL1752Contig2; CL1761Contig2; CL19494Contig1; CL20633Contig1; CL21080Contig1; CL27340Contig1; CL27997Contig1; CL279Contig5; CL28609Contig1; CL29304Contig1; CL30988Contig…
GO:0021982	pineal gland development	biological_process	5	3.41496e-05	6.46044	CL11024Contig1; CL3Contig1; CL3Contig124; CL9676Contig1; comp48889_c0_seq1_3
GO:0042159	lipoprotein catabolic process	biological_process	5	3.41496e-05	6.46044	CL117Contig2; CL117Contig4; CL2347Contig1; CL2Contig270; CL51244Contig1
GO:0035886	vascular smooth muscle cell differentiation	biological_process	5	3.41496e-05	6.46044	CL16895Contig1; CL200Contig5; CL2488Contig3; CL37183Contig1; CL53195Contig1
GO:0048745	smooth muscle tissue development	biological_process	6	3.4779e-05	5.53752	CL162Contig5; CL18471Contig1; CL34250Contig1; CL4809Contig1; CL4809Contig2; CL6656Contig1
GO:0048469	cell maturation	biological_process	11	4.25234e-05	3.46658	CL10996Contig1; CL18826Contig1; CL22650Contig1; CL26172Contig1; CL27997Contig1; CL390Contig6; CL43847Contig1; CL50888Contig1; CL51727Contig1; CL6066Contig1; CL7223Contig1
GO:0032735	positive regulation of interleukin-12 production	biological_process	7	4.42382e-05	4.76033	CL14451Contig1; CL22218Contig1; CL39592Contig1; CL41505Contig1; CL6517Contig1; CL9285Contig1; comp81226_c0_seq1_4
GO:0050767	regulation of neurogenesis	biological_process	12	5.08534e-05	3.23022	CL10019Contig1; CL10455Contig1; CL22327Contig1; CL27997Contig1; CL33711Contig1; CL43847Contig1; CL473Contig4; CL50888Contig1; CL51727Contig1; CL5906Contig1; CL6447Contig2; CL7223Contig1
GO:0001708	cell fate specification	biological_process	10	5.69606e-05	3.58914	CL1752Contig2; CL20064Contig1; CL20544Contig1; CL33711Contig1; CL37284Contig1; CL40667Contig1; CL45141Contig1; CL47814Contig1; CL73Contig9; comp64394_c0_seq8_1
GO:0031641	regulation of myelination	biological_process	8	6.3961e-05	4.13468	CL1936Contig2; CL27997Contig1; CL38137Contig1; CL43847Contig1; CL50888Contig1; CL51727Contig1; CL7223Contig1; CL882Contig2
GO:0030902	hindbrain development	biological_process	16	6.71878e-05	2.68486	CL1274Contig1; CL1274Contig2; CL16405Contig1; CL1702Contig2; CL17164Contig1; CL171Contig2; CL17721Contig1; CL20064Contig1; CL2290Contig1; CL279Contig5; CL2825Contig2; CL28791Contig1; CL3722Contig1; comp43242_c0_seq5_2; comp64572_c0_seq1_4; comp71310_c0_seq2_4
GO:0045747	positive regulation of Notch signaling pathway	biological_process	13	8.54911e-05	2.94687	CL112Contig6; CL12032Contig1; CL27997Contig1; CL279Contig5; CL2815Contig2; CL33711Contig1; CL43186Contig1; CL43847Contig1; CL50888Contig1; CL51395Contig1; CL51727Contig1; CL7223Contig1; comp49956_c0_seq1_2
GO:0006614	SRP-dependent cotranslational protein targeting to membrane	biological_process	8	9.11175e-05	3.97566	CL11820Contig1; CL12082Contig1; CL211Contig3; CL3899Contig2; CL3Contig62; CL4Contig47; CL7459Contig1; CL9623Contig1
GO:0048935	peripheral nervous system neuron development	biological_process	6	0.000100926	4.84533	CL15622Contig1; CL22311Contig1; CL22687Contig1; CL230Contig8; CL7095Contig1; CL7095Contig2
GO:0043691	reverse cholesterol transport	biological_process	7	0.00010349	4.30696	CL117Contig2; CL117Contig4; CL154Contig3; CL16335Contig1; CL2Contig270; CL51244Contig1; comp81143_c0_seq1_4
GO:2000737	negative regulation of stem cell differentiation	biological_process	8	0.000127316	3.82841	CL1854Contig1; CL27997Contig1; CL33711Contig1; CL43847Contig1; CL50888Contig1; CL51727Contig1; CL6686Contig1; CL7223Contig1
GO:0000185	activation of MAPKKK activity	biological_process	5	0.000131149	5.3837	CL22862Contig1; CL45927Contig1; CL9371Contig1; comp43236_c0_seq4_2; comp68487_c0_seq1_4
GO:0090162	establishment of epithelial cell polarity	biological_process	12	0.000153991	2.92548	CL262Contig1; CL26660Contig1; CL27997Contig1; CL28111Contig1; CL33Contig4; CL43847Contig1; CL50888Contig1; CL51727Contig1; CL5493Contig1; CL7223Contig1; comp69868_c0_seq21_1; comp80669_c1_seq6_5
GO:0006413	translational initiation	biological_process	14	0.000178721	2.66018	CL11820Contig1; CL12082Contig1; CL121Contig2; CL13165Contig1; CL13593Contig1; CL211Contig3; CL22233Contig1; CL23705Contig1; CL3899Contig2; CL3Contig62; CL4Contig47; CL7459Contig1; CL9623Contig1; comp58865_c0_seq1_3
GO:0048703	embryonic viscerocranium morphogenesis	biological_process	16	0.000179008	2.49077	CL104Contig5; CL104Contig6; CL11854Contig1; CL12372Contig1; CL14059Contig1; CL14226Contig2; CL16616Contig1; CL20609Contig1; CL4609Contig1; CL6689Contig1; CL6937Contig1; CL7432Contig1; CL9249Contig1; CL9476Contig1; comp53471_c0_seq13_3; comp76809_c0_seq1_4
GO:0031290	retinal ganglion cell axon guidance	biological_process	11	0.000181995	3.02404	CL10307Contig1; CL146Contig7; CL1828Contig1; CL1867Contig1; CL28609Contig1; CL4697Contig1; CL47064Contig1; CL5651Contig1; comp54537_c0_seq5_2; comp78264_c0_seq4_5; comp80468_c0_seq9_5
GO:0007219	Notch signaling pathway	biological_process	26	0.000208071	2.01163	CL15982Contig1; CL1714Contig1; CL21365Contig1; CL23738Contig1; CL2476Contig1; CL27997Contig1; CL279Contig5; CL29736Contig1; CL31Contig8; CL33711Contig1; CL3750Contig2; CL3750Contig3; CL4191Contig1; CL4329Contig1; CL43847Contig1; CL50888Contig1; CL5160Contig1; CL5160Contig2; CL51727Contig1; CL7223Contig1; CL7774Contig1; CL7845Contig2; CL8267Contig1; CL9675Contig2; comp56149_c1_seq16_2; comp60439_c…
GO:0030917	midbrain-hindbrain boundary development	biological_process	10	0.000208887	3.15144	CL16405Contig1; CL1752Contig2; CL20064Contig1; CL20544Contig1; CL2290Contig1; CL3722Contig1; CL37284Contig1; CL40667Contig1; comp43242_c0_seq5_2; comp64572_c0_seq1_4
GO:0000028	ribosomal small subunit assembly	biological_process	5	0.000227585	4.96957	CL12623Contig1; CL13693Contig1; CL3Contig62; CL7459Contig1; comp81261_c1_seq2_5
GO:0033344	cholesterol efflux	biological_process	8	0.000236114	3.56438	CL117Contig2; CL117Contig4; CL154Contig3; CL16335Contig1; CL2347Contig1; CL2Contig270; CL51244Contig1; comp81143_c0_seq1_4
GO:0034372	very-low-density lipoprotein particle remodeling	biological_process	6	0.000244508	4.30696	CL117Contig2; CL117Contig4; CL154Contig3; CL2Contig270; CL51244Contig1; comp81143_c0_seq1_4
GO:0001657	ureteric bud development	biological_process	11	0.000278045	2.90061	CL10307Contig1; CL17056Contig1; CL171Contig2; CL17688Contig1; CL17721Contig1; CL17781Contig1; CL18826Contig1; CL28609Contig1; CL372Contig1; CL614Contig4; CL889Contig1
GO:0048844	artery morphogenesis	biological_process	9	0.000296075	3.23022	CL112Contig6; CL17688Contig1; CL17781Contig1; CL2347Contig1; CL26119Contig1; CL4191Contig1; CL51395Contig1; CL8538Contig1; comp49956_c0_seq1_2
GO:0045944	positive regulation of transcription from RNA polymerase II promoter	biological_process	140	0.000298727	1.32135	CL10019Contig1; CL10024Contig1; CL10071Contig1; CL10133Contig1; CL10199Contig1; CL10454Contig1; CL10996Contig1; CL11044Contig1; CL112Contig6; CL113Contig8; CL1168Contig2; CL1206Contig2; CL1215Contig1; CL133Contig3; CL1344Contig1; CL138Contig3; CL15164Contig1; CL15771Contig1; CL16126Contig1; CL16895Contig1; CL1702Contig2; CL17039Contig1; CL17056Contig1; CL17088Contig1; CL1729Contig1; CL1751Contig1…
GO:0042157	lipoprotein metabolic process	biological_process	7	0.000303137	3.76859	CL154Contig3; CL16335Contig1; CL2347Contig1; CL4103Contig1; CL4143Contig1; CL7347Contig1; comp81143_c0_seq1_4
GO:0019433	triglyceride catabolic process	biological_process	8	0.000314268	3.44557	CL117Contig2; CL117Contig4; CL154Contig3; CL19007Contig1; CL2347Contig1; CL2Contig270; CL51244Contig1; comp81143_c0_seq1_4
GO:0019083	viral transcription	biological_process	8	0.000314268	3.44557	CL11820Contig1; CL12082Contig1; CL211Contig3; CL3899Contig2; CL3Contig62; CL4Contig47; CL7459Contig1; CL9623Contig1
GO:0030901	midbrain development	biological_process	16	0.000323377	2.37625	CL1190Contig1; CL171Contig2; CL20064Contig1; CL20544Contig1; CL28791Contig1; CL2952Contig2; CL3722Contig1; CL3750Contig2; CL3750Contig3; CL5160Contig1; CL5160Contig2; CL6447Contig2; comp43242_c0_seq5_2; comp64040_c0_seq4_1; comp64572_c0_seq1_4; comp76809_c0_seq1_4
GO:0021984	adenohypophysis development	biological_process	6	0.000361332	4.08028	CL22311Contig1; CL28752Contig1; CL4697Contig1; CL47064Contig1; comp54537_c0_seq5_2; comp78264_c0_seq4_5
GO:0042491	inner ear auditory receptor cell differentiation	biological_process	6	0.000361332	4.08028	CL27997Contig1; CL31Contig8; CL43847Contig1; CL50888Contig1; CL51727Contig1; CL7223Contig1
GO:0048318	axial mesoderm development	biological_process	5	0.00037219	4.6146	CL11024Contig1; CL23544Contig1; CL45779Contig1; CL9676Contig1; comp48889_c0_seq1_3
GO:0007411	axon guidance	biological_process	46	0.000443399	1.62394	CL10109Contig1; CL10199Contig1; CL10307Contig1; CL10996Contig1; CL113Contig8; CL119Contig1; CL119Contig3; CL146Contig7; CL1575Contig2; CL15848Contig1; CL15848Contig2; CL17721Contig1; CL1816Contig1; CL1828Contig1; CL1855Contig1; CL19494Contig1; CL19513Contig1; CL2290Contig1; CL22947Contig1; CL241Contig6; CL28609Contig1; CL29020Contig1; CL3085Contig1; CL30925Contig1; CL31Contig8; CL3251Contig2; CL3…
GO:0060037	pharyngeal system development	biological_process	9	0.000477463	3.06021	CL10996Contig1; CL1300Contig1; CL14226Contig2; CL17721Contig1; CL3665Contig1; CL6689Contig1; CL9476Contig1; CL94Contig8; comp61469_c1_seq1_1
GO:0048646	anatomical structure formation involved in morphogenesis	biological_process	5	0.000579755	4.30696	CL10996Contig1; CL17721Contig1; CL19494Contig1; CL473Contig4; CL6554Contig1
GO:0006123	mitochondrial electron transport, cytochrome c to oxygen	biological_process	5	0.000579755	4.30696	CL11239Contig1; CL13742Contig1; CL14280Contig1; CL45830Contig1; comp58354_c0_seq81_3
GO:0042531	positive regulation of tyrosine phosphorylation of STAT protein	biological_process	13	0.000714723	2.43437	CL14451Contig1; CL22218Contig1; CL27997Contig1; CL35688Contig1; CL39592Contig1; CL41505Contig1; CL43847Contig1; CL50888Contig1; CL51727Contig1; CL6517Contig1; CL7223Contig1; comp51316_c0_seq3_2; comp75718_c1_seq4_5
GO:0048701	embryonic cranial skeleton morphogenesis	biological_process	13	0.000714723	2.43437	CL16616Contig1; CL17164Contig1; CL1752Contig1; CL1855Contig1; CL365Contig3; CL4292Contig1; CL489Contig5; CL6937Contig1; CL834Contig3; CL8538Contig1; CL928Contig2; CL94Contig8; comp61469_c1_seq1_1
GO:0060536	cartilage morphogenesis	biological_process	6	0.000726589	3.69168	CL104Contig5; CL104Contig6; CL14226Contig2; CL17164Contig1; CL6689Contig1; comp53471_c0_seq13_3
GO:0070126	mitochondrial translational termination	biological_process	6	0.000726589	3.69168	CL273Contig6; CL2Contig32; comp46737_c0_seq1_4; comp51252_c0_seq1_1; comp59939_c0_seq1_5; comp68337_c2_seq1_1
GO:0046889	positive regulation of lipid biosynthetic process	biological_process	7	0.000742105	3.34986	CL117Contig2; CL117Contig4; CL15428Contig1; CL1936Contig2; CL2Contig270; CL38137Contig1; CL51244Contig1
GO:0052695	cellular glucuronidation	biological_process	5	0.000867053	4.03778	CL2175Contig1; CL30Contig16; comp54847_c0_seq1_2; comp71599_c0_seq1_1; comp78601_c0_seq10_5
GO:0046549	retinal cone cell development	biological_process	6	0.000994911	3.52388	CL11024Contig1; CL464Contig4; CL4707Contig1; CL9676Contig1; comp48889_c0_seq1_3; comp77902_c0_seq8_5
GO:0070125	mitochondrial translational elongation	biological_process	6	0.000994911	3.52388	CL273Contig6; CL2Contig32; comp46737_c0_seq1_4; comp51252_c0_seq1_1; comp59939_c0_seq1_5; comp68337_c2_seq1_1
GO:0042307	positive regulation of protein import into nucleus	biological_process	8	0.00109001	2.95335	CL10199Contig1; CL2470Contig1; CL6936Contig1; CL6936Contig2; CL8425Contig1; CL882Contig2; comp63464_c0_seq5_1; comp64772_c0_seq7_5
GO:0042472	inner ear morphogenesis	biological_process	16	0.00118247	2.13128	CL10996Contig1; CL136Contig6; CL2290Contig1; CL2476Contig1; CL31229Contig1; CL31Contig8; CL5868Contig2; CL7509Contig1; CL7774Contig1; CL8453Contig1; CL8538Contig1; CL928Contig2; CL94Contig8; comp45754_c0_seq2_2; comp54328_c0_seq1_3; comp61469_c1_seq1_1
GO:0001656	metanephros development	biological_process	7	0.00124824	3.11883	CL10199Contig1; CL10307Contig1; CL18826Contig1; CL24767Contig1; CL26172Contig1; CL28609Contig1; CL5868Contig2
GO:0022010	central nervous system myelination	biological_process	5	0.00125266	3.80026	CL27997Contig1; CL43847Contig1; CL50888Contig1; CL51727Contig1; CL7223Contig1
GO:0050768	negative regulation of neurogenesis	biological_process	9	0.0013573	2.70437	CL1446Contig1; CL17721Contig1; CL1Contig272; CL1Contig47; CL22687Contig1; CL33711Contig1; CL7307Contig1; comp54843_c0_seq1_6; comp76920_c4_seq4_5
GO:0006357	regulation of transcription from RNA polymerase II promoter	biological_process	60	0.00137188	1.45724	CL11044Contig1; CL11084Contig1; CL11780Contig1; CL1206Contig2; CL1235Contig2; CL12872Contig1; CL1344Contig1; CL13510Contig1; CL1378Contig1; CL15769Contig1; CL16895Contig1; CL1936Contig2; CL19408Contig1; CL200Contig5; CL20207Contig1; CL23353Contig1; CL240Contig3; CL2488Contig3; CL2960Contig1; CL30933Contig1; CL30988Contig1; CL31470Contig1; CL3173Contig1; CL3173Contig2; CL3245Contig1; CL3305Contig2…
GO:0006313	transposition, DNA-mediated	biological_process	26	0.00147692	1.77748	CL1328Contig2; CL13744Contig1; CL1677Contig2; CL179Contig6; CL188Contig7; CL25219Contig1; CL28Contig22; CL29515Contig1; CL2983Contig3; CL33726Contig1; CL42883Contig1; CL43Contig11; CL46178Contig1; CL5901Contig2; CL8409Contig1; CL8933Contig2; comp56191_c0_seq3_2; comp56219_c0_seq2_2; comp56221_c0_seq1_2; comp58784_c0_seq1_3; comp71944_c3_seq1_1; comp72095_c0_seq6_1; comp72186_c0_seq14_1; comp77270…
GO:0045892	negative regulation of transcription, DNA-templated	biological_process	75	0.00147834	1.39434	CL10019Contig1; CL10199Contig1; CL10996Contig1; CL129Contig5; CL13062Contig1; CL1344Contig1; CL13770Contig1; CL138Contig3; CL15041Contig1; CL16126Contig1; CL16895Contig1; CL17425Contig1; CL1752Contig2; CL17721Contig1; CL17781Contig1; CL1936Contig2; CL202Contig5; CL20633Contig1; CL21021Contig1; CL21316Contig1; CL21583Contig1; CL2488Contig3; CL26172Contig1; CL27340Contig1; CL27570Contig1; CL278Cont…
GO:0021854	hypothalamus development	biological_process	7	0.00158787	3.01487	CL1190Contig1; CL28752Contig1; CL28885Contig1; CL6122Contig1; comp28639_c0_seq1_2; comp46853_c0_seq5_2; comp76662_c0_seq1_5
GO:0042742	defense response to bacterium	biological_process	18	0.00161109	1.98783	CL11431Contig1; CL12552Contig1; CL14479Contig1; CL16126Contig1; CL17149Contig1; CL25034Contig1; CL35878Contig1; CL3891Contig2; CL4139Contig1; CL43573Contig1; CL8467Contig1; CL8629Contig1; comp33931_c0_seq1_2; comp52228_c0_seq1_2; comp54184_c0_seq10_2; comp57375_c0_seq2_4; comp63464_c0_seq5_1; comp80909_c4_seq4_4
GO:0008593	regulation of Notch signaling pathway	biological_process	8	0.00166865	2.79371	CL23738Contig1; CL279Contig5; CL29736Contig1; CL33711Contig1; CL3750Contig2; CL3750Contig3; CL6122Contig1; comp46853_c0_seq5_2
GO:0042573	retinoic acid metabolic process	biological_process	5	0.00175674	3.58914	CL17164Contig1; CL2501Contig1; CL2847Contig2; CL7083Contig1; comp34398_c0_seq2_2
GO:0010243	response to organonitrogen compound	biological_process	5	0.00175674	3.58914	CL3700Contig1; CL3700Contig2; CL46524Contig1; comp63464_c0_seq5_1; comp64772_c0_seq7_5
GO:0030514	negative regulation of BMP signaling pathway	biological_process	14	0.00208954	2.12815	CL12372Contig1; CL14601Contig1; CL16046Contig1; CL1752Contig2; CL17688Contig1; CL17781Contig1; CL1936Contig2; CL3056Contig1; CL33711Contig1; CL37284Contig1; CL372Contig1; CL40667Contig1; CL8110Contig1; comp80400_c2_seq12_5
GO:0007596	blood coagulation	biological_process	19	0.0021853	1.90308	CL11120Contig1; CL1195Contig2; CL11Contig26; CL13095Contig1; CL14894Contig1; CL15500Contig1; CL15641Contig1; CL1986Contig3; CL22012Contig1; CL24Contig19; CL24Contig23; CL24Contig8; CL27298Contig1; CL350Contig5; CL4660Contig1; CL7875Contig1; comp52774_c0_seq5_1; comp64814_c0_seq2_5; comp69892_c0_seq3_1
GO:0042104	positive regulation of activated T cell proliferation	biological_process	6	0.00228333	3.10101	CL14451Contig1; CL22218Contig1; CL2902Contig2; CL9285Contig1; comp47150_c0_seq3_2; comp81226_c0_seq1_4
GO:0042832	defense response to protozoan	biological_process	5	0.00240077	3.40023	CL14451Contig1; CL22218Contig1; CL39592Contig1; CL41505Contig1; CL6517Contig1
GO:0042416	dopamine biosynthetic process	biological_process	5	0.00240077	3.40023	CL15258Contig1; CL5629Contig1; CL7566Contig1; CL7566Contig2; comp56634_c0_seq1_3
GO enrichment terms (Profile_45)
id	term	category	ListHits	pval	Enrichment_score	transcript
GO:0023019	signal transduction involved in regulation of gene expression	biological_process	6	5.06012e-11	36.435	CL17364Contig1; CL23774Contig1; CL25288Contig1; CL25820Contig1; CL45695Contig1; CL47843Contig1
GO:0042664	negative regulation of endodermal cell fate specification	biological_process	6	1.05762e-08	20.0393	CL25288Contig1; CL45695Contig1; CL47843Contig1; CL4926Contig2; CL51708Contig1; CL9190Contig1
GO:0001756	somitogenesis	biological_process	12	1.27472e-06	4.88763	CL10350Contig1; CL13474Contig1; CL23774Contig1; CL25288Contig1; CL25820Contig1; CL2703Contig2; CL29380Contig1; CL45695Contig1; CL46458Contig1; CL47843Contig1; CL496Contig3; comp57647_c0_seq2_4
GO:0015074	DNA integration	biological_process	20	1.4745e-06	3.22693	CL1472Contig1; CL19256Contig1; CL1Contig147; CL22701Contig1; CL27406Contig1; CL29916Contig1; CL2Contig217; CL31568Contig1; CL31864Contig1; CL35277Contig1; CL38846Contig1; CL45004Contig1; CL45115Contig1; CL8599Contig1; CL866Contig1; CL866Contig2; comp55615_c0_seq3_2; comp58783_c0_seq1_3; comp81083_c3_seq1_4; comp81293_c2_seq1_5
GO:0009880	embryonic pattern specification	biological_process	7	2.70587e-06	7.92513	CL13474Contig1; CL25288Contig1; CL29380Contig1; CL3917Contig1; CL45695Contig1; CL46458Contig1; CL47843Contig1
GO:0048738	cardiac muscle tissue development	biological_process	6	6.99339e-06	8.34969	CL1516Contig1; CL3917Contig1; CL4926Contig2; CL51708Contig1; comp57847_c0_seq2_1; comp78674_c0_seq2_4
GO:0001707	mesoderm formation	biological_process	7	1.10982e-05	6.58567	CL13474Contig1; CL1466Contig1; CL25288Contig1; CL3917Contig1; CL45695Contig1; CL47843Contig1; comp57647_c0_seq2_4
GO:0036342	post-anal tail morphogenesis	biological_process	6	1.987e-05	7.15688	CL23774Contig1; CL25820Contig1; CL26Contig13; CL4926Contig2; CL51708Contig1; comp57647_c0_seq2_4
GO:0000462	maturation of SSU-rRNA from tricistronic rRNA transcript (SSU-rRNA, 5.8S rRNA, LSU-rRNA)	biological_process	5	2.72148e-05	8.34969	CL14761Contig1; CL15158Contig1; CL16009Contig1; CL3Contig24; CL9404Contig1
GO:0003341	cilium movement	biological_process	7	7.38516e-05	5.08242	CL3296Contig1; CL33906Contig1; CL4160Contig1; CL4160Contig2; CL6064Contig1; comp55885_c0_seq27_2; comp65040_c0_seq2_1
GO:0009952	anterior/posterior pattern specification	biological_process	8	0.000108858	4.30952	CL15108Contig1; CL23774Contig1; CL2703Contig2; CL2826Contig2; CL7378Contig1; CL8940Contig1; CL9190Contig1; comp57647_c0_seq2_4
GO:0046718	viral entry into host cell	biological_process	5	0.00020761	5.85943	CL29916Contig1; CL4327Contig1; comp58783_c0_seq1_3; comp74071_c0_seq1_4; comp81293_c2_seq1_5
GO:0007498	mesoderm development	biological_process	5	0.000228668	5.75841	CL1466Contig1; CL23774Contig1; CL25820Contig1; CL9190Contig1; comp57647_c0_seq2_4
GO:0001570	vasculogenesis	biological_process	7	0.000490031	3.86432	CL1516Contig1; CL16428Contig1; CL20814Contig1; CL23774Contig1; CL25820Contig1; comp37003_c0_seq2_6; comp57847_c0_seq2_1
GO:0007369	gastrulation	biological_process	5	0.000545327	4.91158	CL25288Contig1; CL45695Contig1; CL47843Contig1; CL51948Contig1; comp57847_c0_seq2_1
GO:0006898	receptor-mediated endocytosis	biological_process	7	0.000608283	3.74066	CL15256Contig1; CL259Contig2; CL28547Contig1; CL3691Contig2; CL7427Contig1; CL9608Contig2; comp78674_c0_seq2_4
GO:0001503	ossification	biological_process	7	0.000827873	3.56933	CL1718Contig1; CL3917Contig1; CL516Contig2; CL5424Contig1; CL5424Contig3; comp40981_c0_seq2_3; comp76565_c0_seq5_5
GO:0006310	DNA recombination	biological_process	12	0.000998029	2.55277	CL19256Contig1; CL1Contig147; CL27406Contig1; CL29916Contig1; CL31568Contig1; CL31864Contig1; CL38846Contig1; CL866Contig1; CL866Contig2; comp42581_c0_seq1_3; comp58783_c0_seq1_3; comp81293_c2_seq1_5
GO:0002244	hematopoietic progenitor cell differentiation	biological_process	6	0.00122764	3.71097	CL11060Contig1; CL16428Contig1; CL4160Contig1; CL4160Contig2; CL5260Contig1; comp35100_c0_seq1_6
GO:0007005	mitochondrion organization	biological_process	6	0.00159561	3.54677	CL16220Contig1; CL34543Contig1; CL47496Contig1; comp40929_c0_seq1_3; comp71069_c0_seq3_5; comp80426_c0_seq18_5
GO:0006313	transposition, DNA-mediated	biological_process	8	0.0022945	2.82741	CL21873Contig1; CL22701Contig1; CL29751Contig1; CL31568Contig1; CL44872Contig1; CL76Contig10; comp55615_c0_seq3_2; comp81083_c3_seq1_4
GO:0030154	cell differentiation	biological_process	23	0.00256437	1.80322	CL13158Contig1; CL13474Contig1; CL23009Contig1; CL240Contig2; CL28118Contig1; CL283Contig2; CL30126Contig1; CL3945Contig1; CL4903Contig1; CL4Contig40; CL6495Contig2; CL8873Contig1; CL8940Contig1; CL9190Contig1; CL9544Contig1; CL9747Contig1; comp50813_c0_seq1_3; comp50822_c1_seq4_2; comp51928_c0_seq7_3; comp54880_c2_seq12_2; comp57251_c0_seq10_3; comp57282_c1_seq6_3; comp79919_c1_seq26_4
GO:0006364	rRNA processing	biological_process	6	0.00309092	3.15579	CL15158Contig1; CL22414Contig1; CL3Contig24; CL4495Contig2; CL676Contig2; CL8051Contig1
GO:0030509	BMP signaling pathway	biological_process	6	0.00432752	2.96878	CL13210Contig1; CL23774Contig1; CL25820Contig1; CL3917Contig1; CL7999Contig1; CL9440Contig1
GO:0008543	fibroblast growth factor receptor signaling pathway	biological_process	5	0.00460193	3.2426	CL161Contig5; CL2072Contig2; CL4926Contig2; CL51708Contig1; CL9190Contig1
GO:0016042	lipid catabolic process	biological_process	6	0.00507071	2.88335	CL12225Contig1; CL1255Contig2; CL2165Contig1; CL32506Contig1; comp54951_c5_seq24_2; comp70426_c0_seq4_4
GO:0007275	multicellular organism development	biological_process	21	0.00653494	1.71276	CL11838Contig1; CL13158Contig1; CL16387Contig1; CL19244Contig1; CL2041Contig2; CL2041Contig3; CL23009Contig1; CL24221Contig1; CL28118Contig1; CL29164Contig1; CL2962Contig1; CL35Contig13; CL4039Contig1; CL4Contig40; CL52164Contig1; CL6908Contig2; CL835Contig1; comp50822_c1_seq4_2; comp54880_c2_seq12_2; comp63946_c0_seq1_4; comp71681_c0_seq2_4
GO:0032956	regulation of actin cytoskeleton organization	biological_process	5	0.00780461	2.90424	CL26Contig16; CL28547Contig1; CL3691Contig2; comp37832_c0_seq1_6; comp50931_c0_seq10_3
GO:0001947	heart looping	biological_process	5	0.00880719	2.8304	CL10350Contig1; CL17364Contig1; CL25288Contig1; CL45695Contig1; CL47843Contig1
GO:0045892	negative regulation of transcription, DNA-templated	biological_process	18	0.00926968	1.73001	CL1260Contig2; CL1466Contig1; CL25288Contig1; CL28523Contig1; CL29380Contig1; CL3917Contig1; CL447Contig5; CL45695Contig1; CL46458Contig1; CL47843Contig1; CL4Contig40; CL6495Contig2; CL8873Contig1; CL9440Contig1; comp37003_c0_seq2_6; comp40981_c0_seq2_3; comp50813_c0_seq1_3; comp52263_c0_seq1_1
GO enrichment terms (Profile_46)
id	term	category	ListHits	pval	Enrichment_score	transcript
GO:0015074	DNA integration	biological_process	102	4.94286e-27	3.19605	CL1137Contig1; CL11982Contig1; CL12555Contig2; CL12855Contig1; CL1405Contig2; CL1416Contig1; CL15768Contig1; CL1633Contig1; CL17029Contig1; CL1703Contig3; CL17261Contig1; CL17347Contig1; CL179Contig3; CL1850Contig1; CL18637Contig2; CL1884Contig2; CL19796Contig1; CL1Contig204; CL1Contig256; CL1Contig336; CL1Contig340; CL1Contig343; CL1Contig345; CL1Contig347; CL1Contig90; CL2167Contig1; CL217Conti…
GO:0006313	transposition, DNA-mediated	biological_process	43	2.55254e-11	2.95135	CL11218Contig1; CL12555Contig2; CL12855Contig1; CL179Contig3; CL1Contig339; CL20321Contig1; CL217Contig2; CL22Contig24; CL2769Contig2; CL28Contig19; CL29256Contig1; CL2983Contig2; CL2Contig195; CL3109Contig1; CL35556Contig1; CL35836Contig1; CL36184Contig1; CL37271Contig1; CL38098Contig1; CL4368Contig1; CL43982Contig1; CL4623Contig1; CL47744Contig1; CL49341Contig1; CL53Contig1; CL5733Contig1; CL5C…
GO:0050718	positive regulation of interleukin-1 beta secretion	biological_process	18	6.26469e-08	3.89166	CL12257Contig1; CL16546Contig1; CL22925Contig1; CL25659Contig1; CL32029Contig1; CL37438Contig1; CL49652Contig1; CL5Contig42; CL7125Contig1; CL7125Contig2; CL76Contig3; CL76Contig6; CL8293Contig1; CL9990Contig1; comp54393_c0_seq7_3; comp57272_c1_seq2_3; comp57860_c0_seq12_3; comp77145_c1_seq2_5
GO:0070286	axonemal dynein complex assembly	biological_process	8	3.09155e-07	6.91851	CL16475Contig1; CL27357Contig1; CL29103Contig1; CL4983Contig1; CL51051Contig1; CL6991Contig1; CL6991Contig2; CL8170Contig2
GO:0006310	DNA recombination	biological_process	50	3.35805e-07	2.06564	CL11982Contig1; CL13526Contig1; CL1416Contig1; CL17261Contig1; CL1884Contig2; CL19796Contig1; CL1Contig204; CL1Contig256; CL1Contig340; CL1Contig343; CL1Contig345; CL1Contig347; CL1Contig90; CL2167Contig1; CL22212Contig1; CL2283Contig1; CL2397Contig3; CL251Contig3; CL2597Contig1; CL27385Contig1; CL2783Contig1; CL2822Contig3; CL2Contig250; CL326Contig4; CL33165Contig1; CL333Contig6; CL3341Contig1;…
GO:1900226	negative regulation of NLRP3 inflammasome complex assembly	biological_process	14	9.94571e-07	3.94806	CL29169Contig1; CL3047Contig1; CL36051Contig1; CL38347Contig1; CL5Contig71; CL5Contig72; comp55698_c2_seq3_3; comp56159_c0_seq2_2; comp58641_c2_seq1_3; comp58787_c0_seq1_3; comp71837_c0_seq1_1; comp74370_c0_seq24_4; comp78317_c0_seq23_5; comp79099_c0_seq7_5
GO:0032687	negative regulation of interferon-alpha production	biological_process	14	1.35682e-06	3.86406	CL29169Contig1; CL3047Contig1; CL36051Contig1; CL38347Contig1; CL5Contig71; CL5Contig72; comp55698_c2_seq3_3; comp56159_c0_seq2_2; comp58641_c2_seq1_3; comp58787_c0_seq1_3; comp71837_c0_seq1_1; comp74370_c0_seq24_4; comp78317_c0_seq23_5; comp79099_c0_seq7_5
GO:0072116	pronephros formation	biological_process	5	1.3646e-06	9.26586	CL23698Contig1; CL28812Contig1; CL2Contig177; comp42246_c0_seq5_2; comp70643_c0_seq3_5
GO:0048793	pronephros development	biological_process	19	1.60021e-06	3.1199	CL10829Contig1; CL16475Contig1; CL2052Contig2; CL21462Contig1; CL2Contig177; CL2Contig201; CL35624Contig1; CL35700Contig1; CL51919Contig1; CL5868Contig1; CL5877Contig1; CL7803Contig1; CL7803Contig2; CL8710Contig1; comp34761_c0_seq4_2; comp42246_c0_seq5_2; comp57234_c0_seq14_3; comp70643_c0_seq3_5; comp74111_c0_seq3_4
GO:0070232	regulation of T cell apoptotic process	biological_process	8	2.42512e-06	5.76542	CL12215Contig1; CL1387Contig2; CL1490Contig1; CL21114Contig1; CL21114Contig2; CL32116Contig1; CL32489Contig1; comp79871_c0_seq12_4
GO:0043049	otic placode formation	biological_process	12	2.84115e-06	4.09648	CL15778Contig1; CL16081Contig1; CL16602Contig1; CL16863Contig1; CL35624Contig1; CL3Contig101; CL3Contig73; CL4641Contig2; CL7035Contig1; CL9202Contig1; CL930Contig3; comp64560_c0_seq1_5
GO:0035082	axoneme assembly	biological_process	12	2.84115e-06	4.09648	CL16475Contig1; CL3925Contig1; CL3925Contig3; CL3925Contig4; CL5877Contig1; CL613Contig2; CL7002Contig1; CL7002Contig2; CL752Contig2; comp42431_c0_seq3_6; comp53868_c0_seq3_3; comp71487_c0_seq2_4
GO:0032688	negative regulation of interferon-beta production	biological_process	15	4.07248e-06	3.41374	CL1206Contig3; CL29169Contig1; CL3047Contig1; CL36051Contig1; CL38347Contig1; CL5Contig71; CL5Contig72; comp55698_c2_seq3_3; comp56159_c0_seq2_2; comp58641_c2_seq1_3; comp58787_c0_seq1_3; comp71837_c0_seq1_1; comp74370_c0_seq24_4; comp78317_c0_seq23_5; comp79099_c0_seq7_5
GO:0032197	transposition, RNA-mediated	biological_process	16	4.70612e-06	3.24305	CL13526Contig1; CL1884Contig2; CL19796Contig1; CL2167Contig1; CL2783Contig1; CL2822Contig3; CL326Contig4; CL3341Contig1; CL3980Contig1; CL4189Contig1; CL42302Contig1; CL5255Contig1; CL8089Contig1; CL8Contig30; CL9960Contig1; comp56559_c0_seq1_3
GO:1900016	negative regulation of cytokine production involved in inflammatory response	biological_process	15	5.22308e-06	3.35488	CL29169Contig1; CL3047Contig1; CL3384Contig1; CL36051Contig1; CL38347Contig1; CL5Contig71; CL5Contig72; comp55698_c2_seq3_3; comp56159_c0_seq2_2; comp58641_c2_seq1_3; comp58787_c0_seq1_3; comp71837_c0_seq1_1; comp74370_c0_seq24_4; comp78317_c0_seq23_5; comp79099_c0_seq7_5
GO:1901223	negative regulation of NIK/NF-kappaB signaling	biological_process	15	6.65596e-06	3.29802	CL29169Contig1; CL3047Contig1; CL36051Contig1; CL38347Contig1; CL5Contig71; CL5Contig72; CL76Contig3; comp55698_c2_seq3_3; comp56159_c0_seq2_2; comp58641_c2_seq1_3; comp58787_c0_seq1_3; comp71837_c0_seq1_1; comp74370_c0_seq24_4; comp78317_c0_seq23_5; comp79099_c0_seq7_5
GO:0006369	termination of RNA polymerase II transcription	biological_process	12	7.42491e-06	3.79674	CL14377Contig1; CL15172Contig1; CL26959Contig1; CL28293Contig1; CL29420Contig1; CL31621Contig1; CL51616Contig1; CL7607Contig1; CL7607Contig2; comp48674_c0_seq31_2; comp53118_c1_seq27_2; comp79271_c0_seq10_4
GO:0048147	negative regulation of fibroblast proliferation	biological_process	19	7.88556e-06	2.83301	CL11652Contig1; CL20766Contig1; CL29169Contig1; CL3047Contig1; CL34928Contig1; CL36051Contig1; CL3737Contig1; CL37411Contig1; CL38347Contig1; CL5Contig71; CL5Contig72; comp55698_c2_seq3_3; comp56159_c0_seq2_2; comp58641_c2_seq1_3; comp58787_c0_seq1_3; comp71837_c0_seq1_1; comp74370_c0_seq24_4; comp78317_c0_seq23_5; comp79099_c0_seq7_5
GO:0045824	negative regulation of innate immune response	biological_process	15	2.04891e-05	3.04036	CL29169Contig1; CL3047Contig1; CL36051Contig1; CL38347Contig1; CL5Contig71; CL5Contig72; CL669Contig1; comp55698_c2_seq3_3; comp56159_c0_seq2_2; comp58641_c2_seq1_3; comp58787_c0_seq1_3; comp71837_c0_seq1_1; comp74370_c0_seq24_4; comp78317_c0_seq23_5; comp79099_c0_seq7_5
GO:1902895	positive regulation of pri-miRNA transcription from RNA polymerase II promoter	biological_process	9	2.61861e-05	4.16964	CL15078Contig1; CL16310Contig1; CL18190Contig1; CL2721Contig1; CL27510Contig1; CL4169Contig1; CL4169Contig2; CL9Contig23; comp77346_c0_seq10_4
GO:0006376	mRNA splice site selection	biological_process	9	2.61861e-05	4.16964	CL24754Contig1; CL2Contig261; CL32598Contig1; CL32747Contig1; CL37735Contig1; CL51196Contig1; CL5Contig28; comp51852_c0_seq12_3; comp53915_c1_seq17_2
GO:0016055	Wnt signaling pathway	biological_process	46	2.70564e-05	1.82484	CL10191Contig1; CL11161Contig2; CL1209Contig2; CL12436Contig1; CL1347Contig1; CL13515Contig1; CL1397Contig2; CL13Contig10; CL1419Contig2; CL14851Contig1; CL15Contig16; CL18373Contig1; CL19166Contig1; CL20259Contig1; CL20525Contig1; CL2052Contig2; CL21754Contig1; CL22340Contig1; CL22870Contig1; CL26Contig12; CL30469Contig1; CL32885Contig1; CL35700Contig1; CL36095Contig1; CL45533Contig1; CL4730Cont…
GO:0030901	midbrain development	biological_process	18	2.8553e-05	2.6839	CL1028Contig3; CL11980Contig1; CL16041Contig1; CL16602Contig1; CL29641Contig1; CL2Contig186; CL2Contig301; CL2Contig69; CL35624Contig1; CL3Contig101; CL3Contig73; CL4254Contig1; CL49348Contig1; CL50068Contig1; CL7235Contig1; CL9202Contig1; comp52401_c0_seq16_2; comp64560_c0_seq1_5
GO:0001947	heart looping	biological_process	22	3.06911e-05	2.41855	CL10139Contig1; CL10682Contig1; CL14975Contig1; CL14Contig24; CL16475Contig1; CL2115Contig2; CL21814Contig1; CL22340Contig1; CL23698Contig1; CL28812Contig1; CL2Contig177; CL2Contig201; CL31334Contig1; CL4563Contig1; CL477Contig4; CL5877Contig1; CL693Contig3; comp42246_c0_seq5_2; comp42431_c0_seq3_6; comp53868_c0_seq3_3; comp55975_c0_seq2_3; comp70643_c0_seq3_5
GO:0006378	mRNA polyadenylation	biological_process	11	3.11009e-05	3.56736	CL15336Contig1; CL26959Contig1; CL28293Contig1; CL31621Contig1; CL37411Contig1; CL51616Contig1; CL7607Contig1; CL7607Contig2; CL7607Contig3; comp53118_c1_seq27_2; comp67840_c0_seq2_4
GO:0060603	mammary gland duct morphogenesis	biological_process	5	3.33836e-05	6.4861	CL22276Contig1; CL2427Contig2; CL8734Contig1; CL91Contig3; comp54004_c0_seq1_3
GO:0003404	optic vesicle morphogenesis	biological_process	5	3.33836e-05	6.4861	CL2241Contig1; CL241Contig3; CL27694Contig1; CL928Contig1; comp71159_c2_seq11_1
GO:0051451	myoblast migration	biological_process	6	3.38938e-05	5.55951	CL19265Contig1; CL2037Contig2; CL2115Contig2; CL7274Contig1; CL94Contig11; CL94Contig3
GO:0032715	negative regulation of interleukin-6 production	biological_process	17	3.59126e-05	2.72256	CL29169Contig1; CL3047Contig1; CL3384Contig1; CL36051Contig1; CL38347Contig1; CL5Contig71; CL5Contig72; comp52465_c1_seq20_2; comp55698_c2_seq3_3; comp56159_c0_seq2_2; comp58641_c2_seq1_3; comp58787_c0_seq1_3; comp71837_c0_seq1_1; comp74370_c0_seq24_4; comp77829_c0_seq31_4; comp78317_c0_seq23_5; comp79099_c0_seq7_5
GO:0032691	negative regulation of interleukin-1 beta production	biological_process	10	4.09936e-05	3.70634	CL16634Contig1; CL29169Contig1; CL38347Contig1; CL5Contig72; comp56159_c0_seq2_2; comp58641_c2_seq1_3; comp71837_c0_seq1_1; comp74370_c0_seq24_4; comp78317_c0_seq23_5; comp79099_c0_seq7_5
GO:0031396	regulation of protein ubiquitination	biological_process	10	4.09936e-05	3.70634	CL29169Contig1; CL35595Contig1; CL38347Contig1; CL5Contig72; comp56159_c0_seq2_2; comp58641_c2_seq1_3; comp71837_c0_seq1_1; comp74370_c0_seq24_4; comp78317_c0_seq23_5; comp79099_c0_seq7_5
GO:0032720	negative regulation of tumor necrosis factor production	biological_process	17	4.27269e-05	2.68936	CL29169Contig1; CL3047Contig1; CL3384Contig1; CL36051Contig1; CL38347Contig1; CL5Contig71; CL5Contig72; comp55698_c2_seq3_3; comp56159_c0_seq2_2; comp58641_c2_seq1_3; comp58787_c0_seq1_3; comp71837_c0_seq1_1; comp74370_c0_seq24_4; comp77829_c0_seq31_4; comp78317_c0_seq23_5; comp79099_c0_seq7_5; comp79158_c0_seq17_5
GO:0001708	cell fate specification	biological_process	10	5.49329e-05	3.60339	CL10815Contig1; CL16281Contig1; CL16602Contig1; CL19250Contig1; CL2115Contig2; CL22015Contig1; CL2Contig201; CL33757Contig1; CL35624Contig1; CL9202Contig1
GO:0007411	axon guidance	biological_process	49	5.8715e-05	1.73672	CL119Contig8; CL12422Contig1; CL15078Contig1; CL15299Contig1; CL15537Contig1; CL1575Contig1; CL15Contig20; CL161Contig8; CL166Contig2; CL18481Contig1; CL18710Contig1; CL22276Contig1; CL2241Contig1; CL241Contig3; CL2427Contig2; CL26700Contig1; CL27008Contig1; CL27562Contig1; CL2Contig201; CL2Contig301; CL2Contig69; CL30768Contig1; CL31094Contig1; CL3251Contig1; CL38690Contig1; CL402Contig7; CL427C…
GO:0032495	response to muramyl dipeptide	biological_process	8	6.20055e-05	4.1511	CL12257Contig1; CL22925Contig1; CL32029Contig1; CL49652Contig1; CL5327Contig1; CL76Contig6; comp57272_c1_seq2_3; comp58876_c0_seq1_1
GO:0030902	hindbrain development	biological_process	16	6.39604e-05	2.69552	CL10072Contig1; CL11027Contig1; CL15Contig20; CL16041Contig1; CL16602Contig1; CL21462Contig1; CL22276Contig1; CL29641Contig1; CL2Contig201; CL2Contig301; CL2Contig69; CL35624Contig1; CL40504Contig1; CL71Contig1; CL9202Contig1; comp80903_c5_seq4_4
GO:0043967	histone H4 acetylation	biological_process	14	6.79358e-05	2.88271	CL1628Contig1; CL16546Contig1; CL19442Contig1; CL25659Contig1; CL25794Contig1; CL3538Contig1; CL505Contig2; CL5Contig42; CL7125Contig1; CL7125Contig2; CL8293Contig1; comp57860_c0_seq12_3; comp59054_c0_seq1_4; comp77145_c1_seq2_5
GO:1904784	NLRP1 inflammasome complex assembly	biological_process	5	6.86303e-05	5.89645	CL12257Contig1; CL22925Contig1; CL32029Contig1; CL49652Contig1; CL76Contig6
GO:0060416	response to growth hormone	biological_process	9	9.67439e-05	3.64843	CL16546Contig1; CL25659Contig1; CL419Contig2; CL5Contig42; CL7125Contig1; CL7125Contig2; CL8293Contig1; comp57860_c0_seq12_3; comp77145_c1_seq2_5
GO:0002042	cell migration involved in sprouting angiogenesis	biological_process	6	9.84123e-05	4.86458	CL2241Contig1; CL241Contig3; CL27008Contig1; CL91Contig3; comp71159_c2_seq11_1; comp72218_c2_seq3_1
GO:0014067	negative regulation of phosphatidylinositol 3-kinase signaling	biological_process	14	9.96242e-05	2.79401	CL29169Contig1; CL3047Contig1; CL36051Contig1; CL38347Contig1; CL5Contig71; CL5Contig72; comp55698_c2_seq3_3; comp56159_c0_seq2_2; comp58641_c2_seq1_3; comp58787_c0_seq1_3; comp71837_c0_seq1_1; comp74370_c0_seq24_4; comp78317_c0_seq23_5; comp79099_c0_seq7_5
GO:0060271	cilium assembly	biological_process	53	0.000120129	1.65271	CL10072Contig1; CL1028Contig3; CL10682Contig1; CL10792Contig1; CL1080Contig2; CL10950Contig1; CL12018Contig2; CL1371Contig2; CL14851Contig1; CL1495Contig1; CL14961Contig1; CL14975Contig1; CL15Contig16; CL160Contig8; CL1631Contig4; CL16475Contig1; CL16602Contig1; CL16731Contig1; CL16793Contig1; CL1Contig186; CL1Contig201; CL1Contig216; CL21814Contig1; CL23698Contig1; CL23Contig18; CL27357Contig1; …
GO:0048568	embryonic organ development	biological_process	13	0.000122361	2.85828	CL15700Contig1; CL15841Contig1; CL16310Contig1; CL2115Contig2; CL2721Contig1; CL27510Contig1; CL3082Contig3; CL4757Contig1; CL4757Contig3; CL53026Contig1; CL7845Contig1; CL8235Contig3; CL9Contig23
GO:0032199	reverse transcription involved in RNA-mediated transposition	biological_process	8	0.000123494	3.84361	CL13526Contig1; CL2822Contig3; CL326Contig4; CL3341Contig1; CL3980Contig1; CL4189Contig1; CL8089Contig1; comp56559_c0_seq1_3
GO:0032695	negative regulation of interleukin-12 production	biological_process	9	0.000129258	3.53787	CL29169Contig1; CL38347Contig1; CL5Contig72; comp56159_c0_seq2_2; comp58641_c2_seq1_3; comp71837_c0_seq1_1; comp74370_c0_seq24_4; comp78317_c0_seq23_5; comp79099_c0_seq7_5
GO:0044826	viral genome integration into host DNA	biological_process	7	0.000147467	4.12752	CL22212Contig1; CL2283Contig1; CL2397Contig3; CL251Contig3; CL2Contig250; CL33Contig13; CL33Contig9
GO:0075713	establishment of integrated proviral latency	biological_process	7	0.000147467	4.12752	CL22212Contig1; CL2283Contig1; CL2397Contig3; CL251Contig3; CL2Contig250; CL33Contig13; CL33Contig9
GO:0048386	positive regulation of retinoic acid receptor signaling pathway	biological_process	8	0.000169588	3.70634	CL16546Contig1; CL25659Contig1; CL5Contig42; CL7125Contig1; CL7125Contig2; CL8293Contig1; comp57860_c0_seq12_3; comp77145_c1_seq2_5
GO:0031290	retinal ganglion cell axon guidance	biological_process	11	0.000175346	3.03605	CL18710Contig1; CL1903Contig2; CL26700Contig1; CL355Contig4; CL357Contig2; CL51548Contig1; CL7245Contig1; CL91Contig3; comp42431_c0_seq3_6; comp53868_c0_seq3_3; comp71616_c0_seq30_1
GO:0009950	dorsal/ventral axis specification	biological_process	10	0.000201744	3.16395	CL1347Contig1; CL13Contig7; CL14851Contig1; CL16310Contig1; CL20766Contig1; CL2721Contig1; CL4621Contig1; CL68Contig14; comp25730_c0_seq1_3; comp79214_c0_seq2_4
GO:0045820	negative regulation of glycolytic process	biological_process	5	0.000222665	4.98931	CL10248Contig1; CL4169Contig1; CL4169Contig2; CL9461Contig1; comp36519_c0_seq1_3
GO:0034504	protein localization to nucleus	biological_process	9	0.000286731	3.24305	CL10135Contig1; CL15Contig20; CL2115Contig2; CL35732Contig1; CL5167Contig2; CL5463Contig1; CL94Contig11; CL94Contig3; comp50329_c0_seq3_2
GO:0035904	aorta development	biological_process	8	0.000305096	3.45925	CL1512Contig1; CL18621Contig1; CL45414Contig1; CL6394Contig1; CL6394Contig2; comp53083_c0_seq7_2; comp62018_c0_seq8_1; comp77346_c0_seq10_4
GO:0006487	protein N-linked glycosylation	biological_process	10	0.000318272	3.01679	CL12275Contig1; CL17566Contig1; CL20414Contig1; CL21865Contig1; CL31754Contig1; CL3Contig135; CL45314Contig1; CL45796Contig1; CL7353Contig2; comp24800_c0_seq2_6
GO:0003140	determination of left/right asymmetry in lateral mesoderm	biological_process	6	0.00035263	4.09648	CL1028Contig3; CL2115Contig2; CL22340Contig1; CL31334Contig1; comp55975_c0_seq2_3; comp73341_c0_seq30_5
GO:0032237	activation of store-operated calcium channel activity	biological_process	6	0.00035263	4.09648	CL1270Contig3; CL1400Contig1; CL1400Contig2; CL1400Contig3; CL1419Contig2; CL5346Contig1
GO:0021984	adenohypophysis development	biological_process	6	0.00035263	4.09648	CL15179Contig1; CL22015Contig1; CL2Contig201; CL9202Contig1; comp42431_c0_seq3_6; comp53868_c0_seq3_3
GO:0010002	cardioblast differentiation	biological_process	6	0.00035263	4.09648	CL16602Contig1; CL18710Contig1; CL1903Contig2; CL2Contig201; CL2Contig301; CL2Contig69
GO:0032088	negative regulation of NF-kappaB transcription factor activity	biological_process	22	0.000359257	2.06803	CL29169Contig1; CL3047Contig1; CL3384Contig1; CL36051Contig1; CL37438Contig1; CL3767Contig1; CL38347Contig1; CL4720Contig2; CL5Contig71; CL5Contig72; CL76Contig3; CL8317Contig1; CL9032Contig1; comp55698_c2_seq3_3; comp56159_c0_seq2_2; comp58641_c2_seq1_3; comp58787_c0_seq1_3; comp71070_c0_seq28_1; comp71837_c0_seq1_1; comp74370_c0_seq24_4; comp78317_c0_seq23_5; comp79099_c0_seq7_5
GO:0048743	positive regulation of skeletal muscle fiber development	biological_process	5	0.000364243	4.63293	CL10248Contig1; CL21491Contig1; CL505Contig2; comp36519_c0_seq1_3; comp59054_c0_seq1_4
GO enrichment terms (Profile_48)
id	term	category	ListHits	pval	Enrichment_score	transcript
GO:0030322	stabilization of membrane potential	biological_process	5	1.3638e-06	13.61	CL21524Contig1; CL22119Contig1; CL38831Contig1; CL6010Contig1; CL6010Contig2
GO:0018108	peptidyl-tyrosine phosphorylation	biological_process	6	0.000988762	3.85189	CL15042Contig1; CL19002Contig1; CL27328Contig1; CL7896Contig2; comp55440_c0_seq20_3; comp79884_c1_seq76_5
GO:0071364	cellular response to epidermal growth factor stimulus	biological_process	5	0.00102649	4.36218	CL17780Contig1; CL18302Contig1; CL7262Contig2; CL7896Contig1; CL7896Contig2
GO:0032869	cellular response to insulin stimulus	biological_process	7	0.00103078	3.45181	CL1307Contig2; CL16Contig13; CL23055Contig1; CL8242Contig2; comp42296_c0_seq4_6; comp48132_c0_seq1_3; comp63321_c0_seq7_1
GO:0007605	sensory perception of sound	biological_process	11	0.001286	2.59014	CL15272Contig1; CL22526Contig1; CL2295Contig1; CL2868Contig2; CL304Contig2; CL38023Contig1; CL7765Contig1; CL944Contig6; comp43324_c0_seq1_3; comp52781_c0_seq1_3; comp69325_c0_seq9_1
GO:0006839	mitochondrial transport	biological_process	6	0.0020267	3.4025	CL118Contig4; CL16458Contig1; CL21875Contig1; CL34696Contig1; CL43510Contig1; CL50892Contig1
GO:0008360	regulation of cell shape	biological_process	11	0.00218714	2.43036	CL10985Contig1; CL1511Contig2; CL1683Contig1; CL2650Contig2; CL2868Contig2; CL3Contig31; CL48316Contig1; CL7262Contig2; comp40471_c0_seq1_6; comp58374_c0_seq1_3; comp70162_c0_seq8_1
GO:0043087	regulation of GTPase activity	biological_process	7	0.00224319	3.05353	CL119Contig4; CL1338Contig2; CL14853Contig1; CL1511Contig2; CL1683Contig1; CL2650Contig2; CL8411Contig1
GO:0006898	receptor-mediated endocytosis	biological_process	6	0.00255275	3.2664	CL304Contig2; CL39831Contig1; CL6557Contig2; CL7896Contig2; comp71597_c1_seq1_1; comp80681_c2_seq61_5
GO:0050900	leukocyte migration	biological_process	5	0.00282019	3.58158	CL10526Contig1; CL39831Contig1; CL7819Contig1; comp39961_c0_seq2_6; comp79611_c0_seq27_4
GO:0001654	eye development	biological_process	5	0.00282019	3.58158	CL11658Contig1; CL14615Contig1; CL8508Contig2; comp45066_c1_seq1_3; comp68985_c0_seq4_1
GO:0050714	positive regulation of protein secretion	biological_process	5	0.00401154	3.33578	CL2747Contig1; CL329Contig2; CL587Contig1; CL8508Contig2; comp76481_c0_seq1_5
GO:0008284	positive regulation of cell proliferation	biological_process	15	0.00493833	1.95546	CL156Contig4; CL16482Contig1; CL25427Contig1; CL27328Contig1; CL3602Contig1; CL43510Contig1; CL4443Contig2; CL7850Contig1; CL7896Contig2; CL8508Contig2; CL8515Contig1; CL939Contig1; comp31697_c0_seq3_6; comp57846_c0_seq9_3; comp79884_c1_seq76_5
GO:0006629	lipid metabolic process	biological_process	5	0.00604522	3.06532	CL304Contig2; CL8242Contig2; CL9602Contig1; comp42296_c0_seq4_6; comp69579_c1_seq15_1
GO:0007517	muscle organ development	biological_process	6	0.00643079	2.75878	CL10526Contig1; CL178Contig1; CL30740Contig1; CL48190Contig1; CL7819Contig1; comp39961_c0_seq2_6
GO enrichment terms (Profile_49)
id	term	category	ListHits	pval	Enrichment_score	transcript
GO:0045214	sarcomere organization	biological_process	46	7.00689e-20	4.58434	CL1021Contig1; CL11488Contig1; CL14070Contig1; CL14436Contig1; CL15988Contig1; CL167Contig5; CL16843Contig1; CL1782Contig1; CL17930Contig1; CL19865Contig1; CL1Contig160; CL1Contig247; CL23581Contig1; CL23941Contig1; CL25783Contig1; CL2792Contig1; CL28904Contig1; CL2Contig244; CL3100Contig1; CL36349Contig1; CL366Contig1; CL36978Contig1; CL38399Contig1; CL38Contig13; CL41Contig5; CL41Contig9; CL440…
GO:0030049	muscle filament sliding	biological_process	21	4.87425e-15	7.12565	CL1058Contig2; CL1058Contig3; CL1058Contig4; CL11488Contig1; CL167Contig5; CL2333Contig1; CL2333Contig2; CL2718Contig1; CL29507Contig1; CL35085Contig1; CL36349Contig1; CL36383Contig1; CL51195Contig1; CL5656Contig1; CL8113Contig1; CL8554Contig1; comp50935_c0_seq1_2; comp74317_c0_seq2_5; comp79423_c1_seq4_5; comp79921_c0_seq2_5; comp80917_c1_seq120_4
GO:0006936	muscle contraction	biological_process	41	2.91454e-14	3.69812	CL10357Contig1; CL11488Contig1; CL15861Contig1; CL16632Contig1; CL167Contig5; CL21999Contig1; CL23581Contig1; CL23874Contig1; CL23941Contig1; CL24240Contig1; CL2792Contig1; CL28904Contig1; CL29507Contig1; CL2956Contig1; CL2956Contig2; CL2Contig274; CL3330Contig1; CL3530Contig1; CL36349Contig1; CL36383Contig1; CL36978Contig1; CL382Contig4; CL382Contig5; CL38399Contig1; CL41Contig5; CL41Contig9; CL…
GO:0060048	cardiac muscle contraction	biological_process	33	3.96031e-12	3.76235	CL11488Contig1; CL14436Contig1; CL15033Contig1; CL15033Contig2; CL15338Contig2; CL167Contig5; CL19966Contig1; CL21400Contig1; CL2333Contig1; CL2333Contig2; CL27449Contig1; CL2792Contig1; CL29507Contig1; CL3277Contig1; CL3330Contig1; CL36079Contig1; CL36349Contig1; CL36383Contig1; CL41Contig5; CL41Contig9; CL4506Contig1; CL52403Contig1; CL5656Contig1; CL71Contig10; CL7411Contig2; CL8113Contig1; CL…
GO:0007155	cell adhesion	biological_process	121	7.30407e-12	1.8764	CL10336Contig2; CL106Contig2; CL106Contig4; CL106Contig5; CL10719Contig1; CL10852Contig1; CL10852Contig2; CL116Contig7; CL11746Contig1; CL11Contig13; CL1207Contig4; CL14826Contig1; CL14839Contig1; CL1492Contig2; CL15053Contig1; CL15459Contig1; CL15862Contig1; CL1711Contig2; CL1782Contig1; CL17930Contig1; CL17Contig27; CL18172Contig1; CL1826Contig3; CL18907Contig1; CL194Contig4; CL198Contig3; CL19…
GO:0048739	cardiac muscle fiber development	biological_process	21	1.77938e-11	5.15996	CL11488Contig1; CL14436Contig1; CL167Contig5; CL19321Contig1; CL19321Contig2; CL233Contig1; CL233Contig4; CL233Contig5; CL233Contig6; CL2792Contig1; CL3100Contig1; CL36349Contig1; CL41Contig5; CL41Contig9; CL4506Contig1; CL45558Contig1; CL52403Contig1; CL5656Contig1; comp38638_c0_seq1_3; comp75400_c0_seq2_4; comp79423_c1_seq4_5
GO:0003009	skeletal muscle contraction	biological_process	21	5.70536e-11	4.90619	CL14436Contig1; CL19966Contig1; CL1Contig273; CL27237Contig1; CL27449Contig1; CL29507Contig1; CL3277Contig1; CL36383Contig1; CL7066Contig1; CL71Contig10; CL7656Contig1; CL8554Contig1; CL8655Contig1; comp14612_c0_seq1_1; comp20853_c0_seq1_2; comp33126_c0_seq1_1; comp61504_c0_seq2_1; comp75455_c0_seq1_4; comp78322_c5_seq1_5; comp79921_c0_seq2_5; comp9919_c0_seq1_2
GO:0055010	ventricular cardiac muscle tissue morphogenesis	biological_process	19	7.46624e-10	4.75044	CL11488Contig1; CL1563Contig1; CL167Contig5; CL2604Contig1; CL27449Contig1; CL29507Contig1; CL3277Contig1; CL36349Contig1; CL36383Contig1; CL4769Contig1; CL5656Contig1; CL8655Contig1; comp33126_c0_seq1_1; comp50324_c0_seq2_2; comp69761_c0_seq2_5; comp78322_c5_seq1_5; comp79423_c1_seq4_5; comp79921_c0_seq2_5; comp9919_c0_seq1_2
GO:0006941	striated muscle contraction	biological_process	24	5.63776e-09	3.60033	CL11488Contig1; CL167Contig5; CL16843Contig1; CL1782Contig1; CL2792Contig1; CL29507Contig1; CL2Contig244; CL36349Contig1; CL36383Contig1; CL41Contig5; CL41Contig9; CL4506Contig1; CL46593Contig1; CL47189Contig1; CL52403Contig1; CL5656Contig1; CL61Contig10; CL61Contig3; CL61Contig6; comp51319_c0_seq34_2; comp76816_c1_seq4_5; comp78888_c0_seq61_4; comp79423_c1_seq4_5; comp79921_c0_seq2_5
GO:0030198	extracellular matrix organization	biological_process	44	6.40638e-09	2.48832	CL1360Contig3; CL14792Contig1; CL14826Contig1; CL15080Contig1; CL16818Contig1; CL17508Contig1; CL18172Contig1; CL18907Contig1; CL198Contig3; CL198Contig4; CL1Contig278; CL20425Contig1; CL20451Contig1; CL20798Contig1; CL2474Contig1; CL2548Contig1; CL26026Contig1; CL2604Contig1; CL27711Contig1; CL28562Contig1; CL29399Contig1; CL29Contig10; CL35182Contig1; CL351Contig6; CL3819Contig2; CL39Contig3; C…
GO:0030832	regulation of actin filament length	biological_process	8	7.35807e-09	9.50087	CL1058Contig2; CL1058Contig3; CL1058Contig4; CL2718Contig1; CL35085Contig1; comp50935_c0_seq1_2; comp74317_c0_seq2_5; comp80917_c1_seq120_4
GO:0048041	focal adhesion assembly	biological_process	18	1.88513e-08	4.2053	CL16737Contig1; CL19865Contig1; CL1Contig278; CL23581Contig1; CL23874Contig1; CL25915Contig1; CL27788Contig1; CL28904Contig1; CL366Contig1; CL36978Contig1; CL402Contig5; CL4406Contig2; CL5175Contig1; CL7450Contig1; comp49739_c0_seq6_3; comp63040_c0_seq4_4; comp63975_c0_seq1_1; comp77538_c1_seq13_4
GO:0035989	tendon development	biological_process	10	1.21597e-07	6.19622	CL1563Contig1; CL198Contig3; CL198Contig4; CL2604Contig1; CL4769Contig1; CL4836Contig1; CL4836Contig3; comp50324_c0_seq2_2; comp59742_c0_seq1_4; comp69761_c0_seq2_5
GO:0002026	regulation of the force of heart contraction	biological_process	13	1.30629e-07	4.87545	CL11488Contig1; CL167Contig5; CL2333Contig1; CL2333Contig2; CL29507Contig1; CL3330Contig1; CL36349Contig1; CL36383Contig1; CL5656Contig1; CL7411Contig2; CL8113Contig1; comp79423_c1_seq4_5; comp79921_c0_seq2_5
GO:0007160	cell-matrix adhesion	biological_process	28	1.89903e-07	2.79047	CL11746Contig1; CL15080Contig1; CL16818Contig1; CL1756Contig1; CL1756Contig2; CL17930Contig1; CL1928Contig1; CL2042Contig2; CL20451Contig1; CL23874Contig1; CL30048Contig1; CL34816Contig1; CL37567Contig1; CL4773Contig1; CL52801Contig1; CL5672Contig1; CL7462Contig1; CL7931Contig1; CL8656Contig1; comp42851_c0_seq13_6; comp51636_c0_seq3_2; comp55688_c0_seq16_2; comp56139_c0_seq2_2; comp74716_c1_seq2_…
GO:0001525	angiogenesis	biological_process	62	1.93873e-07	1.94194	CL10454Contig2; CL10852Contig1; CL10852Contig2; CL1194Contig1; CL119Contig2; CL12Contig21; CL12Contig29; CL13150Contig1; CL14563Contig1; CL1492Contig2; CL14990Contig1; CL15011Contig1; CL15220Contig1; CL15459Contig1; CL15475Contig1; CL15863Contig1; CL16153Contig1; CL166Contig5; CL17275Contig1; CL1891Contig1; CL19366Contig1; CL1Contig278; CL20401Contig1; CL2042Contig2; CL2047Contig2; CL2548Contig1;…
GO:0031581	hemidesmosome assembly	biological_process	9	2.72757e-07	6.41309	CL106Contig2; CL106Contig4; CL106Contig5; CL149Contig5; CL24830Contig1; CL30048Contig1; CL33670Contig1; comp78052_c2_seq28_5; comp78257_c0_seq1_4
GO:0048741	skeletal muscle fiber development	biological_process	19	3.66037e-07	3.42753	CL15861Contig1; CL19865Contig1; CL1Contig273; CL233Contig1; CL233Contig4; CL233Contig5; CL233Contig6; CL25783Contig1; CL2Contig274; CL3590Contig1; CL366Contig1; CL38Contig13; CL414Contig3; CL505Contig4; CL8250Contig1; comp24760_c0_seq1_4; comp49024_c2_seq18_2; comp61489_c0_seq2_5; comp76112_c0_seq1_4
GO:0007525	somatic muscle development	biological_process	8	5.88155e-07	6.7065	CL1058Contig2; CL1058Contig3; CL1058Contig4; CL2718Contig1; CL35085Contig1; comp50935_c0_seq1_2; comp74317_c0_seq2_5; comp80917_c1_seq120_4
GO:0044691	tooth eruption	biological_process	5	7.80644e-07	10.1795	CL17620Contig1; CL6149Contig1; CL877Contig3; comp53623_c0_seq21_2; comp66369_c0_seq5_1
GO:0035987	endodermal cell differentiation	biological_process	16	8.04285e-07	3.67776	CL1563Contig1; CL1711Contig2; CL235Contig4; CL235Contig6; CL2544Contig1; CL2604Contig1; CL46Contig12; CL46Contig15; CL4769Contig1; CL5754Contig1; CL5754Contig2; comp50324_c0_seq2_2; comp69032_c0_seq1_1; comp69761_c0_seq2_5; comp72680_c0_seq1_4; comp79430_c0_seq1_5
GO:0043462	regulation of ATPase activity	biological_process	8	1.10269e-06	6.33392	CL11488Contig1; CL167Contig5; CL19865Contig1; CL36349Contig1; CL366Contig1; CL5656Contig1; CL8655Contig1; comp79423_c1_seq4_5
GO:2001259	positive regulation of cation channel activity	biological_process	10	1.39039e-06	5.08975	CL15033Contig1; CL15033Contig2; CL23581Contig1; CL28904Contig1; CL30764Contig1; CL36978Contig1; CL3984Contig1; CL4406Contig2; CL5175Contig1; comp79322_c2_seq40_5
GO:0055013	cardiac muscle cell development	biological_process	10	2.09781e-06	4.91424	CL1166Contig2; CL181Contig5; CL23581Contig1; CL243Contig2; CL28904Contig1; CL29247Contig1; CL3330Contig1; CL36978Contig1; CL4406Contig2; CL5175Contig1
GO:0007229	integrin-mediated signaling pathway	biological_process	25	2.57169e-06	2.61973	CL106Contig2; CL106Contig4; CL106Contig5; CL10719Contig1; CL11Contig13; CL14605Contig1; CL17930Contig1; CL1Contig278; CL2042Contig2; CL24830Contig1; CL30048Contig1; CL34816Contig1; CL5754Contig1; CL5754Contig2; CL7450Contig1; CL7462Contig1; CL7685Contig1; CL7685Contig2; CL8656Contig1; CL875Contig4; comp23395_c0_seq1_2; comp56139_c0_seq2_2; comp63975_c0_seq1_1; comp78052_c2_seq28_5; comp78373_c0_s…
GO:0010573	vascular endothelial growth factor production	biological_process	5	2.93547e-06	8.90707	CL10852Contig1; CL10852Contig2; CL5644Contig1; comp57756_c0_seq8_3; comp78580_c1_seq1_4
GO:0018057	peptidyl-lysine oxidation	biological_process	5	2.93547e-06	8.90707	CL1Contig152; CL1Contig295; CL46Contig1; CL5931Contig1; comp52207_c1_seq11_2
GO:0051695	actin filament uncapping	biological_process	5	2.93547e-06	8.90707	CL23581Contig1; CL28904Contig1; CL36978Contig1; CL4406Contig2; CL5175Contig1
GO:0086097	phospholipase C-activating angiotensin-activated signaling pathway	biological_process	5	2.93547e-06	8.90707	CL23581Contig1; CL28904Contig1; CL36978Contig1; CL4406Contig2; CL5175Contig1
GO:0030199	collagen fibril organization	biological_process	18	3.01482e-06	3.12834	CL1112Contig3; CL11592Contig1; CL1563Contig1; CL20798Contig1; CL2604Contig1; CL2938Contig1; CL4047Contig2; CL4488Contig1; CL46Contig1; CL4769Contig1; CL4836Contig1; CL4836Contig3; CL5644Contig1; CL5931Contig1; comp50324_c0_seq2_2; comp52713_c0_seq7_2; comp69761_c0_seq2_5; comp80560_c8_seq5_4
GO:0045104	intermediate filament cytoskeleton organization	biological_process	8	3.34792e-06	5.70052	CL106Contig2; CL106Contig4; CL106Contig5; CL149Contig4; CL2403Contig1; CL24830Contig1; CL3636Contig2; comp78052_c2_seq28_5
GO:0002027	regulation of heart rate	biological_process	16	4.04925e-06	3.30465	CL11488Contig1; CL12Contig21; CL12Contig29; CL15033Contig1; CL15033Contig2; CL167Contig5; CL29507Contig1; CL3330Contig1; CL36349Contig1; CL36383Contig1; CL5282Contig3; CL5656Contig1; CL9979Contig1; comp70163_c0_seq9_1; comp79423_c1_seq4_5; comp79921_c0_seq2_5
GO:0007517	muscle organ development	biological_process	26	4.21938e-06	2.50361	CL1058Contig2; CL1058Contig3; CL1058Contig4; CL17205Contig1; CL1Contig278; CL2103Contig1; CL21629Contig1; CL2718Contig1; CL29505Contig1; CL29597Contig1; CL35085Contig1; CL384Contig4; CL39Contig3; CL505Contig4; CL5548Contig1; CL6261Contig1; CL9400Contig1; comp48860_c0_seq7_2; comp50935_c0_seq1_2; comp55342_c0_seq1_5; comp59481_c0_seq1_3; comp69190_c1_seq1_1; comp70457_c0_seq11_1; comp74317_c0_seq2…
GO:0007512	adult heart development	biological_process	14	4.86852e-06	3.56283	CL11488Contig1; CL14436Contig1; CL167Contig5; CL2792Contig1; CL29507Contig1; CL36349Contig1; CL36383Contig1; CL41Contig5; CL41Contig9; CL4506Contig1; CL52403Contig1; CL5656Contig1; comp79423_c1_seq4_5; comp79921_c0_seq2_5
GO:0007166	cell surface receptor signaling pathway	biological_process	39	8.05815e-06	2.0359	CL10154Contig1; CL10454Contig2; CL10852Contig1; CL10852Contig2; CL12012Contig2; CL1415Contig2; CL14638Contig2; CL14829Contig1; CL15610Contig1; CL1981Contig2; CL24381Contig1; CL3348Contig1; CL33Contig2; CL395Contig2; CL507Contig2; CL5410Contig2; CL5509Contig1; CL5647Contig1; CL5647Contig2; CL5732Contig1; CL62Contig5; CL6352Contig1; CL6573Contig2; CL6848Contig1; CL6848Contig3; CL7450Contig1; CL7772…
GO:0046034	ATP metabolic process	biological_process	15	9.65697e-06	3.23893	CL1053Contig4; CL11488Contig1; CL167Contig5; CL29507Contig1; CL35966Contig1; CL36349Contig1; CL36383Contig1; CL43302Contig1; CL5656Contig1; CL7472Contig1; CL8554Contig1; CL9712Contig1; comp42197_c0_seq3_3; comp79423_c1_seq4_5; comp79921_c0_seq2_5
GO:0006543	glutamine catabolic process	biological_process	6	9.76424e-06	6.57753	CL13971Contig1; CL15044Contig1; CL15044Contig2; CL15788Contig1; CL29435Contig1; comp44753_c0_seq2_3
GO:0014898	cardiac muscle hypertrophy in response to stress	biological_process	12	1.09415e-05	3.71773	CL11488Contig1; CL14436Contig1; CL167Contig5; CL29507Contig1; CL36349Contig1; CL36383Contig1; CL4412Contig1; CL5548Contig1; CL5656Contig1; comp59481_c0_seq1_3; comp79423_c1_seq4_5; comp79921_c0_seq2_5
GO:0008045	motor neuron axon guidance	biological_process	15	1.18652e-05	3.19059	CL130Contig9; CL166Contig5; CL19313Contig1; CL21094Contig1; CL22025Contig1; CL27946Contig1; CL3590Contig1; CL46391Contig1; CL6261Contig1; CL736Contig4; CL913Contig3; CL91Contig10; CL91Contig2; CL91Contig5; comp48860_c0_seq7_2
GO:0071688	striated muscle myosin thick filament assembly	biological_process	15	1.18652e-05	3.19059	CL16843Contig1; CL1782Contig1; CL2792Contig1; CL2Contig244; CL41Contig5; CL41Contig9; CL4506Contig1; CL46593Contig1; CL52403Contig1; CL61Contig10; CL61Contig3; CL61Contig6; comp51319_c0_seq34_2; comp76816_c1_seq4_5; comp78888_c0_seq61_4
GO:0007522	visceral muscle development	biological_process	5	1.94616e-05	7.12565	CL11488Contig1; CL167Contig5; CL36349Contig1; CL5656Contig1; comp79423_c1_seq4_5
GO:0055009	atrial cardiac muscle tissue morphogenesis	biological_process	5	1.94616e-05	7.12565	CL11488Contig1; CL167Contig5; CL36349Contig1; CL5656Contig1; comp79423_c1_seq4_5
GO:1901018	positive regulation of potassium ion transmembrane transporter activity	biological_process	7	2.17429e-05	5.25048	CL15033Contig1; CL15033Contig2; CL23581Contig1; CL28904Contig1; CL36978Contig1; CL4406Contig2; CL5175Contig1
GO:0048870	cell motility	biological_process	8	2.95139e-05	4.56042	CL106Contig2; CL106Contig4; CL106Contig5; CL24830Contig1; CL30048Contig1; CL46989Contig1; comp66227_c0_seq5_4; comp78052_c2_seq28_5
GO:0006537	glutamate biosynthetic process	biological_process	6	3.22981e-05	5.70052	CL13971Contig1; CL15044Contig1; CL15044Contig2; CL15788Contig1; CL29435Contig1; comp44753_c0_seq2_3
GO:0042472	inner ear morphogenesis	biological_process	18	3.88234e-05	2.64457	CL10996Contig2; CL1112Contig3; CL119Contig2; CL15220Contig1; CL1563Contig1; CL21034Contig1; CL227Contig3; CL2604Contig1; CL4769Contig1; CL7774Contig2; CL9571Contig1; comp38880_c0_seq1_2; comp50324_c0_seq2_2; comp64506_c0_seq1_4; comp67624_c0_seq2_1; comp69761_c0_seq2_5; comp70739_c0_seq1_1; comp78647_c1_seq2_4
GO:0014044	Schwann cell development	biological_process	5	4.02603e-05	6.47787	CL20425Contig1; CL21094Contig1; CL27946Contig1; CL4963Contig2; CL4963Contig3
GO:0006029	proteoglycan metabolic process	biological_process	6	5.3933e-05	5.34424	CL1112Contig3; CL1563Contig1; CL2604Contig1; CL4769Contig1; comp50324_c0_seq2_2; comp69761_c0_seq2_5
GO:0007010	cytoskeleton organization	biological_process	38	6.29659e-05	1.88038	CL10054Contig1; CL1005Contig2; CL10655Contig2; CL106Contig2; CL106Contig4; CL106Contig5; CL11299Contig1; CL13101Contig1; CL16843Contig1; CL18331Contig1; CL19279Contig1; CL1Contig278; CL2482Contig1; CL24830Contig1; CL25247Contig2; CL2650Contig1; CL28477Contig1; CL29513Contig1; CL29602Contig1; CL33670Contig1; CL40785Contig1; CL532Contig1; CL7360Contig1; CL7405Contig1; CL745Contig4; CL8733Contig1; C…
GO:0001502	cartilage condensation	biological_process	10	6.82826e-05	3.56283	CL1112Contig3; CL15475Contig1; CL1563Contig1; CL2042Contig2; CL22025Contig1; CL2604Contig1; CL4769Contig1; CL913Contig3; comp50324_c0_seq2_2; comp69761_c0_seq2_5
GO:0006937	regulation of muscle contraction	biological_process	11	7.16113e-05	3.33541	CL16632Contig1; CL22147Contig1; CL27449Contig1; CL6Contig42; CL7066Contig1; CL8357Contig1; CL8655Contig1; CL9693Contig1; comp14612_c0_seq1_1; comp33126_c0_seq1_1; comp9919_c0_seq1_2
GO:0060420	regulation of heart growth	biological_process	5	7.57217e-05	5.93805	CL11488Contig1; CL167Contig5; CL36349Contig1; CL5656Contig1; comp79423_c1_seq4_5
GO:0045838	positive regulation of membrane potential	biological_process	5	7.57217e-05	5.93805	CL12303Contig1; CL12800Contig1; CL30764Contig1; comp65080_c0_seq2_5; comp79322_c2_seq40_5
GO:0034113	heterotypic cell-cell adhesion	biological_process	7	7.60313e-05	4.53451	CL17930Contig1; CL19400Contig1; CL36910Contig1; CL5754Contig1; CL5754Contig2; CL7462Contig1; comp71964_c0_seq2_1
GO:0014883	transition between fast and slow fiber	biological_process	9	0.000102283	3.66462	CL27449Contig1; CL29507Contig1; CL3277Contig1; CL36383Contig1; CL8655Contig1; comp33126_c0_seq1_1; comp78322_c5_seq1_5; comp79921_c0_seq2_5; comp9919_c0_seq1_2
GO:0008544	epidermis development	biological_process	11	0.000110917	3.19927	CL20091Contig1; CL20091Contig2; CL21969Contig1; CL33670Contig1; CL414Contig4; CL5420Contig1; CL7895Contig1; CL8272Contig1; comp50001_c1_seq1_3; comp50784_c0_seq12_2; comp70509_c0_seq8_4
GO:0030239	myofibril assembly	biological_process	10	0.000110991	3.39317	CL11488Contig1; CL14070Contig1; CL15988Contig1; CL167Contig5; CL23941Contig1; CL2Contig14; CL36349Contig1; CL5656Contig1; comp41846_c0_seq5_2; comp79423_c1_seq4_5
GO:0061061	muscle structure development	biological_process	6	0.000132397	4.75044	CL130Contig9; CL15988Contig1; CL24240Contig1; CL414Contig3; comp49024_c2_seq18_2; comp76112_c0_seq1_4
GO:0036309	protein localization to M-band	biological_process	5	0.000217694	5.08975	CL1021Contig1; CL15033Contig1; CL15033Contig2; CL651Contig5; comp78468_c0_seq7_4
GO:0051271	negative regulation of cellular component movement	biological_process	5	0.000217694	5.08975	CL19865Contig1; CL25915Contig1; CL27788Contig1; CL366Contig1; CL402Contig5

## Sheet: KEGG Enrichment
KEGG enrichment terms (Profile_0)
id	term	ListHits	pval	Enrichment_score	transcript
ko04660	T cell receptor signaling pathway	15	0.00239684	2.08236	CL10267Contig1; CL1063Contig3; CL2761Contig1; CL28334Contig1; CL31Contig15; CL31Contig5; CL3372Contig1; CL37995Contig1; CL52849Contig1; CL7675Contig1; CL905Contig1; comp34736_c0_seq2_6; comp57114_c0_seq19_3; comp75626_c0_seq1_5; comp78761_c0_seq25_5
ko00120	Primary bile acid biosynthesis	3	0.00252452	5.04151	CL11358Contig1; CL1783Contig3; CL8186Contig1
ko04910	Insulin signaling pathway	19	0.00499741	1.78956	CL10267Contig1; CL1063Contig3; CL10724Contig1; CL11373Contig1; CL15473Contig1; CL16178Contig1; CL20845Contig1; CL3511Contig1; CL37995Contig1; CL4439Contig1; CL52849Contig1; CL645Contig2; CL8581Contig2; CL905Contig1; CL9886Contig1; comp36551_c0_seq1_6; comp50464_c0_seq1_1; comp53717_c0_seq8_2; comp71988_c0_seq6_5
ko00980	Metabolism of xenobiotics by cytochrome P450	4	0.00783267	3.19296	CL11389Contig1; CL14396Contig1; CL3928Contig1; comp54047_c0_seq61_2
ko00562	Inositol phosphate metabolism	11	0.00938018	1.9956	CL1025Contig2; CL10746Contig1; CL10746Contig2; CL10Contig15; CL111Contig8; CL1540Contig1; CL43588Contig1; CL5557Contig1; CL798Contig1; CL856Contig3; comp43217_c0_seq11_6
ko04914	Progesterone-mediated oocyte maturation	13	0.0097747	1.87821	CL1051Contig1; CL1063Contig3; CL1230Contig1; CL16849Contig1; CL3376Contig1; CL37995Contig1; CL52506Contig1; CL52849Contig1; CL888Contig1; comp53717_c0_seq8_2; comp64110_c1_seq13_1; comp76380_c0_seq1_4; comp8292_c0_seq1_6
KEGG enrichment terms (Profile_1)
id	term	ListHits	pval	Enrichment_score	transcript
ko04914	Progesterone-mediated oocyte maturation	27	2.01666e-08	3.21304	CL10428Contig1; CL1063Contig2; CL10980Contig1; CL11072Contig1; CL12723Contig1; CL15493Contig1; CL15643Contig1; CL1685Contig2; CL19046Contig1; CL2168Contig1; CL2444Contig1; CL27284Contig1; CL33135Contig1; CL3376Contig2; CL34124Contig1; CL3936Contig2; CL44034Contig1; CL49887Contig1; CL52008Contig1; CL5208Contig1; CL767Contig1; CL8072Contig1; CL8843Contig1; CL888Contig2; CL9974Contig1; comp42433_c1_…
ko03450	Non-homologous end-joining	8	1.81603e-07	8.41578	CL11201Contig1; CL1267Contig1; CL29688Contig1; CL2Contig120; CL32089Contig1; CL4559Contig1; CL480Contig4; comp24190_c0_seq1_6
ko04722	Neurotrophin signaling pathway	30	4.95091e-07	2.60389	CL1063Contig2; CL10980Contig1; CL11072Contig1; CL14864Contig1; CL15643Contig1; CL18626Contig1; CL18Contig23; CL20521Contig1; CL21195Contig1; CL2168Contig1; CL2444Contig1; CL28370Contig1; CL33135Contig1; CL3376Contig2; CL34124Contig1; CL35865Contig1; CL3936Contig2; CL4536Contig1; CL4915Contig1; CL51Contig11; CL52031Contig1; CL5208Contig1; CL526Contig2; CL555Contig1; CL8072Contig1; CL9553Contig1; C…
ko04015	Rap1 signaling pathway	44	7.37609e-07	2.11936	CL10428Contig1; CL1063Contig2; CL11072Contig1; CL12723Contig1; CL143Contig3; CL15643Contig1; CL15751Contig1; CL15Contig4; CL16511Contig1; CL18626Contig1; CL19046Contig1; CL20521Contig1; CL2168Contig1; CL2194Contig1; CL2194Contig2; CL2194Contig3; CL24231Contig1; CL2444Contig1; CL3031Contig1; CL3031Contig2; CL3031Contig3; CL324Contig3; CL33135Contig1; CL34124Contig1; CL3572Contig2; CL38260Contig1; …
ko04662	B cell receptor signaling pathway	19	6.92661e-06	2.93933	CL1063Contig2; CL11072Contig1; CL14864Contig1; CL20521Contig1; CL21195Contig1; CL2168Contig1; CL2444Contig1; CL33135Contig1; CL34124Contig1; CL3936Contig2; CL4536Contig1; CL4915Contig1; CL5208Contig1; CL555Contig1; CL6045Contig1; CL8741Contig1; CL9974Contig1; comp25744_c0_seq1_6; comp79803_c0_seq8_4
ko04211	Longevity regulating pathway	24	7.25702e-06	2.56579	CL1063Contig2; CL11072Contig1; CL1211Contig1; CL16828Contig1; CL2168Contig1; CL2444Contig1; CL29877Contig1; CL3072Contig1; CL33135Contig1; CL34124Contig1; CL3936Contig2; CL4197Contig2; CL4536Contig1; CL4915Contig1; CL49887Contig1; CL5208Contig1; CL5Contig24; CL6127Contig1; CL767Contig1; CL7Contig20; CL8198Contig1; comp34113_c0_seq1_6; comp42433_c1_seq9_6; comp79803_c0_seq8_4
ko04917	Prolactin signaling pathway	18	8.53174e-06	2.99612	CL105Contig1; CL1063Contig2; CL11072Contig1; CL15643Contig1; CL17073Contig1; CL21195Contig1; CL2168Contig1; CL2444Contig1; CL33135Contig1; CL3406Contig1; CL34124Contig1; CL3936Contig2; CL4536Contig1; CL4915Contig1; CL5208Contig1; CL555Contig1; CL9974Contig1; comp79803_c0_seq8_4
ko04062	Chemokine signaling pathway	30	1.90126e-05	2.18554	CL10428Contig1; CL1063Contig2; CL11072Contig1; CL12723Contig1; CL1671Contig1; CL19046Contig1; CL20521Contig1; CL21195Contig1; CL2168Contig1; CL23715Contig1; CL2444Contig1; CL28370Contig1; CL33135Contig1; CL3406Contig1; CL34124Contig1; CL34665Contig1; CL35977Contig1; CL3936Contig2; CL4536Contig1; CL47612Contig1; CL4915Contig1; CL50776Contig1; CL5208Contig1; CL555Contig1; CL767Contig1; CL7834Contig…
ko04370	VEGF signaling pathway	18	2.65706e-05	2.76835	CL1063Contig2; CL11072Contig1; CL15643Contig1; CL20521Contig1; CL2168Contig1; CL22292Contig1; CL2444Contig1; CL33135Contig1; CL34124Contig1; CL34665Contig1; CL35977Contig1; CL3936Contig2; CL50776Contig1; CL5208Contig1; CL6045Contig1; CL8741Contig1; CL9974Contig1; comp79803_c0_seq8_4
ko04620	Toll-like receptor signaling pathway	17	4.68469e-05	2.74287	CL11072Contig1; CL15643Contig1; CL18267Contig1; CL20521Contig1; CL2168Contig1; CL2444Contig1; CL33135Contig1; CL3406Contig1; CL34124Contig1; CL3936Contig2; CL4010Contig2; CL4536Contig1; CL4915Contig1; CL9191Contig1; CL9728Contig1; comp42469_c0_seq2_6; comp79803_c0_seq8_4
ko03430	Mismatch repair	6	5.01723e-05	5.84429	CL10430Contig1; CL10822Contig1; CL16718Contig1; CL16851Contig1; CL48195Contig1; comp31235_c0_seq1_1
ko04071	Sphingolipid signaling pathway	26	7.17115e-05	2.16387	CL10428Contig1; CL1063Contig2; CL11072Contig1; CL12723Contig1; CL15643Contig1; CL19046Contig1; CL20521Contig1; CL2168Contig1; CL22292Contig1; CL2444Contig1; CL2533Contig1; CL324Contig3; CL33135Contig1; CL33599Contig1; CL34124Contig1; CL3572Contig2; CL3936Contig2; CL4281Contig2; CL45079Contig1; CL4536Contig1; CL4912Contig1; CL4915Contig1; CL5208Contig1; CL8741Contig1; CL9974Contig1; comp79803_c0_s…
ko04915	Estrogen signaling pathway	23	7.29818e-05	2.28258	CL10428Contig1; CL105Contig1; CL1063Contig2; CL11072Contig1; CL12723Contig1; CL19046Contig1; CL1Contig15; CL21195Contig1; CL2168Contig1; CL2245Contig1; CL2444Contig1; CL28370Contig1; CL324Contig3; CL33135Contig1; CL34124Contig1; CL3572Contig2; CL3936Contig2; CL5208Contig1; CL555Contig1; CL767Contig1; CL9974Contig1; comp42433_c1_seq9_6; comp79803_c0_seq8_4
ko04664	Fc epsilon RI signaling pathway	16	7.61089e-05	2.7324	CL1063Contig2; CL11072Contig1; CL15643Contig1; CL20521Contig1; CL21195Contig1; CL2168Contig1; CL2444Contig1; CL33135Contig1; CL34124Contig1; CL3936Contig2; CL45079Contig1; CL5208Contig1; CL555Contig1; CL9974Contig1; comp42469_c0_seq2_6; comp79803_c0_seq8_4
ko04611	Platelet activation	28	0.000122782	2.0342	CL10428Contig1; CL11072Contig1; CL12723Contig1; CL15427Contig1; CL15643Contig1; CL1717Contig1; CL19046Contig1; CL1985Contig1; CL21269Contig1; CL2168Contig1; CL2194Contig1; CL2194Contig2; CL2194Contig3; CL24231Contig1; CL2444Contig1; CL2533Contig1; CL2736Contig1; CL324Contig3; CL33135Contig1; CL34124Contig1; CL3572Contig2; CL3936Contig2; CL44884Contig1; CL45079Contig1; CL5756Contig1; CL767Contig1;…
ko04660	T cell receptor signaling pathway	20	0.000182576	2.2869	CL1063Contig2; CL11072Contig1; CL14864Contig1; CL15643Contig1; CL15868Contig1; CL21195Contig1; CL2168Contig1; CL2444Contig1; CL33135Contig1; CL34124Contig1; CL3936Contig2; CL45079Contig1; CL4536Contig1; CL4915Contig1; CL5208Contig1; CL555Contig1; CL6045Contig1; CL9974Contig1; comp25744_c0_seq1_6; comp79803_c0_seq8_4
ko04910	Insulin signaling pathway	26	0.000230367	2.01706	CL10450Contig1; CL1063Contig2; CL11072Contig1; CL1211Contig1; CL1808Contig1; CL18626Contig1; CL21195Contig1; CL21269Contig1; CL2168Contig1; CL2444Contig1; CL2736Contig1; CL33135Contig1; CL34124Contig1; CL3936Contig2; CL4197Contig2; CL5208Contig1; CL555Contig1; CL6127Contig1; CL7Contig20; CL8198Contig1; CL9518Contig1; CL9974Contig1; comp34113_c0_seq1_6; comp38362_c1_seq1_6; comp42534_c0_seq9_6; co…
ko04750	Inflammatory mediator regulation of TRP channels	21	0.000245232	2.19161	CL10101Contig1; CL11072Contig1; CL15643Contig1; CL21269Contig1; CL2168Contig1; CL2444Contig1; CL24Contig25; CL2736Contig1; CL28370Contig1; CL324Contig3; CL33135Contig1; CL34124Contig1; CL3572Contig2; CL3936Contig2; CL7148Contig1; CL767Contig1; CL8741Contig1; comp40581_c0_seq1_3; comp42433_c1_seq9_6; comp70112_c0_seq4_1; comp79803_c0_seq8_4
ko04650	Natural killer cell mediated cytotoxicity	16	0.000385613	2.39085	CL1063Contig2; CL11072Contig1; CL20521Contig1; CL21195Contig1; CL2168Contig1; CL2444Contig1; CL33135Contig1; CL34124Contig1; CL3936Contig2; CL45079Contig1; CL5208Contig1; CL555Contig1; CL6045Contig1; CL8741Contig1; CL9974Contig1; comp79803_c0_seq8_4
ko04923	Regulation of lipolysis in adipocytes	14	0.000716933	2.40647	CL10428Contig1; CL11072Contig1; CL1211Contig1; CL12723Contig1; CL19046Contig1; CL2168Contig1; CL2444Contig1; CL33135Contig1; CL34124Contig1; CL3936Contig2; CL4868Contig1; CL767Contig1; comp42433_c1_seq9_6; comp79803_c0_seq8_4
ko04070	Phosphatidylinositol signaling system	20	0.000730796	2.06269	CL11072Contig1; CL111Contig3; CL1322Contig2; CL1415Contig1; CL15Contig4; CL18517Contig1; CL20251Contig1; CL21376Contig1; CL2168Contig1; CL2444Contig1; CL274Contig1; CL33135Contig1; CL34124Contig1; CL37654Contig1; CL3936Contig2; CL7535Contig1; CL856Contig1; CL8741Contig1; comp54546_c0_seq1_2; comp79803_c0_seq8_4
ko04068	FoxO signaling pathway	23	0.000951277	1.92027	CL1063Contig2; CL11072Contig1; CL1211Contig1; CL1235Contig1; CL15493Contig1; CL15643Contig1; CL21195Contig1; CL2168Contig1; CL2444Contig1; CL33135Contig1; CL34124Contig1; CL35835Contig1; CL3936Contig2; CL44034Contig1; CL49887Contig1; CL5208Contig1; CL555Contig1; CL6127Contig1; CL9518Contig1; CL9974Contig1; comp34113_c0_seq1_6; comp35993_c0_seq3_6; comp79803_c0_seq8_4
ko04072	Phospholipase D signaling pathway	26	0.0010163	1.8332	CL1063Contig2; CL11072Contig1; CL15751Contig1; CL16511Contig1; CL18Contig23; CL21195Contig1; CL2168Contig1; CL2444Contig1; CL2533Contig1; CL274Contig1; CL33135Contig1; CL34124Contig1; CL3936Contig2; CL4197Contig2; CL45079Contig1; CL4615Contig1; CL4912Contig1; CL50070Contig1; CL5208Contig1; CL555Contig1; CL767Contig1; CL8198Contig1; CL9974Contig1; comp42433_c1_seq9_6; comp68542_c0_seq4_1; comp7980…
ko03030	DNA replication	6	0.00107675	3.66967	CL16718Contig1; CL25409Contig1; CL27424Contig1; CL3594Contig1; CL3834Contig1; comp31235_c0_seq1_1
ko04150	mTOR signaling pathway	24	0.00109761	1.87295	CL1063Contig2; CL10980Contig1; CL11072Contig1; CL1514Contig1; CL21195Contig1; CL2168Contig1; CL2444Contig1; CL33135Contig1; CL3376Contig2; CL34124Contig1; CL3936Contig2; CL4197Contig2; CL49887Contig1; CL5208Contig1; CL555Contig1; CL64Contig8; CL7Contig20; CL8072Contig1; CL8198Contig1; CL8741Contig1; CL9974Contig1; comp40333_c0_seq1_6; comp57486_c0_seq1_3; comp79803_c0_seq8_4
ko04960	Aldosterone-regulated sodium reabsorption	10	0.0015441	2.60389	CL1063Contig2; CL11072Contig1; CL2168Contig1; CL2444Contig1; CL33135Contig1; CL34124Contig1; CL3936Contig2; CL5208Contig1; CL8741Contig1; comp79803_c0_seq8_4
ko04622	RIG-I-like receptor signaling pathway	9	0.00181191	2.6897	CL15643Contig1; CL16828Contig1; CL18267Contig1; CL33599Contig1; CL4536Contig1; CL4915Contig1; CL51Contig11; CL9191Contig1; CL9728Contig1
ko03410	Base excision repair	7	0.00280098	2.87649	CL140Contig8; CL208Contig4; CL27424Contig1; CL32089Contig1; comp31235_c0_seq1_1; comp36862_c0_seq1_6; comp37653_c0_seq1_6
ko04320	Dorso-ventral axis formation	7	0.00280098	2.87649	CL1063Contig2; CL21195Contig1; CL27284Contig1; CL45054Contig1; CL5208Contig1; CL555Contig1; CL888Contig2
ko04540	Gap junction	18	0.00294603	1.90882	CL10428Contig1; CL1063Contig2; CL12723Contig1; CL15751Contig1; CL19046Contig1; CL21195Contig1; CL324Contig1; CL324Contig3; CL3572Contig2; CL4615Contig1; CL5208Contig1; CL555Contig1; CL767Contig1; CL8741Contig1; CL9553Contig1; CL9974Contig1; comp14577_c0_seq1_4; comp42433_c1_seq9_6
ko04152	AMPK signaling pathway	21	0.00382866	1.77584	CL11072Contig1; CL1211Contig1; CL2168Contig1; CL2444Contig1; CL27069Contig1; CL3072Contig1; CL33135Contig1; CL34124Contig1; CL3936Contig2; CL4197Contig2; CL48287Contig1; CL49887Contig1; CL52008Contig1; CL6127Contig1; CL7Contig20; CL8173Contig1; CL8198Contig1; CL9518Contig1; comp34113_c0_seq1_6; comp42534_c0_seq9_6; comp79803_c0_seq8_4
ko04012	ErbB signaling pathway	17	0.00393493	1.89444	CL1063Contig2; CL11072Contig1; CL18Contig23; CL21195Contig1; CL2168Contig1; CL2444Contig1; CL33135Contig1; CL34124Contig1; CL34665Contig1; CL3936Contig2; CL50776Contig1; CL5208Contig1; CL555Contig1; CL8741Contig1; CL9974Contig1; comp42469_c0_seq2_6; comp79803_c0_seq8_4
ko04380	Osteoclast differentiation	17	0.00393493	1.89444	CL11072Contig1; CL15643Contig1; CL20521Contig1; CL21195Contig1; CL2168Contig1; CL2444Contig1; CL24Contig25; CL3072Contig1; CL33135Contig1; CL3406Contig1; CL34124Contig1; CL3936Contig2; CL45079Contig1; CL4536Contig1; CL4915Contig1; CL6045Contig1; comp79803_c0_seq8_4
ko04921	Oxytocin signaling pathway	30	0.00434742	1.5939	CL10428Contig1; CL1063Contig2; CL11072Contig1; CL12723Contig1; CL19046Contig1; CL21269Contig1; CL2168Contig1; CL2245Contig1; CL2444Contig1; CL2736Contig1; CL324Contig3; CL33135Contig1; CL34124Contig1; CL3572Contig2; CL3936Contig2; CL39826Contig1; CL45743Contig1; CL5180Contig1; CL5208Contig1; CL6045Contig1; CL6127Contig1; CL767Contig1; CL8741Contig1; CL9553Contig1; CL9949Contig2; CL9974Contig1; co…
ko04725	Cholinergic synapse	23	0.00474576	1.69911	CL10428Contig1; CL1063Contig2; CL11072Contig1; CL12723Contig1; CL19046Contig1; CL2168Contig1; CL2245Contig1; CL23715Contig1; CL2444Contig1; CL324Contig1; CL324Contig3; CL33135Contig1; CL34124Contig1; CL3572Contig2; CL3936Contig2; CL45079Contig1; CL5208Contig1; CL767Contig1; CL8741Contig1; comp14577_c0_seq1_4; comp42433_c1_seq9_6; comp43304_c0_seq1_6; comp79803_c0_seq8_4
ko04670	Leukocyte transendothelial migration	20	0.00588066	1.73593	CL10428Contig1; CL11072Contig1; CL12723Contig1; CL15643Contig1; CL15784Contig1; CL19046Contig1; CL20521Contig1; CL2168Contig1; CL2444Contig1; CL3256Contig2; CL33135Contig1; CL34124Contig1; CL34665Contig1; CL35977Contig1; CL3936Contig2; CL50776Contig1; CL8741Contig1; CL9468Contig2; comp70493_c0_seq21_1; comp79803_c0_seq8_4
ko04912	GnRH signaling pathway	19	0.00597478	1.75946	CL1063Contig2; CL15643Contig1; CL21195Contig1; CL28370Contig1; CL324Contig1; CL324Contig3; CL3572Contig2; CL4912Contig1; CL51Contig11; CL5208Contig1; CL526Contig2; CL555Contig1; CL767Contig1; CL8741Contig1; CL9974Contig1; comp14577_c0_seq1_4; comp42433_c1_seq9_6; comp42469_c0_seq2_6; comp43304_c0_seq1_6
ko04114	Oocyte meiosis	18	0.00603139	1.78637	CL10980Contig1; CL12587Contig1; CL15493Contig1; CL16162Contig1; CL1685Contig2; CL21269Contig1; CL27284Contig1; CL2736Contig1; CL32606Contig1; CL3376Contig2; CL49887Contig1; CL5622Contig1; CL753Contig1; CL767Contig1; CL8072Contig1; CL8843Contig1; CL888Contig2; comp42433_c1_seq9_6
ko00514	Other types of O-glycan biosynthesis	6	0.00616865	2.72062	CL17527Contig1; CL17646Contig1; CL19359Contig1; CL37612Contig1; CL47397Contig1; CL51698Contig1
ko04110	Cell cycle	17	0.00655697	1.80277	CL1235Contig1; CL12587Contig1; CL15493Contig1; CL16162Contig1; CL25409Contig1; CL2Contig120; CL32606Contig1; CL35835Contig1; CL3834Contig1; CL44034Contig1; CL52008Contig1; CL5622Contig1; CL6923Contig1; CL753Contig1; CL8831Contig1; CL9248Contig1; comp76006_c0_seq41_4
ko04668	TNF signaling pathway	16	0.00710479	1.8216	CL11072Contig1; CL1306Contig2; CL15643Contig1; CL18267Contig1; CL2168Contig1; CL2444Contig1; CL33135Contig1; CL33599Contig1; CL34124Contig1; CL3936Contig2; CL4536Contig1; CL4717Contig1; CL4915Contig1; CL9191Contig1; comp42469_c0_seq2_6; comp79803_c0_seq8_4
ko04146	Peroxisome	11	0.0074645	2.05172	CL14882Contig1; CL16859Contig1; CL1Contig111; CL207Contig2; CL20883Contig1; CL4557Contig1; CL47669Contig1; CL6938Contig1; comp16405_c0_seq1_1; comp67578_c0_seq2_1; comp79624_c0_seq12_5
ko04623	Cytosolic DNA-sensing pathway	6	0.00886634	2.54509	CL15047Contig1; CL45124Contig1; CL4536Contig1; CL4915Contig1; CL49285Contig1; CL9728Contig1
ko04530	Tight junction	24	0.00902226	1.5939	CL10101Contig1; CL10428Contig1; CL1063Contig2; CL11745Contig1; CL12723Contig1; CL15784Contig1; CL19046Contig1; CL21150Contig1; CL28370Contig1; CL3031Contig1; CL3031Contig2; CL3031Contig3; CL35180Contig1; CL38260Contig1; CL47612Contig1; CL5208Contig1; CL7199Contig1; CL777Contig1; CL872Contig2; CL8741Contig1; comp30021_c0_seq2_6; comp55155_c0_seq1_3; comp68542_c0_seq4_1; comp70493_c0_seq21_1
ko04014	Ras signaling pathway	29	0.00923013	1.52231	CL1063Contig2; CL11072Contig1; CL15751Contig1; CL15Contig4; CL16511Contig1; CL18Contig23; CL20521Contig1; CL21195Contig1; CL2168Contig1; CL23715Contig1; CL2444Contig1; CL33135Contig1; CL34124Contig1; CL3936Contig2; CL4536Contig1; CL4615Contig1; CL4912Contig1; CL4915Contig1; CL49887Contig1; CL5208Contig1; CL555Contig1; CL8741Contig1; CL9974Contig1; comp28306_c0_seq1_6; comp39429_c0_seq1_3; comp407…
ko04210	Apoptosis	20	0.00963906	1.65926	CL10238Contig1; CL1063Contig2; CL11072Contig1; CL12187Contig1; CL1306Contig2; CL18267Contig1; CL2168Contig1; CL22518Contig1; CL2444Contig1; CL33135Contig1; CL33599Contig1; CL34124Contig1; CL3936Contig2; CL4536Contig1; CL4915Contig1; CL51Contig7; CL5208Contig1; CL9191Contig1; CL9974Contig1; comp79803_c0_seq8_4
KEGG enrichment terms (Profile_8)
id	term	ListHits	pval	Enrichment_score	transcript
ko04110	Cell cycle	15	5.84771e-05	2.91738	CL11Contig12; CL148Contig2; CL15878Contig1; CL16108Contig1; CL16427Contig1; CL17931Contig1; CL22191Contig1; CL28143Contig1; CL36492Contig1; CL6107Contig1; CL8609Contig1; CL964Contig2; comp15199_c0_seq1_6; comp24604_c0_seq1_6; comp42024_c0_seq1_6
ko00534	Glycosaminoglycan biosynthesis - heparan sulfate / heparin	4	0.00549603	3.50793	CL116Contig9; CL534Contig1; comp30541_c0_seq1_6; comp78961_c2_seq16_4
ko00310	Lysine degradation	8	0.00178073	2.9013	CL15934Contig1; CL20460Contig1; CL31013Contig1; CL52967Contig1; CL7175Contig1; CL7604Contig1; comp50553_c0_seq3_3; comp56594_c0_seq12_3
ko04113	Meiosis - yeast	8	0.00160309	2.94559	CL11Contig12; CL15878Contig1; CL22191Contig1; CL36492Contig1; CL6107Contig1; CL964Contig2; comp15199_c0_seq1_6; comp24604_c0_seq1_6
ko04914	Progesterone-mediated oocyte maturation	10	0.00636877	2.18254	CL10125Contig1; CL11Contig12; CL148Contig2; CL16108Contig1; CL16427Contig1; CL28143Contig1; CL36492Contig1; CL6493Contig1; CL8609Contig1; comp15199_c0_seq1_6
ko03060	Protein export	3	0.00410466	4.52194	comp15782_c0_seq1_1; comp54825_c1_seq2_2; comp81774_c0_seq1_5
ko03008	Ribosome biogenesis in eukaryotes	6	0.00749786	2.65508	CL2486Contig1; CL5971Contig1; comp36262_c0_seq1_3; comp37227_c0_seq1_6; comp63427_c0_seq6_1; comp79834_c1_seq5_4
ko03018	RNA degradation	8	0.00305947	2.67967	CL21742Contig1; CL22129Contig1; CL23099Contig1; CL5971Contig1; CL7079Contig1; CL7689Contig1; comp37770_c0_seq1_6; comp70423_c0_seq19_1
ko03013	RNA transport	17	5.96292e-05	2.7062	CL12867Contig1; CL15090Contig1; CL16769Contig1; CL18937Contig1; CL21742Contig1; CL2486Contig1; CL33616Contig1; CL44421Contig1; CL761Contig3; CL8525Contig1; comp14277_c0_seq1_1; comp14799_c0_seq1_6; comp37976_c0_seq2_6; comp63427_c0_seq6_1; comp67729_c0_seq1_4; comp70423_c0_seq19_1; comp8245_c0_seq1_6
ko04120	Ubiquitin mediated proteolysis	11	0.0055712	2.13941	CL11Contig12; CL14691Contig1; CL1949Contig1; CL27157Contig1; CL36492Contig1; comp15199_c0_seq1_6; comp24604_c0_seq1_6; comp59225_c0_seq1_3; comp66303_c1_seq5_4; comp74061_c0_seq1_5; comp76515_c1_seq4_5
KEGG enrichment terms (Profile_39)
id	term	ListHits	pval	Enrichment_score	transcript
ko00633	Nitrotoluene degradation	2	0	15.9199	CL23097Contig1; CL79Contig1
ko04512	ECM-receptor interaction	45	4.13996e-14	3.41142	CL10032Contig1; CL1096Contig1; CL11049Contig1; CL1112Contig2; CL1207Contig2; CL1380Contig3; CL1462Contig1; CL1462Contig2; CL15292Contig1; CL17189Contig1; CL18532Contig1; CL2050Contig2; CL2050Contig3; CL22093Contig1; CL2302Contig1; CL28965Contig1; CL3054Contig1; CL30980Contig1; CL3942Contig1; CL4062Contig1; CL4401Contig1; CL440Contig1; CL4486Contig1; CL4577Contig2; CL47696Contig1; CL5754Contig3; C…
ko04510	Focal adhesion	79	5.6331e-12	2.19873	CL10032Contig1; CL1096Contig1; CL11049Contig1; CL1112Contig2; CL11423Contig1; CL1207Contig2; CL1380Contig3; CL15006Contig1; CL15292Contig1; CL16Contig6; CL17189Contig1; CL17362Contig1; CL17379Contig1; CL1762Contig1; CL18532Contig1; CL19228Contig1; CL20378Contig1; CL2041Contig1; CL2050Contig2; CL2050Contig3; CL22435Contig1; CL2302Contig1; CL23567Contig1; CL2385Contig2; CL2704Contig1; CL27610Contig…
ko04721	Synaptic vesicle cycle	33	6.10049e-11	3.43371	CL1064Contig2; CL11680Contig1; CL13252Contig1; CL15724Contig1; CL15985Contig1; CL1944Contig2; CL20347Contig1; CL20552Contig1; CL2112Contig1; CL2112Contig2; CL21210Contig1; CL24354Contig1; CL2561Contig1; CL2561Contig2; CL27812Contig1; CL280Contig4; CL2824Contig1; CL28268Contig1; CL37026Contig1; CL39028Contig1; CL4867Contig1; CL5545Contig1; CL5545Contig2; CL6293Contig1; CL64Contig5; CL7082Contig1; …
ko04610	Complement and coagulation cascades	27	6.37183e-09	3.30645	CL10042Contig2; CL10368Contig1; CL11114Contig1; CL136Contig7; CL14Contig27; CL1520Contig5; CL15292Contig1; CL1611Contig2; CL16353Contig1; CL16590Contig1; CL18Contig20; CL19830Contig1; CL26734Contig1; CL3054Contig1; CL30642Contig1; CL31049Contig1; CL3401Contig1; CL36880Contig1; CL4460Contig1; CL51249Contig1; CL5207Contig1; CL6145Contig1; CL7029Contig1; CL9344Contig1; CL9569Contig2; comp53540_c0_se…
ko04151	PI3K-Akt signaling pathway	81	1.78493e-07	1.75206	CL10032Contig1; CL10231Contig1; CL1096Contig1; CL11039Contig1; CL11049Contig1; CL1112Contig2; CL1197Contig3; CL1207Contig2; CL13374Contig1; CL1380Contig3; CL15292Contig1; CL15657Contig1; CL16586Contig1; CL16808Contig1; CL17189Contig1; CL1762Contig1; CL18532Contig1; CL18615Contig1; CL1961Contig1; CL2050Contig2; CL2050Contig3; CL21231Contig1; CL2302Contig1; CL2385Contig2; CL27596Contig1; CL2839Cont…
ko04974	Protein digestion and absorption	29	3.04602e-05	2.14734	CL1112Contig2; CL1380Contig3; CL16477Contig2; CL1769Contig3; CL18532Contig1; CL2302Contig1; CL27515Contig1; CL28965Contig1; CL317Contig3; CL32846Contig1; CL3648Contig1; CL4062Contig1; CL4137Contig2; CL4401Contig1; CL4486Contig1; CL47696Contig1; CL6295Contig1; CL7061Contig1; CL8382Contig1; comp40808_c0_seq4_2; comp54228_c0_seq18_2; comp61388_c0_seq2_1; comp64661_c0_seq2_5; comp64722_c0_seq1_5; com…
ko00790	Folate biosynthesis	7	4.90316e-05	4.8452	CL14081Contig1; CL21949Contig1; CL22356Contig1; CL7599Contig1; CL8932Contig1; comp53658_c0_seq2_2; comp69180_c0_seq3_4
ko02024	Quorum sensing	7	0.000132001	4.28614	CL1618Contig2; CL4049Contig1; CL4049Contig2; CL5299Contig1; CL92Contig6; comp63289_c0_seq3_1; comp68507_c0_seq15_1
ko04145	Phagosome	32	0.000203439	1.87293	CL11680Contig1; CL12016Contig1; CL12201Contig1; CL12523Contig1; CL13252Contig1; CL13268Contig1; CL14389Contig1; CL15657Contig1; CL15724Contig1; CL1675Contig1; CL17189Contig1; CL17256Contig1; CL20552Contig1; CL22476Contig1; CL25592Contig1; CL26734Contig1; CL29595Contig1; CL37026Contig1; CL37079Contig1; CL37566Contig1; CL38360Contig1; CL4214Contig2; CL46222Contig1; CL47255Contig1; CL50478Contig1; C…
ko04724	Glutamatergic synapse	40	0.000267763	1.72108	CL10132Contig1; CL11039Contig1; CL13386Contig2; CL151Contig6; CL15757Contig1; CL15985Contig1; CL16489Contig1; CL16770Contig1; CL22437Contig1; CL26646Contig1; CL28069Contig1; CL28531Contig1; CL28902Contig1; CL29416Contig1; CL29437Contig1; CL31190Contig1; CL31744Contig1; CL39146Contig1; CL418Contig3; CL436Contig5; CL4382Contig1; CL4652Contig1; CL4652Contig2; CL4867Contig1; CL51802Contig1; CL51953Co…
ko04966	Collecting duct acid secretion	8	0.000678695	3.18399	CL11680Contig1; CL13252Contig1; CL15724Contig1; CL20552Contig1; CL37026Contig1; CL7358Contig1; comp30567_c0_seq1_4; comp64633_c0_seq1_5
ko04670	Leukocyte transendothelial migration	33	0.000699534	1.73386	CL11423Contig1; CL15770Contig1; CL18210Contig1; CL19228Contig1; CL20175Contig1; CL20378Contig1; CL2350Contig2; CL25819Contig1; CL2704Contig1; CL27610Contig1; CL33473Contig1; CL34684Contig1; CL35661Contig1; CL3622Contig2; CL36480Contig1; CL37566Contig1; CL38976Contig1; CL4058Contig1; CL44866Contig1; CL46222Contig1; CL46754Contig1; CL51953Contig1; CL548Contig3; CL6501Contig1; CL69Contig11; CL7776Co…
ko00643	Styrene degradation	2	0.000941121	7.95997	CL15014Contig1; CL29708Contig1
ko04662	B cell receptor signaling pathway	21	0.00096254	1.96658	CL15657Contig1; CL16147Contig1; CL1618Contig1; CL17362Contig1; CL22437Contig1; CL2605Contig2; CL27970Contig1; CL29149Contig1; CL31744Contig1; CL3857Contig1; CL3958Contig1; CL4058Contig1; CL42568Contig1; CL548Contig3; CL561Contig3; CL7776Contig1; CL8763Contig1; CL9Contig17; comp61252_c0_seq3_4; comp66350_c0_seq2_1; comp73189_c0_seq2_4
ko04014	Ras signaling pathway	48	0.00126695	1.52526	CL11039Contig1; CL1197Contig3; CL13386Contig2; CL15006Contig1; CL15809Contig1; CL16586Contig1; CL16808Contig1; CL17362Contig1; CL1762Contig1; CL18615Contig1; CL20579Contig1; CL22435Contig1; CL23567Contig1; CL2385Contig2; CL272Contig4; CL29416Contig1; CL29437Contig1; CL316Contig4; CL3181Contig1; CL3622Contig2; CL4652Contig1; CL4652Contig2; CL4795Contig1; CL48563Contig1; CL5114Contig1; CL51802Conti…
ko04960	Aldosterone-regulated sodium reabsorption	14	0.0015272	2.20672	CL14631Contig1; CL1909Contig1; CL27515Contig1; CL29703Contig1; CL316Contig4; CL51953Contig1; CL548Contig3; CL6295Contig1; CL7776Contig1; CL8462Contig1; comp40808_c0_seq4_2; comp61252_c0_seq3_4; comp64722_c0_seq1_5; comp66350_c0_seq2_1
ko04922	Glucagon signaling pathway	30	0.00194958	1.67578	CL10128Contig1; CL10767Contig1; CL10846Contig1; CL11373Contig2; CL11894Contig1; CL13374Contig1; CL14799Contig1; CL162Contig6; CL22437Contig1; CL2408Contig3; CL27456Contig1; CL29572Contig1; CL31744Contig1; CL35436Contig1; CL4145Contig2; CL47364Contig1; CL5365Contig2; CL561Contig3; CL5884Contig1; CL6071Contig1; CL775Contig4; CL7840Contig1; CL7982Contig1; CL9Contig17; comp25902_c0_seq3_6; comp41574_…
ko04080	Neuroactive ligand-receptor interaction	45	0.00197924	1.51458	CL10132Contig1; CL10898Contig1; CL1174Contig2; CL11797Contig1; CL1503Contig1; CL151Contig6; CL1520Contig5; CL15542Contig1; CL17491Contig1; CL18042Contig1; CL18470Contig1; CL18617Contig1; CL1961Contig1; CL21187Contig1; CL21461Contig1; CL22387Contig1; CL252Contig3; CL26646Contig1; CL28069Contig1; CL28096Contig1; CL28867Contig1; CL28902Contig1; CL29336Contig1; CL39146Contig1; CL418Contig3; CL4314Con…
ko04727	GABAergic synapse	26	0.00204444	1.73915	CL10825Contig1; CL10825Contig2; CL11039Contig1; CL1174Contig2; CL1503Contig1; CL1618Contig2; CL16770Contig1; CL1944Contig2; CL20347Contig1; CL2824Contig1; CL28531Contig1; CL28776Contig1; CL29416Contig1; CL29437Contig1; CL31190Contig1; CL4314Contig2; CL51802Contig1; CL51953Contig1; CL5399Contig1; CL84Contig6; CL92Contig6; comp11963_c0_seq1_3; comp55852_c0_seq5_2; comp66350_c0_seq2_1; comp66500_c0_…
ko04728	Dopaminergic synapse	38	0.00261115	1.55117	CL10128Contig1; CL10574Contig1; CL10898Contig1; CL11039Contig1; CL1618Contig1; CL16770Contig1; CL16Contig6; CL21231Contig1; CL2605Contig2; CL27596Contig1; CL27970Contig1; CL28069Contig1; CL2824Contig1; CL28531Contig1; CL28902Contig1; CL2919Contig2; CL29416Contig1; CL29437Contig1; CL30708Contig1; CL31744Contig1; CL32804Contig1; CL39146Contig1; CL436Contig5; CL51802Contig1; CL51953Contig1; CL561Con…
ko04744	Phototransduction	8	0.00265496	2.65332	CL20723Contig1; CL20727Contig1; CL21744Contig1; CL29437Contig1; CL34654Contig1; CL50026Contig1; CL5332Contig1; CL8782Contig1
ko00512	Mucin type O-Glycan biosynthesis	9	0.00341685	2.42847	CL10182Contig1; CL10695Contig1; CL15341Contig1; CL29339Contig1; CL3122Contig1; comp51550_c0_seq12_2; comp53493_c0_seq3_2; comp68891_c0_seq1_4; comp79912_c0_seq68_5
ko04380	Osteoclast differentiation	25	0.00366366	1.68643	CL1618Contig1; CL2041Contig1; CL20902Contig1; CL22437Contig1; CL2605Contig2; CL27970Contig1; CL29149Contig1; CL31744Contig1; CL37566Contig1; CL37630Contig1; CL3958Contig1; CL42568Contig1; CL46222Contig1; CL548Contig3; CL561Contig3; CL6079Contig1; CL7776Contig1; CL7978Contig2; CL8108Contig1; CL8809Contig1; CL9Contig17; comp61239_c0_seq3_5; comp61252_c0_seq3_4; comp70763_c0_seq8_5; comp73189_c0_seq…
ko01230	Biosynthesis of amino acids	16	0.00397053	1.91518	CL10767Contig1; CL11137Contig2; CL16643Contig1; CL17766Contig1; CL2408Contig3; CL2932Contig2; CL36883Contig1; CL5122Contig3; CL6612Contig2; CL7638Contig1; CL775Contig4; comp53651_c0_seq9_2; comp68826_c0_seq2_5; comp70038_c0_seq3_1; comp72725_c0_seq7_4; comp78489_c0_seq11_5
ko00627	Aminobenzoate degradation	4	0.00535514	3.35157	CL21949Contig1; CL22356Contig1; comp64762_c2_seq1_5; comp69180_c0_seq3_4
ko04260	Cardiac muscle contraction	21	0.00577212	1.70571	CL10143Contig1; CL1040Contig2; CL1182Contig2; CL12248Contig1; CL19228Contig1; CL25290Contig1; CL27515Contig1; CL28661Contig1; CL29128Contig1; CL29384Contig1; CL4141Contig2; CL4791Contig1; CL4956Contig2; CL57Contig6; CL6295Contig1; CL84Contig6; CL94Contig7; comp40808_c0_seq4_2; comp55852_c0_seq5_2; comp64722_c0_seq1_5; comp70227_c0_seq5_1
ko00430	Taurine and hypotaurine metabolism	4	0.00677727	3.18399	CL15182Contig1; CL1618Contig2; CL92Contig6; comp68507_c0_seq15_1
ko00400	Phenylalanine, tyrosine and tryptophan biosynthesis	2	0.00713593	4.54856	CL17766Contig1; CL7638Contig1
ko04921	Oxytocin signaling pathway	44	0.00765543	1.41511	CL10128Contig1; CL10443Contig1; CL11423Contig1; CL1390Contig2; CL1618Contig1; CL16770Contig1; CL16Contig6; CL17044Contig1; CL17379Contig1; CL22437Contig1; CL2605Contig2; CL27970Contig1; CL28531Contig1; CL28661Contig1; CL2Contig172; CL31744Contig1; CL38976Contig1; CL3958Contig1; CL4141Contig2; CL4791Contig1; CL4956Contig2; CL51953Contig1; CL53126Contig1; CL548Contig3; CL566Contig1; CL57Contig6; CL…
ko04723	Retrograde endocannabinoid signaling	29	0.00926278	1.51868	CL11039Contig1; CL1174Contig2; CL15985Contig1; CL16770Contig1; CL1944Contig2; CL22387Contig1; CL28069Contig1; CL280Contig4; CL2824Contig1; CL28531Contig1; CL28902Contig1; CL29416Contig1; CL29437Contig1; CL39146Contig1; CL4314Contig2; CL436Contig5; CL4867Contig1; CL51802Contig1; CL51953Contig1; CL6079Contig1; CL83Contig6; CL84Contig6; comp11963_c0_seq1_3; comp52262_c0_seq10_2; comp55086_c1_seq1_2;…
ko00950	Isoquinoline alkaloid biosynthesis	3	0.0093063	3.41142	CL27305Contig1; CL7638Contig1; CL9443Contig1
ko04660	T cell receptor signaling pathway	23	0.00988551	1.59199	CL16147Contig1; CL1618Contig1; CL2041Contig1; CL22435Contig1; CL22437Contig1; CL23567Contig1; CL2605Contig2; CL27970Contig1; CL29149Contig1; CL31744Contig1; CL3958Contig1; CL40252Contig1; CL4058Contig1; CL42568Contig1; CL51284Contig1; CL548Contig3; CL561Contig3; CL7776Contig1; CL9Contig17; comp16140_c0_seq1_3; comp61252_c0_seq3_4; comp69466_c0_seq7_5; comp73189_c0_seq2_4
KEGG enrichment terms (Profile_44)
id	term	ListHits	pval	Enrichment_score	transcript
ko03010	Ribosome	94	5.72517e-47	5.30158	CL10038Contig1; CL1006Contig1; CL10186Contig1; CL10208Contig1; CL10527Contig1; CL10557Contig1; CL10566Contig1; CL10645Contig1; CL11236Contig1; CL11385Contig1; CL11422Contig1; CL11450Contig1; CL11781Contig1; CL11820Contig1; CL11975Contig1; CL11Contig4; CL12082Contig1; CL12127Contig1; CL12623Contig1; CL12750Contig1; CL12803Contig1; CL13693Contig1; CL13859Contig1; CL14095Contig1; CL14942Contig1; CL1…
ko00190	Oxidative phosphorylation	41	1.09166e-11	3.06392	CL11239Contig1; CL11608Contig1; CL11759Contig1; CL1190Contig1; CL12155Contig1; CL12315Contig1; CL12361Contig1; CL12636Contig1; CL12796Contig1; CL12Contig25; CL13018Contig1; CL13159Contig1; CL13451Contig1; CL13742Contig1; CL13770Contig1; CL13911Contig1; CL13929Contig1; CL14091Contig1; CL14280Contig1; CL14364Contig1; CL14426Contig1; CL14570Contig1; CL15038Contig1; CL1727Contig2; CL1763Contig1; CL25…
ko04975	Fat digestion and absorption	17	3.87693e-06	3.12715	CL10916Contig1; CL154Contig3; CL16335Contig1; CL19076Contig1; CL19277Contig1; CL2038Contig2; CL22357Contig1; CL344Contig4; CL34Contig11; CL46662Contig1; CL4Contig56; CL5793Contig1; CL64Contig11; CL8374Contig1; comp41016_c0_seq26_6; comp51202_c0_seq2_3; comp81143_c0_seq1_4
ko04330	Notch signaling pathway	22	0.000278457	2.08769	CL15041Contig1; CL1714Contig1; CL21365Contig1; CL23738Contig1; CL2542Contig1; CL29736Contig1; CL3096Contig2; CL33711Contig1; CL3750Contig2; CL3750Contig3; CL4191Contig1; CL43847Contig1; CL4635Contig1; CL50888Contig1; CL5160Contig1; CL5160Contig2; CL51727Contig1; CL7223Contig1; CL7774Contig1; CL8267Contig1; comp60728_c0_seq4_1; comp70638_c1_seq29_1
ko04610	Complement and coagulation cascades	21	0.00108582	1.93148	CL11120Contig1; CL1195Contig2; CL15500Contig1; CL1611Contig3; CL350Contig5; CL394Contig4; CL4660Contig1; CL47816Contig1; CL701Contig1; CL701Contig3; CL9569Contig1; comp45308_c0_seq1_2; comp46369_c0_seq3_3; comp57895_c0_seq1_1; comp58145_c0_seq15_3; comp58750_c2_seq3_3; comp61582_c1_seq1_4; comp69848_c0_seq1_1; comp69892_c0_seq3_1; comp78497_c0_seq12_5; comp80069_c1_seq1_5
ko04550	Signaling pathways regulating pluripotency of stem cells	40	0.00432615	1.48531	CL1235Contig2; CL13219Contig1; CL15771Contig1; CL16616Contig1; CL1702Contig2; CL171Contig2; CL17916Contig1; CL1825Contig2; CL18791Contig1; CL21806Contig1; CL22219Contig1; CL22274Contig1; CL22687Contig1; CL2339Contig1; CL2542Contig1; CL26172Contig1; CL2825Contig2; CL38458Contig1; CL38693Contig1; CL3Contig1; CL3Contig102; CL3Contig124; CL3Contig21; CL423Contig3; CL473Contig4; CL5651Contig1; CL7432C…
ko00471	D-Glutamine and D-glutamate metabolism	4	0.00597345	3.18847	CL207Contig4; CL21009Contig1; CL8451Contig1; comp52702_c0_seq10_3
ko00965	Betalain biosynthesis	2	0.00961977	3.98558	CL24094Contig1; CL5629Contig1
ko00600	Sphingolipid metabolism	14	0.0099378	1.79994	CL13819Contig1; CL14697Contig1; CL15069Contig1; CL19277Contig1; CL254Contig3; CL29509Contig1; CL344Contig4; CL46662Contig1; CL6004Contig1; comp30246_c0_seq1_6; comp41016_c0_seq26_6; comp51202_c0_seq2_3; comp58958_c0_seq1_1; comp81254_c5_seq29_5
KEGG enrichment terms (Profile_45)
id	term	ListHits	pval	Enrichment_score	transcript
ko00232	Caffeine metabolism	2	0.00026477	14.9145	CL45678Contig1; comp79036_c0_seq6_4
ko00592	alpha-Linolenic acid metabolism	3	0.000369248	8.6045	CL12225Contig1; CL32506Contig1; CL48985Contig1
ko00591	Linoleic acid metabolism	3	0.000568581	7.71438	CL12225Contig1; CL32506Contig1; CL48985Contig1
ko00590	Arachidonic acid metabolism	5	0.000611189	4.78028	CL12225Contig1; CL1368Contig2; CL32506Contig1; CL48985Contig1; comp29839_c0_seq2_4
ko03008	Ribosome biogenesis in eukaryotes	6	0.00064573	4.1049	CL10742Contig1; CL14761Contig1; CL15366Contig1; CL19715Contig1; CL453Contig1; CL9404Contig1
ko00061	Fatty acid biosynthesis	3	0.00105398	6.57991	CL14599Contig1; CL7644Contig1; comp39994_c0_seq1_6
ko00983	Drug metabolism - other enzymes	4	0.00113481	5.05575	CL1783Contig1; CL22145Contig1; CL45678Contig1; comp79036_c0_seq6_4
ko04977	Vitamin digestion and absorption	3	0.00214039	5.45651	CL12225Contig1; CL259Contig2; CL32506Contig1
ko04141	Protein processing in endoplasmic reticulum	10	0.00342556	2.36738	CL10646Contig1; CL11133Contig1; CL16Contig31; CL1Contig4; CL3539Contig2; CL35Contig3; CL47493Contig1; CL5783Contig2; comp58476_c0_seq12_3; comp76937_c2_seq1_4
ko04750	Inflammatory mediator regulation of TRP channels	8	0.00685289	2.36738	CL1368Contig2; CL15709Contig1; CL48985Contig1; comp17728_c0_seq2_6; comp50931_c0_seq10_3; comp57903_c0_seq15_3; comp63755_c0_seq7_1; comp67870_c0_seq3_1
ko04920	Adipocytokine signaling pathway	6	0.00817464	2.61657	CL14693Contig1; CL447Contig5; CL5456Contig1; CL7644Contig1; comp39994_c0_seq1_6; comp71069_c0_seq3_5
ko00910	Nitrogen metabolism	2	0.00960864	4.51954	CL27392Contig1; comp57029_c0_seq16_3
KEGG enrichment terms (Profile_46)
id	term	ListHits	pval	Enrichment_score	transcript
ko04550	Signaling pathways regulating pluripotency of stem cells	43	1.00102e-05	1.93071	CL1028Contig3; CL1347Contig1; CL13962Contig1; CL1397Contig2; CL14851Contig1; CL14Contig24; CL15810Contig1; CL16041Contig1; CL16310Contig1; CL18367Contig1; CL2052Contig2; CL21491Contig1; CL22682Contig1; CL2339Contig3; CL2497Contig1; CL2721Contig1; CL27463Contig1; CL29641Contig1; CL31114Contig1; CL357Contig2; CL3725Contig1; CL38387Contig1; CL4169Contig1; CL4169Contig2; CL423Contig4; CL423Contig6; C…
ko04390	Hippo signaling pathway	44	4.32544e-05	1.80724	CL128Contig6; CL1347Contig1; CL13962Contig1; CL1397Contig2; CL14851Contig1; CL15092Contig1; CL15455Contig1; CL15810Contig1; CL15841Contig1; CL15Contig20; CL16310Contig1; CL18190Contig1; CL2052Contig2; CL22276Contig1; CL2339Contig3; CL2497Contig1; CL2721Contig1; CL27510Contig1; CL28267Contig1; CL357Contig2; CL384Contig2; CL4Contig2; CL53026Contig1; CL5419Contig1; CL6770Contig1; CL7035Contig1; CL72…
ko00514	Other types of O-glycan biosynthesis	12	0.000128721	2.99129	CL16369Contig1; CL18014Contig1; CL20931Contig1; CL2147Contig1; CL2147Contig2; CL2396Contig1; CL3071Contig1; CL35676Contig1; CL45796Contig1; CL47529Contig1; CL8149Contig1; comp48388_c0_seq3_3
ko00521	Streptomycin biosynthesis	5	0.000199227	5.16354	CL16368Contig1; CL26630Contig1; CL7747Contig1; comp55416_c0_seq1_3; comp76903_c0_seq103_5
ko00524	Neomycin, kanamycin and gentamicin biosynthesis	3	0.000671314	6.19625	CL16368Contig1; CL26630Contig1; CL7747Contig1
ko00520	Amino sugar and nucleotide sugar metabolism	13	0.0009372	2.37915	CL12275Contig1; CL15748Contig1; CL16368Contig1; CL17566Contig1; CL18085Contig1; CL20414Contig1; CL26630Contig1; CL3Contig135; CL48373Contig1; CL7353Contig2; CL7747Contig1; CL9Contig27; comp52346_c0_seq1_5
ko00250	Alanine, aspartate and glutamate metabolism	13	0.00120791	2.32041	CL110Contig1; CL110Contig8; CL12275Contig1; CL138Contig4; CL15789Contig1; CL17566Contig1; CL18270Contig1; CL20414Contig1; CL823Contig3; comp41365_c0_seq3_2; comp45574_c0_seq4_3; comp52584_c0_seq49_3; comp71700_c1_seq1_4
ko00311	Penicillin and cephalosporin biosynthesis	2	0.00125068	7.22895	CL22598Contig2; comp70369_c0_seq35_1
ko00472	D-Arginine and D-ornithine metabolism	2	0.00125068	7.22895	CL22598Contig2; comp70369_c0_seq35_1
ko00909	Sesquiterpenoid and triterpenoid biosynthesis	2	0.00125068	7.22895	CL3607Contig1; CL3607Contig2
ko03040	Spliceosome	29	0.00139167	1.72543	CL134Contig3; CL13523Contig1; CL15172Contig1; CL19867Contig2; CL20634Contig1; CL24754Contig1; CL29234Contig1; CL29420Contig1; CL30486Contig1; CL341Contig4; CL3481Contig1; CL37735Contig1; CL3990Contig1; CL43532Contig1; CL44851Contig1; CL45287Contig1; CL5494Contig1; CL5551Contig1; CL607Contig3; CL617Contig2; CL6925Contig2; CL7012Contig1; CL8406Contig1; comp46731_c0_seq4_3; comp48521_c1_seq4_2; comp…
ko04350	TGF-beta signaling pathway	22	0.00289731	1.77695	CL15092Contig1; CL15Contig20; CL16041Contig1; CL16310Contig1; CL16731Contig1; CL22062Contig1; CL22606Contig1; CL22682Contig1; CL2339Contig3; CL2721Contig1; CL27894Contig1; CL3005Contig2; CL357Contig2; CL3885Contig1; CL3Contig101; CL3Contig73; CL50089Contig1; CL7245Contig1; CL804Contig1; comp40742_c0_seq1_5; comp64560_c0_seq1_5; comp77346_c0_seq10_4
ko04310	Wnt signaling pathway	36	0.00310116	1.55369	CL1209Contig2; CL12482Contig1; CL1347Contig1; CL13515Contig1; CL135Contig8; CL13962Contig1; CL1397Contig2; CL14851Contig1; CL15810Contig1; CL19265Contig1; CL2052Contig2; CL220Contig3; CL22606Contig1; CL22870Contig1; CL2497Contig1; CL27894Contig1; CL3005Contig2; CL31334Contig1; CL32885Contig1; CL44588Contig1; CL45414Contig1; CL45533Contig1; CL5419Contig1; CL6770Contig1; CL7035Contig1; CL783Contig2…
ko04150	mTOR signaling pathway	36	0.00342851	1.54446	CL12519Contig1; CL1347Contig1; CL13962Contig1; CL1397Contig2; CL14191Contig1; CL14670Contig1; CL14851Contig1; CL15756Contig1; CL15810Contig1; CL16031Contig1; CL2052Contig2; CL2203Contig2; CL22062Contig1; CL22202Contig1; CL22606Contig1; CL24194Contig1; CL2497Contig1; CL294Contig2; CL3005Contig2; CL36207Contig1; CL38516Contig1; CL5419Contig1; CL6770Contig1; CL7035Contig1; CL783Contig2; CL7981Contig…
ko00051	Fructose and mannose metabolism	11	0.0040565	2.17859	CL14754Contig2; CL15748Contig1; CL16368Contig1; CL18085Contig1; CL26630Contig1; CL3Contig135; CL7353Contig2; CL7747Contig1; CL9461Contig1; CL9Contig27; comp52346_c0_seq1_5
ko04360	Axon guidance	49	0.00748973	1.38909	CL10937Contig1; CL10979Contig2; CL119Contig8; CL12Contig15; CL135Contig8; CL1419Contig2; CL1575Contig1; CL16479Contig1; CL166Contig2; CL18161Contig1; CL18710Contig1; CL1903Contig2; CL19265Contig1; CL20729Contig1; CL2115Contig2; CL22606Contig1; CL241Contig3; CL2427Contig2; CL26700Contig1; CL27008Contig1; CL27289Contig1; CL2Contig201; CL3005Contig2; CL31094Contig1; CL3251Contig1; CL357Contig2; CL36…
ko04626	Plant-pathogen interaction	4	0.00804017	3.04377	CL10312Contig2; CL11848Contig1; CL21428Contig1; CL26Contig2
KEGG enrichment terms (Profile_48)
id	term	ListHits	pval	Enrichment_score	transcript
ko04141	Protein processing in endoplasmic reticulum	13	0.000128266	2.96072	CL10526Contig1; CL1118Contig3; CL13071Contig1; CL14885Contig1; CL14Contig26; CL2080Contig2; CL37912Contig1; CL47007Contig1; CL529Contig1; CL7819Contig1; comp36324_c0_seq1_6; comp39961_c0_seq2_6; comp57410_c0_seq1_3
ko04975	Fat digestion and absorption	5	0.000279509	5.5185	CL23055Contig1; CL30744Contig1; CL5793Contig2; CL64Contig13; comp63321_c0_seq7_1
ko02024	Quorum sensing	3	0.000427738	8.27775	CL1307Contig2; CL1813Contig1; comp48132_c0_seq1_3
ko04612	Antigen processing and presentation	5	0.00197926	3.81598	CL10526Contig1; CL2080Contig2; CL7819Contig1; CL9851Contig1; comp39961_c0_seq2_6
ko00330	Arginine and proline metabolism	5	0.00270677	3.58703	CL20327Contig1; CL37Contig20; CL445Contig3; CL89Contig6; comp22418_c0_seq1_4
ko00720	Carbon fixation pathways in prokaryotes	2	0.00293906	6.83243	CL2771Contig1; CL9602Contig1
ko03450	Non-homologous end-joining	2	0.00487973	5.73924	CL2Contig281; comp80916_c0_seq11_4
ko00592	alpha-Linolenic acid metabolism	2	0.00546043	5.5185	CL23055Contig1; comp63321_c0_seq7_1
ko00510	N-Glycan biosynthesis	4	0.00598959	3.45737	CL16577Contig1; CL5001Contig2; comp36324_c0_seq1_6; comp57410_c0_seq1_3
ko00591	Linoleic acid metabolism	2	0.00744381	4.94762	CL23055Contig1; comp63321_c0_seq7_1
KEGG enrichment terms (Profile_49)
id	term	ListHits	pval	Enrichment_score	transcript
ko04510	Focal adhesion	87	5.39286e-13	2.19063	CL10719Contig1; CL1112Contig3; CL11Contig13; CL1207Contig4; CL12432Contig1; CL14826Contig1; CL16158Contig1; CL1635Contig2; CL16632Contig1; CL18907Contig1; CL195Contig2; CL195Contig4; CL19865Contig1; CL198Contig3; CL198Contig4; CL19Contig15; CL1Contig278; CL2047Contig2; CL21556Contig1; CL2176Contig2; CL23581Contig1; CL23Contig1; CL23Contig5; CL24746Contig1; CL2474Contig1; CL2527Contig1; CL2554Cont…
ko04974	Protein digestion and absorption	43	5.27278e-11	2.88056	CL10336Contig2; CL10760Contig1; CL11041Contig1; CL1112Contig3; CL1330Contig1; CL15338Contig2; CL1563Contig1; CL1711Contig2; CL18878Contig1; CL1Contig26; CL21400Contig1; CL235Contig4; CL235Contig5; CL235Contig6; CL24333Contig1; CL2527Contig1; CL2604Contig1; CL28174Contig1; CL30181Contig1; CL3024Contig1; CL3330Contig1; CL33991Contig1; CL4488Contig1; CL4529Contig1; CL4660Contig2; CL46Contig12; CL46C…
ko04260	Cardiac muscle contraction	40	1.18855e-10	2.93935	CL11041Contig1; CL12248Contig2; CL15338Contig2; CL168Contig3; CL17154Contig1; CL17634Contig1; CL18878Contig1; CL1Contig26; CL21400Contig1; CL21731Contig1; CL21999Contig1; CL2333Contig1; CL2333Contig2; CL24240Contig1; CL24333Contig1; CL27338Contig1; CL28322Contig1; CL28933Contig1; CL29507Contig1; CL30181Contig1; CL33991Contig1; CL3530Contig1; CL36349Contig1; CL36383Contig1; CL45661Contig1; CL47538…
ko04512	ECM-receptor interaction	41	3.10562e-10	2.81197	CL10719Contig1; CL1112Contig3; CL11Contig13; CL1207Contig4; CL14826Contig1; CL148Contig5; CL18907Contig1; CL198Contig3; CL198Contig4; CL1Contig278; CL21556Contig1; CL2474Contig1; CL2527Contig1; CL27711Contig1; CL28174Contig1; CL29399Contig1; CL30048Contig1; CL34816Contig1; CL39Contig3; CL463Contig1; CL4963Contig1; CL4963Contig2; CL4963Contig3; CL502Contig1; CL5754Contig1; CL5754Contig2; CL690Cont…
ko04530	Tight junction	55	2.22146e-07	2.00039	CL12432Contig1; CL1438Contig2; CL14668Contig2; CL15368Contig1; CL16632Contig1; CL167Contig5; CL16892Contig1; CL17634Contig1; CL17880Contig2; CL18884Contig1; CL19865Contig1; CL21577Contig1; CL21925Contig1; CL22250Contig1; CL22768Contig1; CL23581Contig1; CL24240Contig1; CL25783Contig1; CL25915Contig1; CL26929Contig1; CL27338Contig1; CL27788Contig1; CL28322Contig1; CL28735Contig1; CL28904Contig1; CL…
ko04060	Cytokine-cytokine receptor interaction	36	1.23324e-06	2.25435	CL10509Contig1; CL1291Contig3; CL1359Contig4; CL14764Contig1; CL16260Contig1; CL1747Contig2; CL18339Contig1; CL19152Contig1; CL195Contig2; CL195Contig4; CL2047Contig2; CL209Contig6; CL2201Contig2; CL2721Contig2; CL27744Contig1; CL2973Contig1; CL38026Contig1; CL4047Contig2; CL40Contig5; CL5420Contig1; CL736Contig4; CL7635Contig1; CL775Contig1; CL7988Contig1; CL8101Contig1; CL8489Contig1; CL9048Con…
ko04670	Leukocyte transendothelial migration	43	2.21281e-06	2.04396	CL10615Contig1; CL12432Contig1; CL1438Contig2; CL14605Contig1; CL15368Contig1; CL16463Contig2; CL16632Contig1; CL16892Contig1; CL17880Contig2; CL19865Contig1; CL21577Contig1; CL21925Contig1; CL22250Contig1; CL23581Contig1; CL25783Contig1; CL25915Contig1; CL26929Contig1; CL27788Contig1; CL28904Contig1; CL34816Contig1; CL366Contig1; CL36978Contig1; CL402Contig5; CL40Contig5; CL4406Contig2; CL46789C…
ko04151	PI3K-Akt signaling pathway	77	9.42756e-05	1.50681	CL10719Contig1; CL1112Contig3; CL11543Contig1; CL11Contig13; CL1207Contig4; CL13150Contig1; CL14346Contig1; CL14826Contig1; CL1747Contig2; CL18151Contig1; CL18339Contig1; CL18907Contig1; CL19252Contig1; CL193Contig9; CL195Contig2; CL195Contig4; CL198Contig3; CL198Contig4; CL1Contig278; CL2047Contig2; CL21263Contig1; CL21556Contig1; CL2176Contig2; CL2201Contig2; CL2474Contig1; CL2527Contig1; CL277…
ko04964	Proximal tubule bicarbonate reclamation	14	0.000101614	2.80054	CL11041Contig1; CL13971Contig1; CL15338Contig2; CL18117Contig1; CL18878Contig1; CL1Contig26; CL207Contig1; CL21400Contig1; CL24333Contig1; CL29435Contig1; CL30181Contig1; CL33991Contig1; CL5857Contig2; CL9052Contig1
ko04261	Adrenergic signaling in cardiomyocytes	49	0.0002199	1.63744	CL10615Contig1; CL10958Contig1; CL11041Contig1; CL12248Contig2; CL15338Contig2; CL168Contig3; CL17154Contig1; CL17634Contig1; CL18878Contig1; CL19252Contig1; CL1Contig26; CL21400Contig1; CL21999Contig1; CL22250Contig1; CL2333Contig1; CL2333Contig2; CL24240Contig1; CL24333Contig1; CL27338Contig1; CL28322Contig1; CL2832Contig1; CL28933Contig1; CL29507Contig1; CL30181Contig1; CL33991Contig1; CL3484C…
ko04810	Regulation of actin cytoskeleton	59	0.000226506	1.5592	CL10719Contig1; CL11299Contig1; CL11543Contig1; CL11Contig13; CL12432Contig1; CL13403Contig1; CL13555Contig1; CL14346Contig1; CL16632Contig1; CL18151Contig1; CL195Contig2; CL195Contig4; CL19865Contig1; CL1992Contig2; CL19Contig15; CL1Contig11; CL2176Contig2; CL2233Contig1; CL23581Contig1; CL2554Contig2; CL25783Contig1; CL25915Contig1; CL2650Contig1; CL26929Contig1; CL274Contig4; CL27788Contig1; C…
ko00601	Glycosphingolipid biosynthesis - lacto and neolacto series	9	0.00024584	3.32372	CL12277Contig1; CL14892Contig1; CL1528Contig1; CL15383Contig1; CL29994Contig1; CL47022Contig1; CL871Contig2; comp72182_c0_seq21_1; comp81014_c0_seq3_4
ko00340	Histidine metabolism	8	0.000387083	3.38889	CL1684Contig1; CL21457Contig1; CL269Contig3; CL8272Contig1; CL8272Contig2; CL8733Contig1; comp50784_c0_seq12_2; comp63159_c0_seq1_5
ko00440	Phosphonate and phosphinate metabolism	4	0.000517105	5.23738	CL4879Contig1; CL8679Contig1; CL8679Contig2; comp76415_c0_seq11_4
ko04978	Mineral absorption	14	0.000679875	2.37223	CL10Contig4; CL11041Contig1; CL15338Contig2; CL18878Contig1; CL1Contig26; CL21400Contig1; CL24333Contig1; CL30181Contig1; CL33991Contig1; CL3978Contig1; CL523Contig4; CL8464Contig1; CL9052Contig1; comp78177_c1_seq23_5
ko00643	Styrene degradation	2	0.00126484	7.2014	CL3190Contig1; comp53091_c0_seq13_3
ko04610	Complement and coagulation cascades	18	0.0015595	1.99423	CL12622Contig1; CL15043Contig1; CL15043Contig2; CL1520Contig3; CL188Contig3; CL24414Contig1; CL28086Contig1; CL28251Contig1; CL28914Contig1; CL4660Contig2; CL5670Contig1; CL7188Contig1; CL7823Contig1; comp44515_c0_seq1_3; comp64666_c0_seq1_5; comp74447_c0_seq55_4; comp78088_c0_seq8_4; comp80024_c2_seq1_4
ko04514	Cell adhesion molecules (CAMs)	29	0.00216096	1.67743	CL10719Contig1; CL11Contig13; CL1438Contig2; CL15368Contig1; CL16892Contig1; CL17880Contig2; CL1970Contig3; CL21577Contig1; CL21925Contig1; CL22025Contig1; CL34816Contig1; CL348Contig3; CL43603Contig1; CL45772Contig1; CL5190Contig2; CL7501Contig1; CL7668Contig1; CL8361Contig1; CL875Contig4; CL913Contig3; CL93Contig3; CL9643Contig2; CL9773Contig1; comp51243_c0_seq1_2; comp52865_c0_seq23_3; comp561…
ko00903	Limonene and pinene degradation	3	0.00219087	4.80093	CL8272Contig1; CL8272Contig2; comp50784_c0_seq12_2
ko00471	D-Glutamine and D-glutamate metabolism	4	0.00266055	3.84075	CL13971Contig1; CL207Contig1; CL29435Contig1; CL5857Contig2
ko00362	Benzoate degradation	2	0.00299862	5.76112	CL2715Contig1; CL28968Contig1
ko00625	Chloroalkane and chloroalkene degradation	3	0.00512916	3.92804	CL8272Contig1; CL8272Contig2; comp50784_c0_seq12_2
ko00564	Glycerophospholipid metabolism	24	0.00719007	1.61527	CL13706Contig2; CL16393Contig1; CL1843Contig1; CL1843Contig2; CL20925Contig1; CL20925Contig2; CL23811Contig1; CL27310Contig1; CL274Contig3; CL46861Contig1; CL46989Contig1; CL4879Contig1; CL7250Contig1; CL8117Contig1; CL8679Contig1; CL8679Contig2; CL9296Contig1; CL9662Contig1; comp53999_c0_seq2_3; comp60771_c0_seq5_1; comp71188_c0_seq4_4; comp76415_c0_seq11_4; comp77360_c0_seq9_5; comp79008_c0_seq…
ko04520	Adherens junction	26	0.00924847	1.55383	CL1891Contig1; CL195Contig2; CL195Contig4; CL19865Contig1; CL23581Contig1; CL23874Contig1; CL25783Contig1; CL25915Contig1; CL26929Contig1; CL27788Contig1; CL28904Contig1; CL366Contig1; CL36861Contig1; CL36978Contig1; CL402Contig5; CL4406Contig2; CL5175Contig1; CL518Contig1; CL518Contig2; CL7668Contig1; CL793Contig1; CL9643Contig2; comp34729_c0_seq1_2; comp49739_c0_seq6_3; comp56647_c0_seq25_3; co…
