# Supplementary material for: Dynamic transcriptome sequencing and analysis during early development in the bighead carp (Hypophthalmichthys nobilis)
Source: BMC Genomics. 2019 Oct 28;20:781. doi: 10.1186/s12864-019-6181-4 (PMC6819325; doi:10.1186/s12864-019-6181-4)
Supplement: Supplementary file 8 — Additional file 8: Table S5. The primers, quantitative real-time PCR (qPCR) data, and Fragments Per Kilobase of transcript per Million mapped reads (FPKM) values for twelve unigenes chosen for verification. [file 12864_2019_6181_MOESM8_ESM.xlsx]

## Sheet: Primer list
Primer information of twelve DETs and actb gene used for qPCR
No.	Group	Gene Symbol	Forward primer (5'-3')	Reverse primer (5'-3')	Product length(bp)
1	DS2 vs. DS1	CL117Contig2	GTCCCTCTACACGAAGGAAA	ACTGCCAGAACACAGATAAC	91
2	DS2 vs. DS1	CL154Contig3	TGCACAGGTGTATGATACCA	TGTCTGAGGATCAGAGCG	81
3	DS2 vs. DS1	CL18044Contig1	GAGACTGAATCAGGTTGGTTAG	TAGCCAGCAAAGATGGCCTTA	81
4	DS2 vs. DS1	CL4103Contig1	AGAAGCACATCGAGGAGT	TCCAGCTTGGTTCGGATT	100
5	DS2 vs. DS1	CL7347Contig1	AGATTGCAGATGACCTGACA	ACAGCAAACTCGCTCTTAT	70
6	DS2 vs. DS1	comp35037_c0_seq1_6	ACGTCCTCAAGTTTGTGG	CTTTGGGTTTACTGAGGCG	61
7	DS4 vs. DS3	CL10120Contig2	GACAGGAACTTCCAGGGTC	AGGAGGAGAAGTCAGCAC	61
8	DS4 vs. DS3	CL11117Contig1	AGGAGGTCAAAGAGGAGT	TCTTCCTGCCGTCCATAC	84
9	DS4 vs. DS3	CL18291Contig1	AAGCCACCTATGCTGAACTAA	CAGTTGTCCAGCAACAACGA	110
10	DS4 vs. DS3	CL5332Contig1	GTTCAAGCAGAGGCAGAC	GTCAGTGCCTAAACCTTCC	103
11	DS4 vs. DS3	CL8548Contig1	ATCTTTACGAGTTAGAGGCG	TGTCACTGCTAAATCTTGTGG	66
12	DS4 vs. DS3	comp15897_c0_seq1_5	AAAGCAATATGCTGCACAAC	TCATCACTCACTTGGCAATCT	100
13	Reference	comp37248_c0_seq1_6 (actb)	CTCTGCTATGTGGCTCTTGAC	GAGTATTTACGCTCAGGTGGG	368

## Sheet: Relative exp
qPCR results of six up-regulated DETs from DS2 vs. DS1 comparison									qPCR results of six up-regulated DETs from DS4 vs. DS3 comparison
ΔCt									ΔCt
Sample	Group	comp35037_c0_seq1_6	CL4103Contig1	CL154Contig3	CL7347Contig1	CL18044Contig1	CL117Contig2		Sample	Group	CL8548Contig1	CL11117Contig1	CL10120Contig2	comp15897_c0_seq1_5	CL18291Contig1	CL5332Contig1
DS1-1	DS1	10.3	9.59	13.3633	6.89	6.48667	8.18333		DS3-1	DS3	8.99667	9.3	10.91	6.71	8.42	8.40333
DS1-2	DS1	7.4	7.16667	8.53667	6	5.92	7.54333		DS3-2	DS3	10.36	10.9	12.6767	8.54667	9.69	9.93
DS1-3	DS1	6.25867	5.17	6.95	4.59333	7.14	8.56333		DS3-3	DS3	11.02	9.01667	9.67	8.97	8.53667	9.19333
DS1-4	DS1	5.03	4.24667	6.19333	4.27333	6.97	7.97333		DS3-4	DS3	10.97	10.7467	12.5933	9.01667	10.2933	10.3133
DS1-5	DS1	10.8567	11.9567	14.79	9.43	6.88333	8.68		DS3-5	DS3	10.7367	11.12	12.2767	8.39	10.69	10.0967
DS2-1	DS2	2.20333	0.18	3.26	1.55	5.43	5.97333		DS4-1	DS4	14.2267	4.11667	6.22	10.8	5.40333	6.03667
DS2-2	DS2	1.84667	0.0666667	2.83	1.52333	5.90667	6.15333		DS4-2	DS4	11.6033	3.80333	7.01667	9.34333	5.55333	5.52333
DS2-3	DS2	0.926667	-0.3	2.39333	1.04	5.36	5.64667		DS4-3	DS4	11.5	3.97667	6.53333	8.97667	5.29	5.48667
DS2-4	DS2	1.08	-0.686667	2.08333	0.83	4.86667	5.19333		DS4-4	DS4	9.52667	1.96667	5.37333	7.21667	3.65	4
DS2-5	DS2	0.08	-1.58667	0.946667	-0.51	3.58667	4.32333		DS4-5	DS4	8.89667	1.62333	4.76667	7.02333	3.28667	3.64333
Mean ΔCt (Control group)									Mean ΔCt (Control group)
Sample	Group	comp35037_c0_seq1_6	CL4103Contig1	CL154Contig3	CL7347Contig1	CL18044Contig1	CL117Contig2		Sample	Group	CL8548Contig1	CL11117Contig1	CL10120Contig2	comp15897_c0_seq1_5	CL18291Contig1	CL5332Contig1
DS1	DS1	7.96907	7.626	9.96667	6.23733	6.68	8.18867		DS3	DS3	10.4167	10.2167	11.6253	8.32667	9.526	9.58733
ΔΔCt									ΔΔCt
Sample	Group	comp35037_c0_seq1_6	CL4103Contig1	CL154Contig3	CL7347Contig1	CL18044Contig1	CL117Contig2		Sample	Group	CL8548Contig1	CL11117Contig1	CL10120Contig2	comp15897_c0_seq1_5	CL18291Contig1	CL5332Contig1
DS1-1	DS1	2.33093	1.964	3.39667	0.652667	-0.193333	-0.00533333		DS3-1	DS3	-1.42	-0.916667	-0.715333	-1.61667	-1.106	-1.184
DS1-2	DS1	-0.569067	-0.459333	-1.43	-0.237333	-0.76	-0.645333		DS3-2	DS3	-0.0566667	0.683333	1.05133	0.22	0.164	0.342667
DS1-3	DS1	-1.7104	-2.456	-3.01667	-1.644	0.46	0.374667		DS3-3	DS3	0.603333	-1.2	-1.95533	0.643333	-0.989333	-0.394
DS1-4	DS1	-2.93907	-3.37933	-3.77333	-1.964	0.29	-0.215333		DS3-4	DS3	0.553333	0.53	0.968	0.69	0.767333	0.726
DS1-5	DS1	2.8876	4.33067	4.82333	3.19267	0.203333	0.491333		DS3-5	DS3	0.32	0.903333	0.651333	0.0633333	1.164	0.509333
DS2-1	DS2	-5.76573	-7.446	-6.70667	-4.68733	-1.25	-2.21533		DS4-1	DS4	3.81	-6.1	-5.40533	2.47333	-4.12267	-3.55067
DS2-2	DS2	-6.1224	-7.55933	-7.13667	-4.714	-0.773333	-2.03533		DS4-2	DS4	1.18667	-6.41333	-4.60867	1.01667	-3.97267	-4.064
DS2-3	DS2	-7.0424	-7.926	-7.57333	-5.19733	-1.32	-2.542		DS4-3	DS4	1.08333	-6.24	-5.092	0.65	-4.236	-4.10067
DS2-4	DS2	-6.88907	-8.31267	-7.88333	-5.40733	-1.81333	-2.99533		DS4-4	DS4	-0.89	-8.25	-6.252	-1.11	-5.876	-5.58733
DS2-5	DS2	-7.88907	-9.21267	-9.02	-6.74733	-3.09333	-3.86533		DS4-5	DS4	-1.52	-8.59333	-6.85867	-1.30333	-6.23933	-5.944
Relative expression 2^(-ΔΔCt)									Relative expression 2^(-ΔΔCt)
Sample	Group	comp35037_c0_seq1_6	CL4103Contig1	CL154Contig3	CL7347Contig1	CL18044Contig1	CL117Contig2		Sample	Group	CL8548Contig1	CL11117Contig1	CL10120Contig2	comp15897_c0_seq1_5	CL18291Contig1	CL5332Contig1
DS1-1	DS1	0.198755	0.256317	0.0949514	0.636103	1.1434	1.0037		DS3-1	DS3	2.67586	1.88775	1.64186	3.06666	2.15248	2.27206
DS1-2	DS1	1.48356	1.37491	2.69447	1.17881	1.69349	1.5641		DS3-2	DS3	1.04006	0.622725	0.482522	0.858565	0.892547	0.788582
DS1-3	DS1	3.27252	5.48693	8.09296	3.12531	0.726986	0.771284		DS3-3	DS3	0.658231	2.2974	3.87806	0.640232	1.98527	1.31403
DS1-4	DS1	7.66915	10.4059	13.6737	3.90142	0.817902	1.16097		DS3-4	DS3	0.681444	0.692555	0.511214	0.619854	0.587502	0.604578
DS1-5	DS1	0.135128	0.0496981	0.0353209	0.109373	0.868541	0.711367		DS3-5	DS3	0.80107	0.53465	0.636692	0.95705	0.446273	0.702547
DS2-1	DS2	54.4075	174.369	104.45	25.7649	2.37841	4.64389		DS4-1	DS4	0.0712977	68.5935	42.3806	0.180075	17.4199	11.7181
DS2-2	DS2	69.6668	188.619	140.718	26.2455	1.70921	4.09917		DS4-2	DS4	0.439317	85.2326	24.3976	0.494257	15.6997	16.7258
DS2-3	DS2	131.818	243.2	190.459	36.6905	2.49666	5.82396		DS4-3	DS4	0.471937	75.5835	34.1071	0.63728	18.8436	17.1563
DS2-4	DS2	118.527	317.952	236.113	42.4394	3.51453	7.97416		DS4-4	DS4	1.85318	304.437	76.2148	2.15846	58.729	48.0789
DS2-5	DS2	237.053	593.32	519.147	107.436	8.53466	14.5741		DS4-5	DS4	2.86791	386.235	116.055	2.46798	75.5486	61.5634
Mean 2^(-ΔΔCt)									Mean 2^(-ΔΔCt)
Group		comp35037_c0_seq1_6	CL4103Contig1	CL154Contig3	CL7347Contig1	CL18044Contig1	CL117Contig2		Group		CL8548Contig1	CL11117Contig1	CL10120Contig2	comp15897_c0_seq1_5	CL18291Contig1	CL5332Contig1
DS1		2.55182	3.51476	4.91828	1.7902	1.05006	1.04229		DS3		1.17133	1.20701	1.43007	1.22847	1.21281	1.13636
DS2		122.294	303.492	238.177	47.7153	3.7267	7.42305		DS4		1.14073	184.016	58.6311	1.18761	37.2482	31.0485
STDEV 2^(-ΔΔCt)									STDEV 2^(-ΔΔCt)
Group		comp35037_c0_seq1_6	CL4103Contig1	CL154Contig3	CL7347Contig1	CL18044Contig1	CL117Contig2		Group		CL8548Contig1	CL11117Contig1	CL10120Contig2	comp15897_c0_seq1_5	CL18291Contig1	CL5332Contig1
DS1		3.13149	4.43229	5.89044	1.64094	0.391771	0.34308		DS3		0.854573	0.823175	1.44992	1.03753	0.800129	0.691613
DS2		71.8553	171.547	164.778	34.1274	2.76417	4.26527		DS4		1.18043	150.193	37.5638	1.0465	27.9489	22.3215
Fold change									Fold change									Color	Regulation
Pair-wise		comp35037_c0_seq1_6	CL4103Contig1	CL154Contig3	CL7347Contig1	CL18044Contig1	CL117Contig2		Pair-wise		CL8548Contig1	CL11117Contig1	CL10120Contig2	comp15897_c0_seq1_5	CL18291Contig1	CL5332Contig1		Red	up-regulation (>2)
DS2 vs. DS1		47.9243	86.348	48.4269	26.6535	3.54902	7.1219		DS4 vs. DS3		0.973872	152.456	40.9988	0.966738	30.7122	27.3228		Blue	down-regulation (<0.5)
																		Black	no change
P-value (Shapiro-Wilk normality test)									P-value (Shapiro-Wilk normality test)
Group		comp35037_c0_seq1_6	CL4103Contig1	CL154Contig3	CL7347Contig1	CL18044Contig1	CL117Contig2		Group		CL8548Contig1	CL11117Contig1	CL10120Contig2	comp15897_c0_seq1_5	CL18291Contig1	CL5332Contig1
DS1		0.1725	0.1774	0.2705	0.4349	0.1839	0.5793		DS3		0.009	0.0886	0.0375	0.0049	0.1804	0.126		Color	Conclusion
DS2		0.4142	0.1061	0.1193	0.0179	0.0347	0.1361		DS4		0.2598	0.0623	0.384	0.175	0.0697	0.1416		Green	statistically significant(P<0.05)
																		Black	not statistically significant
P-value (Levene's test for homogeneity of variances)									P-value (Levene's test for homogeneity of variances)
Factor		comp35037_c0_seq1_6	CL4103Contig1	CL154Contig3	CL7347Contig1	CL18044Contig1	CL117Contig2		Factor		comp35037_c0_seq1_6	CL4103Contig1	CL154Contig3	CL7347Contig1	CL18044Contig1	CL117Contig2
DS1 & DS2		0.0556	0.1218	0.1324	0.1951	0.2748	0.1421		DS3 & DS4		0.5451	0.1226	0.0825	0.6815	0.1344	0.1196
P-value (T-test, one-tail)									P-value(T-test, one-tail)
Pair-wise		comp35037_c0_seq1_6	CL4103Contig1	CL154Contig3	CL7347Contig1	CL18044Contig1	CL117Contig2		Pair-wise		CL8548Contig1	CL11117Contig1	CL10120Contig2	comp15897_c0_seq1_5	CL18291Contig1	CL5332Contig1
DS2 vs. DS1		0.0101	0.0087	0.017	0.0197	0.048	0.0142		DS4 vs. DS3		0.5181	0.0265	0.0135	0.524	0.0224	0.02
P-value (Wilcoxon rank sum test, one-tail)									P-value (Wilcoxon rank sum test, one-tail)
Pair-wise		comp35037_c0_seq1_6	CL4103Contig1	CL154Contig3	CL7347Contig1	CL18044Contig1	CL117Contig2		Pair-wise		CL8548Contig1	CL11117Contig1	CL10120Contig2	comp15897_c0_seq1_5	CL18291Contig1	CL5332Contig1
DS2 vs. DS1		0.004	0.004	0.004	0.004	0.004	0.004		DS4 vs. DS3		0.7897	0.004	0.004	0.7897	0.004	0.004

## Sheet: FPKM value
FPKM values of six up-regulated DETs from DS2 vs. DS1 comparison
gene_id	Group	CL117Contig2	CL154Contig3	CL18044Contig1	CL4103Contig1	CL7347Contig1	comp35037_c0_seq1_6
DS1_1	DS1	5.39	0.44	47.09	3.71	5.65	8.86
DS1_2	DS1	2.96	0	32.18	7.84	3.93	14.82
DS1_3	DS1	11.61	0	29.62	22.36	12.78	37.38
DS1_4	DS1	23.66	1.85	51.12	42.44	22.53	101.66
DS1_5	DS1	0.83	0	40.39	3.17	2.23	3.04
DS2_1	DS2	1823.06	227.99	2215.2	5147.62	1429.85	7623.24
DS2_2	DS2	2216.26	232.28	2260.93	7320.71	1888.82	12190.7
DS2_3	DS2	2542.29	284.7	2734.55	8561.97	2351.73	15652.3
DS2_4	DS2	1997.45	161.03	2359.99	5880.95	1208.34	10916.2
DS2_5	DS2	2767.55	304.87	3160.85	7792.74	2827.92	13897.8
FPKM values of six up-regulated DETs from DS4 vs. DS3 comparison
gene_id	Group	CL10120Contig2	CL11117Contig1	CL18291Contig1	CL5332Contig1	CL8548Contig1	comp15897_c0_seq1_5
DS3_1	DS3	0.56	2.75	2.92	2.79	36.01	0.43
DS3_2	DS3	1.65	3.88	5.95	2.93	26.98	0.45
DS3_3	DS3	19.57	24.42	23.38	5.61	55.16	0.33
DS3_4	DS3	2.29	5.82	8.43	3.74	32.47	0
DS3_5	DS3	1.37	4.36	6.12	3.05	44.07	2.11
DS4_1	DS4	354.13	1310.48	317.67	115	1002.62	147.91
DS4_2	DS4	323.1	1336.34	340.65	189.13	935.3	262.61
DS4_3	DS4	568.87	1555.77	424.77	99.84	859.81	225.46
DS4_4	DS4	321.12	1335.72	365.66	133.14	1008.62	135.33
DS4_5	DS4	269.15	1465.48	367.13	120.94	1349.66	168.62
