# Supplementary material for: Dynamic transcriptome sequencing and analysis during early development in the bighead carp (Hypophthalmichthys nobilis)
Source: BMC Genomics. 2019 Oct 28;20:781. doi: 10.1186/s12864-019-6181-4 (PMC6819325; doi:10.1186/s12864-019-6181-4)
Supplement: Supplementary file 11 — Additional file 11: Table S6. The expected counts for unigenes detected across developmental stages in H. nobilis. [file 12864_2019_6181_MOESM11_ESM.csv]

gene_id	DS1_1	DS1_2	DS1_3	DS1_4	DS1_5	DS2_1	DS2_2	DS2_3	DS2_4	DS2_5	DS3_1	DS3_2	DS3_3	DS3_4	DS3_5	DS4_1	DS4_2	DS4_3	DS4_4	DS4_5	DS5_1	DS5_2	DS5_3	DS5_4	DS5_5	DS6_1	DS6_2	DS6_3	DS6_4	DS6_5
CL10000Contig1	121.42	388.91	178.88	186.41	389.6	691.7	581.61	487.88	890.99	881.29	535.63	622.59	722.74	584.75	705.17	433.55	266.96	203.04	618.37	486.69	865.52	647.71	430.7	332.17	528.94	729.76	680.57	294.75	375.18	795.11
CL10001Contig1	0	0	0	0	0	0	21.85	0	6.76	33.72	14.09	3.39	3.61	8.29	0	8.49	16.42	0	9.03	38.27	80.59	9.25	9.09	4.08	15.02	53.63	73.76	11.64	41.96	49.5
CL10002Contig1	30	25	63	39	42	409	291	212	472	274	430	463	215	360	648	443	194	62	214	433	321	297	100	148	273	173	100	24	220	273
CL10003Contig1	0	0	0	5	0	49	32	16	38	25	18	15	8	23	29	8	6	3	3	4	15	13	6	1	8	9	6	5	4	10
CL10004Contig1	2	2	0	3	3	16	19	10	22	18	122	116	91	95	123	327	254	165	277	302	1261	304	648	728	753	1237	963	607	828	1265
CL10005Contig1	882	1174	1196	1168	847	644	541	523	577	357	623	642	532	598	414	416	342	369	413	306	252	481	256	283	297	287	271	261	277	240
CL10006Contig1	10	5	4	2	4	9	10	17	7	18	12	13	20	8	15	17	15	15	21	13	28	21	22	27	17	22	25	32	32	18
CL10007Contig1	2383	2147.92	2012.68	2442.5	2317.02	1340.65	1270.81	1429.53	1249.5	1291.28	1434.54	1317.77	1481.29	1240.11	1288.19	1559.67	1738.57	1591.46	1740.58	1470.65	1867.84	1550.58	1967.77	1941.94	1549.67	1962.15	2073.96	2315.16	1877.77	1507.26
CL10008Contig1	11.1	9.39	26.66	13.98	8.1	9.51	13.23	5.37	7.61	4.43	12.94	15.14	13.32	19.5	9.68	14.91	8.79	10.68	7	11.22	8.27	12.26	2.23	7.9	8.6	9.79	9.43	7.11	4	13.98
CL10008Contig2	0	2	0	0	1	7.73	12.45	6.52	3.08	6.33	13.42	16.37	15.86	14.48	6.11	2.26	1.12	3	7.63	11.41	10.56	9.08	5	2	3.2	15.25	5.9	12.81	8	5
CL10009Contig1	2	2	0	0	1	26	12	3	16	18	12	8	8	10	18	13	4	0	4	14	33	3	4	6	12	20	13	0	10	12
CL1000Contig1	0	0	0	0	0	17	7	3	33	17	41	48	21	51	54	30	21	8	31	31	40	20	17	14	14	23	16	7	14	18
CL10010Contig1	0	0	0	2	0	2	2	0	12	6	3	4	3	8	6	4	2	1	5	9	25	3	2	4	5	14	2	11	3	9
CL10011Contig1	0	0	0	2	0	2	2	1	2	3	22	7	16	8	15	14	26	11	23	28	50	32	21	30	18	29	38	28	23	32
CL10012Contig1	3	0	0	1	0	2	3	6	3	9	10	9	12	10	8	16	26	28	24	20	36	17	30	22	24	42	34	45	33	22
CL10013Contig1	0	0	1	0	3	25	18.8	23.79	12	27	16	20.83	19	9	16.84	23.04	11	13.73	13.01	7	19.81	23.02	12	17	12	10	15	6.56	12	15.49
CL10013Contig2	0	0	0	0	0	1	0	1	0	4	2	5	1	5	2	5	4	2	2	1	0	2	0	3	3	0	1	0	3	1
CL10014Contig1	0	0	1	0	1	9	5	4	16	8	2	3	3	4	9	2	4	0	1	2	7	1	0	0	0	1	1	0	1	4
CL10015Contig1	770	571	461	537	638	773	629	668	751	594	930	890	849	796	810	624	556	621	649	564	351	770	434	429	404	336	328	347	360	281
CL10016Contig1	951.91	945.37	626.56	1065.44	421.19	579.15	596.36	482.66	553	287.19	348.55	457.64	463.13	401.06	214.2	278.15	332.93	160.05	250.73	163.6	237.52	358.77	215.82	297.09	218.81	253.65	282.04	189.08	288.43	231.4
CL10017Contig1	14	22	19	14	8	16	1	10	14	18	6	11	7	10	29	18	10	3	13	28	11	9	8	3	19	9	5	3	2	13
CL10018Contig1	492	1207	1121	1102	960	256.9	289.96	256.42	408.8	253.48	240.11	339	201.11	336.84	242.75	222.97	212	131	262	284	211.83	228.68	147.29	192.3	262	187.8	185	143	214.22	242.66
CL10019Contig1	5	7	13	15.09	8.09	289.3	273	256.89	333.98	349.08	329.61	347.01	322.62	329.66	313.39	200.48	264.27	189.01	239.48	217.31	356	353.06	348.04	355.01	290.35	381.66	424.71	356.35	352.01	367.02
CL1001Contig1	1	2	0	0	0	9.71	5.39	5.82	9.83	12.51	27.61	40.66	31.15	31.02	13.17	64.58	75.8	66	84.76	48.59	53.45	43.74	75.97	111.9	53.88	74.56	88.71	115.92	99.79	47
CL1001Contig2	7.96	11.19	10.13	13.84	7.55	15.68	4.57	14.88	3.74	7.85	8.13	7.3	16.46	4.84	12.42	3.15	5.12	0	5	8.34	10.43	1.85	1.59	2.93	6.73	9.88	8.78	6.08	7.07	7.96
CL1001Contig3	1417	1253	1111	1258	1542	289.75	323.67	300.04	336.84	464.62	551.2	557.76	654	570.75	568.67	483.03	678.96	372.18	432.69	392.13	363.7	583.6	463.11	449.63	444.99	319.22	392.95	370.74	401.6	296.67
CL10020Contig1	8968	10301	9458	9715	10159	2610	2554	2391	2719	2017	3483	3292	3007	3041	2828	2441	1935	1580	2115	2050	1606	2685	1881	1944	1636	1504	1457	1511	1761	1377
CL10021Contig1	5	2	3	10	3	3	9	0	4	9	5	6	7	10	25	8	7	0	8	18	25	3	1	2	6	8	6	0	5	31
CL10022Contig1	2027.78	4582.26	4639.54	3517.59	3750.04	911.29	918.77	520.37	1023.35	474.43	860.17	759.37	619.03	650.08	954.93	810.65	532.64	245.1	483.73	731.89	258.29	647.08	319.28	333.45	487.71	243.67	131.05	70.9	313.07	403.13
CL10023Contig1	0	0	0	0	0	2	4	0	1	5	3	4	3	4	4	2	6	5	7	6	15	3	5	2	10	6	13	9	9	7
CL10023Contig2	0	0	0	0	0	0	0	0	0	0	0	0	0	0	0	0	1	0	1	2	5	0	0	3	1	3	2	1	1	0
CL10024Contig1	5	1	8	10	6	1059	1629	1377	1570	1278	805	900	1014	927	499	753	959	980	837	523	262	665	427	456	331	297	337	341	350	226
CL10025Contig1	5614	6901	5647	6835	5120	2212	2087	2051	2572	1761	2405	2266	1966	2018	1687	1888	1854	2051	2068	1666	722	1845	1068	1166	1013	743	787	730	912	663
CL10026Contig1	0	1	1	2.09	0	200.6	193.85	191.9	156.78	185	233	282.37	256.5	228.86	225.63	100	88.99	89	130	92.65	87.6	223.46	99.46	112.81	81.37	91.99	87.87	129	163.12	61.38
CL10027Contig1	0	0	0	0	0	4	7	8	6	6	5	5	6	11	3	7	6	3	9	13	67	5	3	6	15	20	12	2	19	34
CL10028Contig1	0	0	0	0	1	11	10	5	10	12	6	4	3	5	1	3	2	1	2	3	0	4	1	1	0	1	0	0	1	3
CL10028Contig2	0	0	0	0	0	0	1	1	1	3	1	0	6	0	5	0	0	2	2	0	0	1	0	1	1.65	0	3	5	1.6	3
CL10029Contig1	0	0	0	0	0	6	9	10	21	19	12	16	10	12	20	4	10	2	10	15	80	10	2	3	11	24	19	1	16	50
CL1002Contig1	179.03	236.86	251.03	277.29	201.01	489	492.14	255.12	772.04	848.48	814.72	905.67	507.31	904.47	1438.88	459.57	362.82	145.45	516.41	720.68	1358.31	568.27	159.62	181.75	381.36	652.74	383.04	92.5	572.29	957.27
CL1002Contig2	466.92	139.14	160.47	258.5	135.63	846.58	831.61	907.73	1180.49	1077.46	638.17	489.76	632.29	523.29	342.06	461.45	729.84	677.26	663.02	469.88	1047.07	589.98	640.93	624.35	509.5	848.9	1075.69	851.52	716.53	704.85
CL1002Contig3	1508.57	1551.81	1403.55	1346.5	1363.32	640.66	545.76	626.98	749.02	266.87	702.09	415.09	544.8	654.85	221.88	481.1	593.59	524.35	465.49	434.26	447.05	537.62	544.54	390.84	315.62	227.77	386.15	367.24	213.71	285.58
CL10030Contig1	5	8	8	0	2	139.95	157.73	132.37	186.17	192.61	128.93	161.33	134.25	141.52	129.59	167.48	151.28	88	146.59	155.97	189.97	136.32	99.83	145.86	180.4	144.47	159.15	114	189.07	228.26
CL10031Contig1	29	14	34	32	12	19	15	9	13	5	24	28	19	24	36	66	70	50	68	52	178	44	92	124	104	189	164	107	128	133
CL10032Contig1	0	0	0	0	0	0	0	0	0	0	0	0	3	0	1	33	31	11	25	26	337	60	164	156	157	224	238	239	372	275
CL10033Contig1	0	4.24	9.57	16.43	0	7.64	7.59	0	17.25	0	26.62	12.11	31.79	39.52	50.15	59.95	105.59	68.5	83.25	56.79	623.41	147.04	366.43	341.07	255.47	651.61	613.06	762	539.51	506.78
CL10033Contig2	21	7.76	15.43	7.57	16	19.36	6.41	28	15.75	27	57.38	79.89	78.21	53.48	42.85	168.05	115.41	127.5	162.75	130.21	323.59	175.96	458.57	571.93	311.53	573.39	592.94	189	432.49	362.22
CL10034Contig1	1061	1242	1204	1237	1493	489	469	403	442	420	633	603	563	548	634	694	600	423	627	667	1054	637	709	674	708	851	776	702	968	847
CL10035Contig1	0	0	3	2	0	5	3	3	1.43	3	1	1	2	1	0	7.53	9	5	2.54	7	13.9	0	9	8.17	7.68	30	17.4	9.47	37.78	16.94
CL10036Contig1	0	0	3	5	0	29	29	16	23	28	19	16	10	19	20	23	10	8	9	23	10	12	0	3	4	4	3	1	8	8
CL10037Contig1	0	0	0	0	0	13.3	33.25	0	29.37	24.18	0	27.12	8.6	18.52	6.84	0	27.5	40.76	10.71	17.29	106.48	28.94	72.06	22.59	33.37	101.96	132.01	45.58	75.22	87.73
CL10037Contig2	33	10	16	33	8	184.7	161.75	206	212.63	137.82	208	157.88	197.4	183.48	153.16	269	255.5	309.24	240.29	226.71	250.52	202.06	263.94	331.41	247.63	320.04	290.99	252.42	244.78	213.27
CL10038Contig1	642	366	333	452	468	8832	9835	11834	5933	11825	8250	10109	12541	10061	10390	12693	14220	21349	13721	13484	14120	11357	17019	14846	13219	14218	15061	18049	11418	12705
CL10039Contig1	7	7	8	11	4	11	9	9	17	8	21	27	18	31	14	47	53	37	48	36	254	54	110	129	78	291	333	214	223	188
CL1003Contig1	2	1.52	6.43	0	0	42.73	80.15	29.22	28.93	237.14	613.17	801.38	800.51	797.74	406.38	799.36	692.74	422.78	720.51	1023.06	386.68	648.23	370.12	289.48	486.4	236.49	249.8	321.83	427.16	273.08
CL1003Contig2	0	1.48	1.57	6	1	495.38	350.06	321.15	464.7	244.16	578.69	666.87	485.54	629.08	545.94	498.52	459.17	235.6	565.83	239.6	129.91	500.13	273.82	305.26	86.07	150	178.74	238.07	490.66	163.73
CL10040Contig1	2109	2706	2575	2373	2512	7356	7372	7229	8048	5430	7455	7395	6730	6871	5765	4843	4613	3185	4547	3913	2213	5584	2825	3119	2458	2043	2183	2470	2955	2063
CL10041Contig1	7722	6263	6171	6700	7919	487	410	451	441	359	524	427	490	403	439	436	381	394	433	375	245	405	301	348	214	242	246	272	315	201
CL10042Contig1	2	5	0	0	0	0	10	0	7.69	65.13	66.74	129.73	39.2	82.34	57.06	154.8	145.46	15.46	132.26	147.06	189.33	93.55	76.63	130.93	242.2	56.23	92.48	0	63.28	127.25
CL10042Contig2	0	0	5	5	1	4	0	12	1.31	22.49	140.09	112.47	122.8	92.95	89.49	171.28	191.54	105.43	143.32	158.45	227.25	117.45	219.96	269.94	234.61	258.62	301.52	151	248.53	337.01
CL10043Contig1	3342.42	4546.01	3825.27	3931.4	3080.08	41.04	31.44	31.41	33.16	22.95	70.38	110.05	55.23	121.06	84.55	90.99	117.57	76.5	75.74	86.71	107.72	86.49	138	124.08	161.64	165.93	153.06	100.24	253.8	88.95
CL10044Contig1	2089.57	2972.55	3243.36	2850.23	2134.53	1482.29	1359.84	1246.05	1528.18	734.76	1185.2	1178.47	937.36	973.25	916.9	846.93	597.97	631.76	707.72	734.06	533.86	918.77	526.25	537.06	599.17	519.04	384.13	388.28	544.3	556.39
CL10045Contig1	5	5	12	13	10	83	92	67	149	130	102	159	67	135	170	147	119	28	100	143	93	105	46	76	139	54	40	9	51	66
CL10046Contig1	0	0	0	0	0	7	5	0	18	15	4	14	8	12	12	7	15	2	11	16	44	5	5	8	16	16	6	2	10	36
CL10047Contig1	2674	2946	2353	2664	2104	3742	3646	2870	3783	2783	4637	4567	4134	4203	3886	3320	2400	1917	3118	2833	1740	3733	2517	2492	2220	1673	1663	1675	2122	1563
CL10048Contig1	45	43	43	57	74	208	193	172	218	112	150	158	108	117	120	68	72	43	76	69	48	112	46	45	39	50	41	28	51	29
CL10049Contig1	166	288	239	310	213	249	227	165	236	224	331	402	282	366	264	312	287	171	324	276	241	296	239	236	209	236	236	157	436	259
CL1004Contig1	0	0	0	0	1	0	3	0	7	7	1	3	4	8	6	2	2	2	2	5	2	3	0	2	7	6	4	0	0	1
CL1004Contig2	4	2	3	5	1	40	39	34	29	53	17	19	34	34	20	16	27	12	10	13	5	19	9	7	5	2	8	5	7	3
CL1004Contig3	26.61	77.06	12.98	111.19	26.1	1168.57	1119.48	1033.62	1491.38	1670.37	1376.45	1483.18	1130.35	1321.26	1277.53	1132.22	1272.51	800.86	1232.54	1374.24	1686.71	1307.66	1101.63	1420.22	1718.01	1201.06	1241.87	665.57	1133.65	1559.75
CL10050Contig1	3.5	0	0	0	0	6.15	2.55	8.97	13.77	24.45	13.53	27.21	4.94	6.67	16.66	22.47	17.03	10.67	20.86	5.65	100.15	11.04	23.53	22.38	47.46	75.76	36.25	25.87	51.17	91.28
CL10051Contig1	2874.7	3891.7	2812.08	2837.74	2393.54	5784.47	6417.23	5313.77	6412.62	3628.16	3769.67	4255.65	3509.68	3850.52	3164.2	2129.86	1336.74	829.52	1579.69	1409.47	635.44	2602.61	765.35	708.87	812.39	503.22	537.16	458.35	706.16	478.14
CL10052Contig1	12886.81	12899.99	11615.14	13012.78	9901.96	16541.46	15651.63	16124.16	17976.31	9397.73	9954.25	9879.95	10258.48	9405.53	6804.29	7305.45	7506.86	9008.8	8889.75	5864.95	4927.53	8899.49	7176.93	6986.35	5157.75	5939.54	6251.45	6774.4	6604.09	4950.15
CL10053Contig1	0	0	1	0	0	0	0	0	0	0	3	4	1	6	0	7	15	6	4	6	11	10	17	26	11	18	17	23	16	10
CL10054Contig1	14	12	16	12	11	137	103	85	107	119	511	504	495	524	347	570	346	272	451	487	191	417	203	201	255	121	171	183	208	115
CL10055Contig1	387	3094	2632	1736	1470	1037	850	442	1144	320	711	965	398	728	908	736	318	122	435	730	343	525	193	267	546	197	156	20	341	437
CL10056Contig1	305.8	423.61	361.71	306.39	196.5	204.48	199.63	203.57	262.6	228.79	198.57	233.76	262.7	205.47	218.73	193.87	234.88	241.62	220.77	185.85	266.55	170.73	174.42	201.09	171.22	204.72	182.98	186.89	219.29	210.53
CL10056Contig2	3.72	0	0	6.76	55.77	16.76	37.42	40.69	90.75	24.38	12.87	54.6	18.45	49.05	60.67	0	13.47	12.27	0	43.35	9.82	14.83	33.19	12.31	0	9.03	30.09	0	0	21.01
CL10056Contig3	132.48	93.39	151.29	126.84	109.73	183.76	132.95	110.73	126.65	125.83	151.56	146.63	136.84	117.48	116.61	205.13	132.65	154.11	158.23	165.8	62.63	147.44	81.39	80.6	138.78	97.25	85.93	56.11	106.71	113.47
CL10057Contig1	328	383	403	335	234	131	118	107	188	171	403	460	373	447	256	442	350	339	399	376	313	375	331	344	291	316	294	245	359	345
CL10058Contig1	1554	2054	1728	2048	1651	1584	1434	1343	1693	1087	1408	1498	1435	1309	1009	1318	1102	1029	1346	1089	735	1277	944	960	1047	817	879	721	967	766
CL10059Contig1	653.14	708.97	615.53	652.76	504.19	230.63	252.87	194.63	199.56	171.33	168.4	193.13	163.01	156.69	143.53	161.13	172.07	140	155.58	91.82	333.46	161.18	178.85	223.16	171.71	284.23	296.72	290.34	266.97	251.29
CL1005Contig1	29.5	50.48	44.28	52.18	24.83	5.81	6.27	7.11	6.59	30.79	86.26	71.37	79.39	80.8	74.68	59.81	37.85	35.39	36.29	47.14	53.66	46.29	15.47	24.43	17.65	26.06	11.36	7.31	15.86	46.29
CL1005Contig2	0	1.52	0	1.5	0	6.9	3.68	8.12	5.26	48.34	172.64	155.08	198.42	216.29	158.43	73.68	89.32	107.54	114.61	94.81	44.76	153.2	34.66	32.03	24.64	26.82	52.54	48.41	53.11	15.49
CL1005Contig3	0	0	8.72	6.63	2.17	10.37	3.65	0	18.4	2.68	0	9.49	8.95	6.31	12.47	22.45	3.8	0	23.91	13.16	41.08	5.87	0	12.93	12.81	23.21	7.68	0.36	20.04	19.26
CL1005Contig4	0	0	0	0	0	5.04	5.31	6.9	6.6	12.82	172.72	138.21	85.26	145.37	230.09	52.27	12.14	3.58	30.28	64.2	28.22	60.84	0	1.93	8.41	24.37	15.86	2.77	7.37	18.27
CL10060Contig1	85.09	99.17	84.94	139.73	78.42	82.59	57.78	73.91	50.9	129.46	86.59	49.09	37.59	21.51	48.83	18.13	17.08	54.28	38.5	60.32	52.43	22.71	61	69.76	74.51	79.72	53.57	52.39	112.96	50.21
CL10060Contig2	57.31	0	8.92	0	37.02	75.39	86.13	100.26	132.67	69.54	91.43	129.16	46.75	159.83	118.2	86.99	200.92	32.22	13.03	58.87	0	86.73	0	0	0	0	0	0	0	30.83
CL10061Contig1	0	1	0	0	0	1	4	4	9	6	0	8	8	5	8	5	3	2	6	5	8	4	5	6	4	6	6	5	10	7
CL10062Contig1	1	6	4	3	3	8.57	4.31	4.3	6.01	8.73	14.16	12.42	6.19	10.53	12.37	4.26	14.63	2.29	15.09	2.1	18.67	23.12	10.41	10.55	8.64	2.13	10.53	6.24	16.82	10.55
CL10063Contig1	3598	3870	3785	3918	4144	140	105	95	116	79	106	118	120	103	101	81	68	47	94	68	31	81	74	41	33	27	48	73	104	20
CL10064Contig1	24.88	17	14.8	30	20	8	2	3	2	1	4	12	2.4	1.2	6	3	4.89	1	2	3	4	2	2	7.41	3.64	5	4.73	6	8.41	8
CL10065Contig1	275	102	115	136	98	1297	1277	1267	1276	1156	1730	1675	1876	1753	1462	1914	1775	1842	1960	1836	1290	1684	1433	1370	1248	1329	1354	1489	1451	1173
CL10066Contig1	70	76	75	90	70	129	155	112	252	180	161	210	123	177	196	136	101	46	83	110	145	114	63	74	134	99	99	33	106	163
CL10067Contig1	59	59	66	50	73	98	77	44	87	33.68	30.25	52.07	21.05	54	102	45.85	48	0	52	76	188	42	39	52	93	79	44	21	69	116
CL10068Contig1	0	0	0	0	0	14	7	5	19	5	3	9	8	6	3	4	7	5	4	3	1	3	4	4	3	3	2	0	2	4
CL10069Contig1	23	21	7	24	13	300	262	206	285	353	873	849	804	691	679	584	469	378	557	620	261	616	286	304	307	218	229	298	385	220
CL1006Contig1	881	782	736	1122	652	18891	20975	23259	18461	22511	25740	25044	30179	24835	20502	28635	31602	40833	31306	24478	23550	27105	32175	29139	21206	25405	25625	29560	25096	18949
CL10070Contig1	0	0	0	0	0	6	15	6	12	22	15	7	3	10	25	10	2	0	7	5	15	7	3	6	4	6	9	0	8	4
CL10071Contig1	0	0	0	9	2.64	144.86	114.35	136.29	132.6	122.9	161.74	130.92	100.9	132.59	204.47	61.5	107.8	113.77	102.3	167.99	164.25	108.98	118.42	205.97	179.89	159.37	64.92	121.83	126.39	160.27
CL10072Contig1	20	15	28	35	21	1676	1933	1400	1834	773	1033	1195	1078	1172	669	773	879	654	937	627	695	879	806	797	615	761	755	934	920	690
CL10073Contig1	3	4	9	11	8	34	33	18	26	109	831	772	661	724	859	899	482	229	613	847	435	559	298	286	400	233	260	258	359	295
CL10074Contig1	4792	4609	4111	4534	3692	1218	1149	1050	1240	720	993	1078	1142	1031	704	661	614	551	654	457	326	826	447	416	313	395	383	350	365	279
CL10075Contig1	286.91	139.72	195.31	245.65	85.78	1029.33	1096.18	912.52	1094.65	818.79	1201.96	1256.31	1152.1	1231.86	1089.55	1136.71	1131.43	764.66	1112.78	933.2	1413.84	1219.32	1102.09	1203.36	1038.61	1429.08	1346.93	1041.37	1438.48	1330.06
CL10076Contig1	430.51	231.42	252.01	376.77	142.53	157.49	139.87	154.18	180.94	114.58	119.7	135	116.68	151.51	118.47	102.46	85.43	68.78	105.97	110.52	86.6	114.92	77.87	95.98	98.8	65.09	88.04	42.82	93.51	98.28
CL10077Contig1	515.45	526.03	563.87	543.24	483.45	1448.2	1180.04	1038.06	1491.23	740.76	1412.6	1635.56	1211.23	1475.58	1654.76	822.51	459.45	200.88	699.94	745.11	911.78	1183.3	481.52	648.33	809.21	599.59	514.4	149.26	783.3	844.71
CL10078Contig1	0	0	9	1	0	3	5	1	2	1	8	4	3	12	15	16	8	2	14	17	63	18	14	14	61	17	9	2	22	61
CL10079Contig1	0	0	0	0	0	12	9	7	6	14	1	6	9	12	12	6	3	5	6	2	15	9	7	3	2	9	10	10	6	6
CL1007Contig1	8	7	20	13.43	11	83	90	67.28	133.87	152.93	145.72	195	159.24	155	179	248	231	110.61	175	258.91	966.93	178	271	291	435	558.7	515.65	318	475	738.88
CL1007Contig2	0	0	0	0	0	0	0	0	0	1	0	0	2.76	0	0	3	0	0	0	1	2.07	1	0	0	0	5.3	2.35	1	4	3.12
CL10080Contig1	127	210	163	171	115	41	26	19	105	34	54	107	18	52	122	72	24	3	27	89	113	62	19	30	68	31	14	5	36	79
CL10081Contig1	6	1	8	6	3	9	5	8	8	7	29	56	45	47	48	237	216	161	175	165	898	127	357	457	442	767	719	536	476	687
CL10082Contig1	18	7	5	16	8	938	834	688	944	510	987	1125	985	1002	889	565	447	328	619	497	521	803	478	440	417	411	470	596	753	499
CL10083Contig1	1017	1213	1382	1187	1186	412	330	259	382	219	388	350	356	371	399	376	273	239	307	370	252	364	349	381	407	231	240	237	255	250
CL10084Contig1	15.48	4.98	6.32	4.14	5.9	0	4.9	8.97	15.93	20.69	44.03	46.98	22.4	29.3	35.87	45.72	21.52	20.09	48.1	43.44	99.34	33.67	48.37	13.43	41.28	62.65	84.59	58.37	109.88	87
CL10084Contig2	70.03	62.54	41.14	59.54	41.33	46.77	35.34	40.68	47.87	83.02	152.74	128.43	167.54	137.99	136.46	397.7	437.01	361.18	362.87	394.28	459.13	196.65	347.6	354.97	343.47	485.56	471.61	432.72	477.7	357.6
CL10085Contig1	75	98	119	110	92	1013	677	565	999	717	1475	1458	1385	1410	1116	679	621	359	684	537	243	1015	479	408	288	296	397	364	589	280
CL10086Contig1	486	577	536	503	495	267	442	431	361	248	101	94	83	93	121	101	59	28	72	86	59	82	32	49	53	41	26	7	51	60
CL10087Contig1	2428	2509	2328	2852	1992	4309	3743	3643	4254	2157	2461	2420	2214	2212	1879	1253	876	894	988	964	399	1877	540	635	486	455	420	322	530	348
CL10088Contig1	18	35	15	28	25	298	264	192	371	211	408	524	310	394	488	407	225	51	279	435	266	324	158	259	319	178	150	60	333	286
CL10089Contig1	2	1	5	4	1	16	37	23	46	70	20	36	17	28	36	23	29	5	17	57	53	30	8	16	43	42	34	5	35	34
CL1008Contig1	0.55	0	11.97	5.13	15	41.24	37.48	30.51	89.34	169.51	167.16	223.36	171.68	186.24	209.5	241.65	281.98	89.92	203.83	178.76	1067.53	218.35	333.99	378.02	563.07	736.41	715.2	123.75	497.09	1020.96
CL1008Contig2	2.89	17	5.94	2.87	0	40.93	35.82	24.6	62.85	25.02	174.01	250.65	111.03	197.34	192.6	163.84	68.31	18.12	135.19	206.37	198.41	119.5	69.21	114.24	223.59	109.83	86.7	14.95	91.16	198.22
CL10090Contig1	710	1023	1133	1029	1073	108	150	121	117	181	315	377	268	370	316	385	377	195	344	377	441	340	338	450	365	377	373	335	433	372
CL10091Contig1	0	9.87	7	10.71	12	47.37	55.48	30.63	51.44	60.61	96.37	119.62	86.77	84.26	88.06	237.75	346.67	213.53	246.17	245.94	678.8	212.58	361.28	444.16	439.93	691.13	677.02	473.34	507.26	617.96
CL10092Contig1	253.94	1249.86	1198.78	954.3	760.76	142.66	170.82	79.98	219.85	127.82	218.48	182.48	76.41	130.54	217.68	124.82	108.21	88.87	111.86	132.96	177.07	135.15	126.9	99.13	114.34	151.49	164.23	106.95	148.31	140.56
CL10093Contig1	1852	2303	2033	2036	1875	177	130	143	157	113	169	216	166	231	209	161	162	112	156	119	219	171	185	190	175	229	216	210	239	191
CL10094Contig1	1555.54	1929.93	1973	1797.7	1586.85	370.78	311.73	283.66	452.23	166.22	441	402.04	356.09	322.9	218.49	243.1	232.04	77.7	319.55	134.9	110.71	295.19	217.44	95.15	125.06	96.54	99.01	36.78	257.23	167.1
CL10095Contig1	0	0	0	3.21	3.17	0	3.24	0	0	0	0	0.02	0	2.62	0	0	0.26	1.95	2	0	5.7	0	0.74	7.11	4.39	0.16	25.45	17.06	8.19	10.89
CL10095Contig2	24.92	61.39	105.93	41.68	130.91	4.74	1.14	0	2	0	0	2	9	4.38	5	0	4.04	0	0	1.4	29.39	2.24	2.5	7.64	4.56	27.92	27.88	11.91	12.77	29.59
CL10096Contig1	118	207	184	153.36	143.9	411.84	291.18	273.63	338.38	228.73	340.31	336.59	280.86	280.86	363.07	385.03	352.64	160.87	293.12	369.86	184.03	236.27	166.66	257.44	207.32	149.12	154.85	121.29	217.31	148.39
CL10097Contig1	0	0	0	0	0	2	1	0	0	6	21	38	18	26	32	27	9	6	22	20	32	24	12	7	13	22	12	20	47	20
CL10098Contig1	210.13	417.48	352.45	372.29	345.59	141.22	121	67.09	67.59	88.81	125.22	141.88	14.44	130.73	189.84	138.8	98.63	114.98	79.94	87.63	25.29	97.48	38.1	70.26	120	44.71	9.59	0	57.64	62.48
CL10098Contig2	198.87	49.52	69.55	33.71	81.41	6.78	0	55.91	129.41	16.19	94.78	68.12	143.56	28.27	42.16	52.2	36.37	0.02	96.06	99.37	78.71	54.52	52.9	32.74	0	55.29	63.41	33	36.36	27.52
CL10099Contig1	0	0	0	1	0	18	23	27	14	14	12	18	29	12	27	11	6	20	14	13	17	24	9	22	14	31	30	28	22	19
CL1009Contig1	0	0	0	0	0	31.64	36.98	40.81	41.1	70.66	53.84	49.93	64.03	86.43	51.37	61.02	75.81	75.1	62.9	44.23	100.11	64.79	88.66	93.92	68.72	86.24	147.67	123.39	103.03	78.55
CL1009Contig2	13.73	17.98	4.15	10.27	22.21	52.52	60.09	83.08	74.26	75.74	80.42	61.83	72.25	123.99	82.26	71.8	61.93	55.52	93.6	69.25	127.63	63.47	45.58	36.44	104.8	68.8	86.99	46.45	78.43	82.21
CL100Contig1	0	0	2	0	1	2	4	12	3	8	9	5	15	2	6	9	2	7	9	7	3	2	5	6	8	3	7	4	5	4
CL100Contig10	975.73	894.94	857.73	883.35	782.1	82.36	148.4	164.17	125.44	141.22	71.2	77.78	83.54	77.97	107.09	16.38	19.04	13.98	34.35	34.91	31.56	35.29	14.31	14.87	36.79	15.06	35.52	21.23	25.16	8.78
CL100Contig2	3	2	3	0	0	3.18	22.74	5.86	3.45	17.24	12.15	11.56	12.14	10.13	7.55	16.35	8.85	6.49	22.15	10.28	23.79	24.54	2.4	4.62	0	17.93	7.56	5.85	6.84	39.11
CL100Contig3	0	0	0	0	0	19	12	13	17	4	36	37	17	24	20	13	11	11	14	11	5	28	2	0	2	5	3	8	22	9
CL100Contig4	0	0	0	2.79	3	217.82	184.26	181.14	225.55	191.76	270.85	228.44	215.86	253.87	183.45	124.65	104.15	82.51	123.85	123.72	44.21	179.46	68.6	57.69	64	42.07	84.44	86.15	100.16	32.89
CL100Contig5	0	0	0	0	0	7.46	3.17	3.1	4.04	6.43	2.17	2.09	1.11	6	2.17	2.1	1.05	2.15	3.11	2.25	6.32	3.17	3.68	2.33	7.73	7.94	9.15	13.73	8.51	6.78
CL100Contig6	1.44	18.59	17.36	3.74	7.11	164.36	211.51	234.33	160.52	39.88	123.32	53.71	87.95	92.01	109.42	56.85	30.94	48.05	24.02	57.02	169.82	114.84	113.52	74.64	91.42	197.98	184.11	132.82	104.2	0
CL100Contig7	181.49	197.31	178.48	209.77	148.23	11354.79	16127.51	15465.24	17742.29	15047.85	11623.02	10957.17	10021.32	10581.38	8160.05	4512.79	5179.08	2826.6	3760	2905.42	1495.38	7476.41	1710.69	1827.19	1954.44	1335.52	1418.73	1243.09	1961.22	1349.77
CL100Contig8	0	0	2	0	0	13	16	14	8	25	24	22	31	38	18	64	99	61	84	35	210	86	167	202	100	294	302	247	166	180
CL100Contig9	0	7.77	19.28	15	5.14	49.5	58.12	49.62	36	22.21	42.58	57.97	48	46.82	47.15	12.28	7.83	16.42	17.73	8.97	17.89	22.94	26	22.21	15.47	28.31	16.21	22.39	20	17
CL10100Contig1	3932	5145	4822	4913	3135	1817.26	1636.17	1368.77	1978.97	915.37	1312.12	1536.98	1337.71	1467.32	931.36	898.92	842.37	857.02	930.44	683.82	257.55	1028.1	491.62	473.83	422.27	292.81	310.04	415.74	515.16	234.12
CL10101Contig1	625.48	928.42	760.62	758.42	972.84	11	7.44	4.98	6	3	3	5.01	4	4	2.55	3	2	1.27	10	7	7	8	1	2	0	0	1.09	1.29	5	13
CL10102Contig1	1	0	0	1	0	47	47	48	52	18	58	60	39	42	34	73	71	48	61	54	188	70	133	175	183	160	187	68	106	133
CL10103Contig1	0	1	0	0	2	13.64	5.94	3.73	11.63	17.67	3	7.8	7	3.45	15	4	6	0	4	11	7.39	3.61	6	2	6	5	2.11	3	8	6.73
CL10104Contig1	0	1	0	3	0	5	1	9	1	9	7	4	6	8	3	8	9	7	3	9	10	5	3	1	6	1	3	3	3	7
CL10105Contig1	2717	4451	4176	4305	3744	845	812	586	894	763	1955	2070	1713	1924	1728	2593	2224	1255	2316	2144	1491	1972	1893	1977	1719	1428	1554	1389	2467	1432
CL10106Contig1	198.49	333.96	335.53	289.96	345.68	90.19	61.98	36	108.37	63.93	134.54	223.77	111.27	174.86	222.25	140.91	78.73	16.19	118.4	173.57	92.13	129.8	41.63	71.28	88.72	34.09	34.58	8.17	82.96	73.39
CL10107Contig1	2	0	0	1	1	4	3	5	5	8	5	2	5	5	8	6	4	5	10	8	13	6	2	1	7	18	9	5	10	4
CL10108Contig1	8	2	3	5	0	148	141	237.73	159	124	68	56	73	67	23	54	96.58	119	95	31	153	83	126.67	121	57	141.69	196	186.53	116	95.6
CL10109Contig1	0	0	0	0	1	82	49	22	126	44	55	74	16	48	123	69	31	12	23	65	251	30	24	37	109	83	56	6	37	247
CL1010Contig1	8.02	8.14	13.56	13.31	26.26	169.13	203.96	277.37	160.67	240.85	302.28	191.35	283.97	193.71	189.37	273.71	353.28	311	332.33	254.52	578.83	307.77	494.75	435.58	359.51	588.88	648.78	714.38	477.09	549.31
CL10110Contig1	0	0	0	0	0	5	3	3	9	8	11.01	6.12	3	18.11	8	6.29	13.02	3.13	8.35	15.81	7.23	6.29	4	5	7	13	12.1	3.15	12.76	8.74
CL10110Contig2	0	0	0	1	0	1	1	4	0	1	2	9.88	2	3.38	3	4	4	1	2	2	5.42	4	1	0	4	0	2	0	7	2
CL10111Contig1	1	0	0	0	0	7	16	12	15	13	24	10	12	12	11	13	2	6	7	4	9	12	0	9	9	1	4	2	4	1
CL10112Contig1	0	0	0	0	0	4	0	0	0	3	14.05	12.09	11.09	29.25	16.07	4	6.02	5.01	5.05	5	8	13.11	0	1.01	5	4.02	1	3	5	6
CL10113Contig1	264	275	339	273	311	504	616	552	605	762	844	844	811	830	697	788	813	537	686	669	566	681	588	572	579	440	479	453	573	478
CL10114Contig1	55.95	167.97	280.22	186.81	93.44	0	0	93.37	36.79	0	0	62.24	0	37.09	37.17	0	21.96	18.64	0	37.29	14.21	18.62	0	0	18.68	0	18.64	12.99	0	25.46
CL10115Contig1	1896	2141	1736	2001	1510	12577	12250	10328	12045	6779	12377	11720	11200	10390	7998	8318	6726	7006	7601	6280	3689	9834	6037	5903	4733	4321	4178	4485	5658	3440
CL10116Contig1	555	562	477	517	427	29	41	58	62	16	18	16	20	25	8	8	9	9	13	3	6	15	5	3	4	2	7	2	4	7
CL10117Contig1	1658	1710	1821	1775	1526	426	441	488	555	306	325	296	288	275	247	230	227	141	174	145	156	263	189	185	169	172	178	151	199	176
CL10118Contig1	681	617	633	724	545	5454	5769	4714	5493	2762	3996	3435	3101	3156	2267	1512	1143	1271	1510	1216	458	2585	669	758	669	486	465	474	680	390
CL10119Contig1	0	0	0	0	0	16	22	3.23	33	10	10	7.14	6	11	11	3	1.17	0	4	5.96	6.93	4	2	0	3.23	5	10.97	2	4	12
CL1011Contig1	278.39	309.75	270.76	241.37	305.07	653.49	512.11	519.69	700.09	504.92	423.77	316.51	361.19	287.49	344.17	160.18	138.52	158.35	156.67	177.42	113.02	265.37	145.75	83.57	79.88	86.77	84.83	117.75	177.91	50.62
CL1011Contig2	0	1.54	0	0	3.23	2.26	8.01	7.51	6.8	1.65	1.74	8.21	1.44	2.12	7.8	3.5	4.87	1	0	4.47	7.83	1.19	0	0	0	2	4	0	0	0
CL10120Contig1	0	3.98	64	22.99	0	2	2	40.33	9.02	2	7	8.01	109.08	17.81	10.4	1618.49	1713.23	2905.24	1513.1	987.15	22174.15	5443.69	18749.76	17947.22	5289.06	43082.62	44326.02	42433.74	29768.16	17485.2
CL10120Contig2	0	8.02	78	21.01	3	14	22	93.67	13.98	15	5	14.99	176.92	20.19	10.6	3194.51	2960.77	5037.76	2915.9	2128.85	39764.85	9513.31	31503.24	30574.78	9933.94	74036.38	74661.98	66556.26	52772.84	31606.8
CL10121Contig1	0	0	8.52	6.41	19.27	40.59	7.49	22.14	47.08	96.38	135.17	118.62	52.62	76.24	97.08	73.11	15.17	23.12	12.29	50.65	147.23	72.42	37.49	59.88	61.55	41.59	97.61	5.06	72.94	66.47
CL10122Contig1	253	418.01	352.06	339.2	375	623	585	487	575.85	346.64	667.92	623	574	551	607.96	381	286	260.65	297	340	199.7	484	212	229	185	192	186	161.64	239	169
CL10123Contig1	13	7	12	19	8.62	154	144	122	198	128.82	295	347	284	309	266	544	485	335	497.6	463	895	416	717	759	653	902	941	665	880	775
CL10124Contig1	0	0	0	0	0	7	8	8	4	2	6	14	12	8	7	9	5	4	6	10	12	10	12	7	8	14	13	0	3	12
CL10125Contig1	20.44	69	65	55	60	18.83	11	2.87	17	2.95	10	3.41	1.5	8	16	11	4	0	14	9	6	9	2	2.84	4.31	2	3	0	4	7
CL10126Contig1	3	2	6	7	2	9	11	18	11	20	42	38	61	29	23	58	64	83	61	51	45	45	54	63	49	65	68	72	51	36
CL10127Contig1	48.52	59.4	60.67	76.42	52.06	159	82.91	64.63	122.7	99.17	151.51	84.23	103.19	113.31	99.84	69	39.56	81.53	70.95	46.1	52.49	53.96	55.96	41.22	49.07	40.25	38.16	25.38	101.99	75.15
CL10127Contig2	117.48	82.6	84.33	81.58	99.94	0	104.09	120.37	60.3	68.83	63.49	198.77	181.81	116.69	90.16	92	143.44	88.47	120.05	98.9	101.51	134.04	84.04	110.78	60.93	104.75	132.84	121.62	92.01	81.85
CL10128Contig1	15	9	11	4	0	4.38	0	7	27	32.49	30.69	81.01	43.17	81.04	83.47	185.79	111.94	15.15	172.88	230.93	188.86	62.73	58.42	84.26	198.43	64.92	42.46	11.55	135.13	161.26
CL10129Contig1	2	0	1	3	0	1	7	7	3	7	2	4	2	2	4	10	5	10	2	7	30	4	13	19	14	23	43	17	11	21
CL1012Contig1	0	0	0	0	0.71	0	0	0	2	0	1	0	0	0	0	3.13	0	1.6	0	2.95	1.73	0	0	0	6.46	7.85	0	0	1.47	6.33
CL1012Contig2	6	7	5	15	2.29	12	1	4	13	13	15	33	5	14	22	46.87	17	3.4	19	74.05	336.27	19	12	24	129.54	73.15	36	3	63.53	220.67
CL10130Contig1	2583	2099	2093	2257	2355	1463	1311	1306	1412	1159	1699	1855	1851	1801	1662	1505	1524	1360	1502	1428	963	1573	1345	1217	1035	887	956	942	1296	911
CL10131Contig1	5	4	12	9	7	18	11	7	20	6	12	10	8	6	12	9	8	1	4	7	4	2	5	8	4	3	3	2	5	8
CL10132Contig1	0	0	0	0	3	1	0	0	0	4	1	2	2	3	1	13	9	1	11	11	46	3	10	13	17	17	9	0	16	20
CL10133Contig1	8	11	0	21	0	295.19	421.6	485.43	437.06	794.68	688.5	704.6	577.62	600.3	594.56	753.97	996.29	574.1	643.87	681.29	709.52	607.84	582.77	761.21	810.65	809.11	766.32	545.95	617.62	613.65
CL10134Contig1	1340	1379	1508	1422	1260	2110	3043	3051	2926	2086	1167	974	917	966	742	649	632	451	648	508	459	846	502	512	448	471	471	357	508	408
CL10135Contig1	1.18	2.44	7.12	8.24	3.65	123.89	90.81	82.65	87.29	99.11	77.15	61.93	81.18	61.83	85.52	34.35	31.55	18.52	38.93	51.56	57.34	51.04	27.9	5.67	22.2	27.43	36.3	22.43	27.84	44.36
CL10136Contig1	612	728	778	716	488	733	642	544	708	398	724	678	620	723	509	472	452	315	530	442	539	622	498	470	472	564	560	503	576	515
CL10137Contig1	0	0	0	0	0	10	26	5	20	21	20	9	6	13	27	3	7	4	4	12	14	16	6	7	12	3	10	1	6	10
CL10138Contig1	1257.52	849.44	783.11	1016.47	1184.1	1484.33	1685.09	1997.47	1347.58	2362.42	2143.78	2101.01	2647.2	2155.6	2253.72	2876.07	4043.57	4281.23	3654.02	3291.48	4445.26	2904.98	4618.49	4572.12	3676.17	4825.2	5359.7	5771.3	4008.46	4206.07
CL10139Contig1	136	108	103	127	110	13240	11269	9802	12485	4910	8409	8337	6837	7679	8142	4920	3413	1729	3399	4130	2746	6179	2311	2652	2670	2225	2285	1689	2735	2499
CL1013Contig1	825.67	614.67	711.87	729.25	399.15	125.18	110.56	63.41	141.71	67.23	182.31	202.47	174	183.91	149.22	188.13	152.87	103.14	217.57	158.64	212.34	137.86	101.24	174.01	197.17	189.47	158.17	77.57	215.41	200.49
CL1013Contig2	1539.2	2757.31	2636.8	2462.89	2431.66	558.88	440.65	389.52	625.25	239.6	346.95	285.57	187.54	269.76	275.33	321.39	199.98	126.37	223.15	306.77	336.09	310.71	323.9	435.79	362.24	325.82	329.95	198.93	293.51	292.27
CL1013Contig3	2607.55	4826.5	4614.14	3955.7	3759.96	1184	930.85	791.44	1210.01	593.66	1370.43	1475.48	1092.42	1203.11	1050.09	1031.96	747.47	523.71	884.23	796.35	353.44	925.61	475.25	550.09	507.65	319.31	314.02	326.12	577.74	395.13
CL10140Contig1	6028	7164	6674	6352	6447	3706	3520	3580	4108	3188	3651	3574	3209	3579	3095	2339	2294	1629	2167	1799	1239	2794	1605	1724	1448	1284	1326	1278	1657	1312
CL10141Contig1	0	0	0	0	0	2.36	7.64	8.68	18.98	7	7	10	0	11	5.48	4.93	4	0	10	3	9.48	4	2	1.27	5	0	2.1	0	0	1
CL10141Contig2	0	1	0	1	0	3.64	4.36	1.32	3.02	0	0	0	3	0	1.52	1.07	0	2	0	0	7.52	0	0	2.73	0	4	5.9	2	8	0
CL10142Contig1	59.42	144.63	74.35	100.25	252.26	382.63	174.34	295.21	337.77	106.98	397.46	34.7	274.47	236.95	164.65	195.22	175.04	2.53	45.09	34.86	69.16	23.22	54.8	149.39	40.58	134.79	104.48	14.88	146.53	0
CL10142Contig2	0	7.78	0	0	0	0	54.8	20.23	17.61	0	42.38	58.24	38.46	89.33	109.98	21.88	0	42.28	19.54	87.71	84.38	69.75	10.57	13.9	61.49	82.63	67.61	10.59	28.86	175.8
CL10143Contig1	1	1	1	2	0	3	4	6	11	18	14	25	27	18	24	46	67	78	72	54	217	80	228	200	178	218	262	272	204	196
CL10144Contig1	1	1	3	1	1	1	3	0	0	3	6	8	7	12	7	11	10	6	10	11	5	8	7	2	2	10	2	7	0	3
CL10145Contig1	222	44	62	136	44	156	161	238	160	170	99	83	148	116	42	91	165	142	113	59	109	112	153	156	102	168	192	203	130	118
CL10146Contig1	0	0	0	0	0	5	2	0	7	19	9	17	6	18	21	11	4	3	7	8	14	6	3	8	9	9	5	1	8	4
CL10147Contig1	3	2	0	1	1	34	24	26	31	14	6	8	15	6	9	25	41	31	36	31	347	64	187	210	185	445	362	321	353	326
CL10148Contig1	3830.6	5390	5539	5015.53	4061	937.86	672.22	638.39	1083.96	536.51	809.74	723.41	773.28	758.22	701.43	630.61	354.5	452	708.87	480.43	264.3	408.81	341.35	313.56	403.49	221.03	130	193.75	456.69	247.03
CL10148Contig2	297.4	0	0	120.47	0	190.14	404.78	259.61	118.04	243.49	122.26	242.59	156.72	155.78	109.57	89.39	269.5	0	9.13	136.57	171.7	340.19	159.65	211.44	105.51	109.97	252	198.25	75.31	200.97
CL10149Contig1	0	0	0	0	0	11	4	7	8	19	6	7	9	8	11	4	4.32	3	0	3	13.84	4	3	0	8	2.23	6.59	0	10.16	9
CL10149Contig2	4	1	1	1	0.1	0	0	0	3	1	2	4	0	6	3	5	1.44	0	0	0	11.88	0	2	0.98	4	12.23	13.62	0	0	19
CL1014Contig1	626	411	432	452	499	135	126	124	140	108	189	256	200	186	212	296	289	312	291	284	271	226	297	261	230	270	292	335	267	253
CL1014Contig2	69.83	36.67	73.41	113.42	60.51	22.49	29.11	0	36.3	0	28.71	27.55	43.07	13.27	0	44.26	28.88	50.41	57.01	21.05	136.74	29.19	102.41	103.38	71.26	150.05	105.95	112.72	125.2	65.41
CL1014Contig3	59	70	92	69	102	16	17	21	37	23	38	32	45	37	43	51	44	36	41	58	32	39	23	34	40	26	32	25	33	38
CL10150Contig1	162.4	351.57	259.26	329.9	180.9	345.87	321.6	222.29	419.82	415.53	567.26	554.27	603.21	592.34	471.19	283.29	260.37	193.58	327.64	277.22	162.25	399.04	184.38	267.94	198.92	121.6	131.77	144.95	227.24	154.69
CL10151Contig1	704	629	636	643	648	5	5	3	8	5	6	6	15	4	5	9	7	18	9	6	2	3	6	9	7	5	10	6	4	2
CL10152Contig1	626	633	696	666	611	962	815	815	876	558	701	639	566	600	480	318	291	257	351	282	141	492	208	208	176	144	149	104	172	133
CL10153Contig1	0	0	18.03	0	0	0	0	50.41	64.44	0	65.29	61.23	100.4	109.48	44.75	0	0	24.19	0	90.54	119.77	106.7	0	62.81	0	62.87	87.72	42	49.88	86.52
CL10153Contig2	852	2587	2499.97	2284	1652	369	397	214.59	480.56	279	279.71	391.77	127.6	254.52	322.25	260	194	51.81	220	214.46	81.23	156.3	125	80.19	217	88.13	41.28	0	141.12	144.48
CL10154Contig1	0	1	0	0	0	2	3	0	8	6	10	11	4	4	16	10	4	1	3	21	11	5	1	5	6	5	1	0	10	4
CL10155Contig1	48	19.77	234.77	137.91	21.78	1125.83	1050.04	880.66	1040.13	428.53	644.02	653.58	495.34	533.31	658.75	239.83	141.11	72.34	151.02	219.52	85.49	466.8	93.78	98.6	99.68	58.74	70.15	92.72	96.74	84.67
CL10156Contig1	0	0	0	0	0	5	2	9	6	16	14	3	2	8	6	6	2	7	7	1	2	0	1	0	4	2	4	6	2	1
CL10157Contig1	185	243	227	193	171	475	431	433	510	362	472	436	408	391	361	471	472	381	445	399	241	425	322	362	324	261	256	217	268	224
CL10158Contig1	464	493	487	644	432	8	7	11	13	6	5	3	9	2	4	2	0	3	4	3	1	6	1	3	1	0	3	2	4	4
CL10159Contig1	977.07	1205.32	1415.96	1363.15	1241.77	467.57	446.55	318.26	491.35	357.12	415.75	384.59	406.29	332.33	348.45	423.35	465.37	306.68	414.15	321.3	316.81	341.64	355.91	397.64	379.52	294.79	305	198.79	316.18	187.59
CL10159Contig2	48.1	87.94	72.48	65.47	64.51	12.23	27.64	3.88	39.72	32.51	32.92	29.11	8.04	33.55	22.37	16.04	20.87	4.18	17.52	35.67	127.89	21.31	11.36	3.66	47.56	40.42	81.27	12.95	47.71	39.6
CL1015Contig1	0	0	0	0	1	1.88	0	0	0	1.88	13	24.27	1.87	22.44	20.58	83.19	25.69	16.85	44.86	93.33	181.44	7.28	22.35	19.79	123.52	80.82	42.52	9.38	52.43	175.32
CL1015Contig2	1	0	0	3	0	0.12	2	1	0	2.12	0	10.73	6.13	8.56	7.42	61.81	85.31	27.15	61.14	54.67	167.56	28.72	68.65	63.21	83.48	135.18	136.48	57.62	116.57	90.68
CL10160Contig1	2610	3083	2730	2842	1918	532	476	374	418	220	381	456	471	466	338	360	296	239	333	276	235	379	288	227	256	296	322	242	392	236
CL10161Contig1	5	5	3	0	0	21	16	23	8	9	9	9	6	3	6	1	3	5	1	4	10	5	4	6	7	4	4	3	5	13
CL10162Contig1	1587	2956	2961	2573	2790	843	990	695	1221	1647	1308	1250	1066	1210	1237	645	808	283	548	522	328	876	321	538	479	314	321	179	321	316
CL10163Contig1	362.37	267.34	265.74	265.33	195.34	144.1	90.18	71.47	67.92	82.97	55.24	55.41	114.09	43.14	40.04	71.41	44.99	63.2	75.24	49.08	38.06	62.13	40.11	47.76	54.23	49.88	37.09	52.93	45.52	48.51
CL10163Contig2	880.63	897.66	801.26	780.67	780.66	235.9	259.82	227.53	264.08	122.03	197.76	236.59	169.91	193.86	208.96	152.59	157.01	203.8	145.76	165.92	66.94	149.87	123.89	84.24	99.77	61.12	78.91	63.07	122.48	74.49
CL10164Contig1	0	0	0	0	0	10	10	19	12	12	16	26	26	21	6	14	11	11	6	4	12	12	9	11	9	13	28	13	14	6
CL10165Contig1	18	111	84	70	88	8	7	3	9	4	4	11	2	5	16	6	5	2	1	14	8	6	4	2	6	3	0	1	6	5
CL10166Contig1	0	0	0	0	0	5	1	3	6	7	5	1	5	1	7	2	3	2	7	7	12	7	0	2	2	2	3	0	8	3
CL10167Contig1	66	58	173	80	112	93	98	66	110	85	176	165	166	166	159	179	184	96	150	187	152	144	136	146	128	129	96	111	194	121
CL10168Contig1	0	0	0	1	1	2	2	2	1	7	3	2	2	4	1	2	3	0	0	1	1	4	0	0	4	0	4	5	6	1
CL10169Contig1	50	55	35	36	50	502	522	623	425	598	600	697	778	679	650	740	860	990	832	763	599	687	728	694	609	546	633	701	598	532
CL1016Contig1	1	0	1	0	0	26.17	21.08	14.31	27.7	23.1	42.37	41.78	12.09	31.65	26.54	43.81	68.45	35.14	40.03	36.24	125.96	44.13	50.78	74.4	81.15	75.81	85.57	56.61	88.85	89.19
CL10170Contig1	0	0	0	0	0	0	4	3	6	1	0	6	1	4	5	7	1	0	1	4	8	3	2	0	1	2	0	1	3	4
CL10170Contig2	167	82	88	110	71	2753	2416	2504	2655	1842	2388	2365	2239	2154	1594	2005	1994	2357	2238	1540	945	2117	1649	1564	1124	1005	1065	963	1188	862
CL10171Contig1	1	0	2	0	0	19	16	20	4	19	21	17	22	15	14	46	62	52	46	21	191	42	140	114	63	290	289	362	208	179
CL10172Contig1	122	141	151	135.54	152	355.67	245.79	176.24	315.09	178.56	237.35	311.91	272	323	287.41	171.33	130.59	64.1	190.24	156.37	179.13	225.1	127.2	111	141	152.53	111.55	153	202.17	161.86
CL10172Contig2	0	0	0	4.46	0	14.33	20.21	16.76	18.91	14.44	18.65	11.09	0	0	13.59	8.67	17.41	4.9	4.76	6.63	17.87	38.9	17.8	0	0	20.47	48.45	0	37.83	18.14
CL10173Contig1	427	364	383	451	346	100	97	60	96	114	124	160	87	111	132	111	109	49	96	87	93	90	69	99	65	92	84	67	186	106
CL10174Contig1	0	0	0	0	0	16.44	12.77	12.51	22.1	5.37	15.65	11.08	13.01	11.14	14.59	4.37	10.28	9.97	8.59	1.63	5.42	13.1	2.89	10.14	3.51	3.46	8.69	8.89	9.27	5.09
CL10175Contig1	80.09	40.18	55.99	22.06	73.39	47.03	54.3	12.66	14.28	45.08	49.29	69.9	41.16	63.57	21.5	35.86	15.48	95	33.91	47.92	12.22	42.21	22.47	43.54	12.66	32.78	20.61	53.03	21.21	34.03
CL10175Contig2	51.39	68.39	68.96	124.38	30.56	79.66	60.91	63.93	77.94	72.71	53.19	41.82	58.07	75.37	50.71	47.06	46.76	0	81.28	73.29	102.14	44.13	33	63.24	47	53.73	15.63	46.97	88.79	32.63
CL10176Contig1	23	20	13	21	33	15	31	73	26	60	42	48	46	52	29	57	69	64	57	48	98	65	84	79	87	88	92	81	127	82
CL10177Contig1	37	46	50	53	38	125	113	59	157	45	190	296	129	261	240	212	101	25	126	188	207	147	68	102	194	97	68	20	119	178
CL10178Contig1	2	1	1	4	1	64	79	36	136	106	102	173	118	139	127	130	134	52	105	135	216	122	121	125	137	173	117	55	175	191
CL10179Contig1	1618.26	2219.81	2150.35	2043.13	1880.4	371.54	382.98	338.36	561.59	478.01	420.42	457.73	605.98	344.87	295.01	411.76	607.5	529.43	425.46	334.21	298.04	344.35	436.42	509.36	330.67	337.16	423.77	416.5	371.6	240.95
CL1017Contig1	0	0	0	1	1	0	0	0	0	3	10	22	16	16	23	36	57	26	33	46	130	65	131	165	215	150	139	115	127	151
CL10180Contig1	40	34	31	39	28	153	123	151	144	127	108	95	128	104	103	94	144	126	87	85	128	108	138	144	96	146	141	157	130	110
CL10181Contig1	384	418	447	427	553	141	123	110	107	78	100	126	102	122	118	102	79	70	93	69	96	104	78	73	53	73	82	144	201	54
CL10182Contig1	2	4	7	3	1	1	3	0	0	1	3	5	2	5	3	12	27	21	28	15	145	10	44	64	60	134	162	99	92	136
CL10183Contig1	334.94	554.69	626.57	638.55	318.54	626.09	600.32	409.64	698.96	424.68	810	891.89	556.66	743.62	697.41	766.52	521.35	208.41	542.11	652.5	338.27	624.58	319.07	412.73	439.85	262.89	235.49	150.98	477.6	387.37
CL10184Contig1	7	4	0	5	2	11	12	18	8	5	14	18	10	10	23	10	4	8	14	3	3	5	2	5	1	4	9	4	5	6
CL10185Contig1	130	164	151	114.92	124	91	64	44.44	110.16	53.29	84.85	100	68	76.02	80	62	56	0	53	81	108	69	61	54	44.12	58	22.46	0	44.18	70
CL10186Contig1	1213	892	809	1149	730	13830	15602	17770	13479	16383	17752	16906	20638	16745	14129	18662	20617	26794	21085	15516	14038	17795	19834	17308	15159	15563	16569	21049	15772	12525
CL10187Contig1	0	0	0	0	0	16.41	9.64	9	16.08	24.52	28.91	24	16	29.95	22.36	11.38	7.51	3.99	10.37	34	32.39	17	5	10	23.85	20.3	10.54	1	18	33
CL10188Contig1	0	0	4	0	0	5	5	9	5	5	13	5	11	6	6	2	5	4	9	7	7	6	6	4	7	5	7	4	10	4
CL10189Contig1	0	2	1	0	0	19.72	10.31	15.59	43.02	29.41	23.79	20	22	20	17.54	17	13.37	8	17	24.36	20.35	20.79	13	5.28	11	9	8.34	10	10	17.71
CL1018Contig1	33.64	19.34	12.64	29.01	25.53	16.38	13.17	12.14	14.77	3.73	15.23	4.1	4.8	4.65	5.58	8.15	16.44	8.36	12.93	10.79	6.79	8.97	9.33	21.74	5.15	3.02	13.22	3.98	4.8	9.81
CL1018Contig2	2.56	9.74	12.71	6.74	0	87.47	80.6	68.09	81.59	137.92	21.81	42.98	45.06	65.37	80.8	46.21	27.13	11.1	48.95	25.11	42.1	35.58	16.92	10.31	42.77	15.8	9.21	4.17	53.42	72.37
CL1018Contig3	3.3	0	1.04	1.03	0	34.67	38.47	42.43	45.52	48.76	203.3	173.22	215.27	234.65	163.22	455.94	414.77	315.46	451.48	427.79	343.25	338.29	518.82	630.22	507.55	400.43	379.13	347.25	452.69	431.86
CL1018Contig4	21.14	14.6	21.6	8.04	16.1	135.96	138.48	113.16	145.08	150.76	289.48	222.55	245.3	223.89	266.66	402.49	403.72	251.25	367.89	338	302.44	213.02	302.16	216.41	377.3	326.1	337.45	339.98	583.5	352.64
CL10190Contig1	2	0	2	4	1	48	16	17	70	31	85	74	68	52	119	129	88	28	76	165	409	73	74	116	229	197	134	22	130	286
CL10191Contig1	10.06	10.29	17.75	8.35	7.07	50.77	66.58	60.38	78.92	38.03	70.38	55.72	35.34	41.77	63.09	56.11	33	17.15	34.43	32.95	61.02	35.54	48.75	46.46	50.09	73.94	48.29	43.56	63.69	51.71
CL10191Contig2	22.94	35.71	25.25	43.65	41.93	86.23	59.42	85.62	87.08	88.97	83.62	103.28	98.66	81.23	76.91	132.89	121	118.85	142.57	148.05	241.98	130.46	164.25	207.54	203.91	277.06	286.71	158.44	203.31	218.29
CL10192Contig1	0	0	0	1	1	2	2	13	8	10	2	9	5	5	14	3	10	2	9	3	17	1	8	3	8	15	6	5	8	7
CL10193Contig1	257	416	326	360	379	393	322	214	374	210	302	353	291	324	381	280	225	115	212	304	189	260	212	230	200	142	147	139	215	172
CL10194Contig1	38	94	51	71	46.28	256.15	184.36	144	202.91	169.25	485.68	473.63	347.16	469.36	450.56	357.25	274	215	288.43	286.39	98.51	360.24	179.42	161.48	192	126	92.02	15.11	212.89	129
CL10194Contig2	0	0	0	0	0	0	15.64	0	15.68	84.64	0	0	60.68	0	0	27.75	0	0	0	0	0	14.68	0	0	0	0	5.72	126.89	0	0
CL10195Contig1	0	2.85	3.58	5.91	5.44	42.13	25.42	26.1	62.92	43.24	71.47	101.1	30.75	74.43	135.67	63.25	41.6	16.71	61.36	77.96	178.14	48.28	39.11	53.75	78.45	83.96	88.57	10.37	82.36	158.46
CL10195Contig2	0	0	0.04	0	0	0	0	0	0.06	3.98	2.19	2.76	0	4.25	0	0	1.6	1.46	0	3.44	7.52	0	2.57	0	2.61	2.41	5.61	0	0	6.31
CL10196Contig1	0	0	0	0	0	33	23	19	32	54	61	69	28	63	60	35	41	33	34	29	78	54	53	45	56	83	55	55	67	71
CL10197Contig1	0	0	0	0	0	12	5	0	17	8	7	13	9	9	14	9	3	0	6	5	16	6	2	4	6	13	2	1	5	12
CL10198Contig1	0	0	0	2	0	2	9	2	6	14	10	5	8	5	8	2	2	5	9	8	5	4	3	9	0	3	12	11	4	3
CL10199Contig1	8	10	4	12	7	306	242	206	463	288	389	481	260	386	388	409	401	209	432	438	460	394	263	375	469	316	320	160	338	493
CL1019Contig1	28	27.03	8.49	35	17.42	7.5	12	6	0	13	20.79	24.12	35.7	18.05	32	162.04	200.23	96.55	184.28	164.87	434.45	69.57	182.85	224.25	235.66	241.47	222.57	266.41	251.94	260.63
CL1019Contig2	0	0	0	0	0	0	0	0	0.21	0	0	0	0	0	0	4.66	0	1.22	4.11	3.81	18.78	0	0	0	3.59	2.58	1.27	0	9.21	5.23
CL101Contig1	17	9	22	22	9	226	250	231	299	741	1279	1116	1258	1154	1033	2044	2773	2242	1976	1992	1887	1525	2385	2559	2441	1808	1948	1833	1594	1729
CL101Contig10	0	0	0	0	0	1	0	0	0	0	2	0	0	0	0	4	3	1	4	0	1	0	0	5	4	0	0	2	0	0
CL101Contig11	404.85	420	358	405	459.95	25	36	33	51.78	49.2	58	57	37	51	61.81	64	59	32	72	56	80.44	64	55	60	53	75	71	49	98	75
CL101Contig2	0	3	3	0	1	1	0	0	0	1	0	1	2	0	1	0	0	0	1	0	3	1	1	0	0	3	0	0	1	2
CL101Contig3	21.73	33.52	13.74	58.85	22.54	0	0	0	0	0	0	0	0	0	0	0	0	0	0	0	5.6	0	0	0	3.98	5.62	10.28	11.34	11.24	6.15
CL101Contig4	6.88	6.58	6.43	22.3	14.77	36.63	41.73	80.25	120.51	113.92	146.02	118.48	137.1	143.77	134.68	89.79	122.13	68.05	138.88	86.65	123.27	152.19	159.73	161.91	92.59	121.79	132.26	130.36	164.8	141.8
CL101Contig5	22.92	8.84	1.99	7.28	9.56	36.73	26.43	41.56	53.79	62.55	79.77	41.41	86.92	75.1	51.8	34.74	72.59	100.65	74.07	77.39	172.36	110.7	180.64	192.86	142.65	227.71	267.43	311.97	197.32	191.13
CL101Contig6	22.59	29.29	51.33	10.33	15.73	106.33	132.56	99.23	120.93	137.69	217.21	227.98	152.4	202.91	164.81	173.25	258.11	265.38	242.34	182.58	473.58	248.66	322.24	316.86	221.51	549.12	617.69	624.57	504.09	443.41
CL101Contig7	12	16	10	17	33	0	0	0	1	0	4	1	4	2	3	32	8	14	25	50	48	4	14	14	33	16	8	6	14	24
CL101Contig8	0	0	0	0	0	4	5	4	7	10	14	15	3	19	25	7	9	0	5	31	25	6	4	2	11	11	3	4	4	13
CL101Contig9	35.19	0	12.37	15.8	29.26	2.76	9.17	7.44	5.53	16.9	14.38	8.54	15.19	17.85	8.27	34.11	23.88	14.35	48.59	79.06	76.41	18.84	26.53	16.77	62.38	40.14	40.52	7.36	34.97	59.58
CL10200Contig1	0	0	1	0	0	0	1	1	5	0	4	11	3	3	20	47	6	2	13	55	17	6	5	3	40	2	3	0	8	15
CL10201Contig1	2170	1637	2110	2364	2379	7030	5831	4860	5870	4631	10310	10431	8777	9634	9866	8388	4708	3714	5530	7256	2751	7624	3053	2885	4023	1993	1949	1604	1913	2086
CL10202Contig1	344	279	244	242	330	444	416	513	408	344	364	297	395	313	261	301	390	529	363	321	312	328	377	347	285	299	340	430	294	228
CL10203Contig1	161	243	277	246	251	700	616	377	725	413	716	789	492	657	721	708	465	195	508	619	685	563	407	618	678	639	582	261	555	655
CL10204Contig1	0	0	0	0	0	7	9.73	4	3	6	2.65	1	2	6	4	0	1	3	7	0	8	5	6.01	5	4	4	7	8	7	4
CL10204Contig2	0	0	0	0	0	5.37	2.09	0	3	7	3	3	0	0	0	1	1	4	2	1	2	1	2.12	1	0	3	1.1	0	0	1
CL10205Contig1	1890	783	761	1077	510	109	80	166	76	75	13	25	30	22	9	13	22	49	17	11	13	17	10	25	6	20	15	16	17	8
CL10206Contig1	37	23	27	33	28	243	266	256	270	270	197	200	181	218	158	154	162	113	197	138	101	164	107	110	77	121	134	110	220	105
CL10207Contig1	0	20.65	35.37	7.9	16.48	20	12.51	18	27.7	43.67	78.83	68.09	59.27	88.18	87.21	95.62	47.12	13.65	68.42	58.3	175.24	67.6	32.79	57.08	126.22	133.03	73.93	28	77.73	145.47
CL10208Contig1	2038	1227	1052	1548	1471	14620	16131	18970	13078	19900	17975	18279	21872	17861	16542	23165	28592	38060	27045	21235	26466	21495	29439	28658	21537	27226	28513	28613	20926	20026
CL10209Contig1	226	312	299	303	288	335	232	156	323	91	263	298	171	259	305	240	130	62	143	230	84	207	63	77	121	58	60	24	122	88
CL1020Contig1	742.72	465.04	472.03	576.49	684.45	77.34	78.4	43.55	53.82	79.17	80.37	65.87	100.35	50.36	62.33	73.71	76.61	56.2	68.01	65.52	49.55	83.4	51.36	85.36	37.64	62.37	82.77	59.38	73.67	45.04
CL1020Contig2	156.28	148.96	131.97	160.51	133.55	377.66	414.6	427.45	360.18	369.83	452.63	399.13	491.65	432.64	349.67	446.29	485.39	569.8	555.99	396.48	484.45	488.6	565.64	541.64	398.36	549.63	576.23	674.62	492.33	399.96
CL10210Contig1	0	0	0	0	0	2	7	10	4	10	11	6	7	11	5	8	9	2	14	15	12	7	5	7	10	3	5	1	10	7
CL10211Contig1	0	0	0	0	0	1	0	0	0	0	0	1	1	0	0	2	0	3	1	1	2.62	0	1	0	2	3	4	5	0	2
CL10211Contig2	6	4	4	4.64	0	45.11	48.05	19.51	49.35	25.44	20.45	47.53	32.16	38.3	25.93	21.4	20.5	5.88	29.88	42.2	32.17	33.96	17.04	47.74	29.77	22.43	24.82	23.49	41.86	23.67
CL10212Contig1	3	2	3	0	1	5	3	4	15	4	6	10	1	4	2	5	3	1	3	4	8	1	3	2	9	5	3	0	4	10
CL10213Contig1	309	241.63	249.96	235.72	229.66	933.54	883.51	914.08	971.62	710.71	615.71	641.77	674.55	595.24	490.99	604.68	641.2	804.41	762.07	461.63	520.75	664.8	613.35	715.96	482.42	582.67	608.86	631.09	502.22	433.28
CL10214Contig1	6.23	10.6	11.55	6.17	6.95	22.48	15.6	18.66	27	9.57	59.37	68.35	69.59	76.64	87.57	232.3	106.84	87.54	133.76	249.09	290.54	118.82	169.74	145.35	253.54	175.23	142.49	136	355.16	274.57
CL10215Contig1	0.42	2.92	0	11	0.52	3.87	4.66	0	4.69	5.26	4.66	7.96	4.46	12	34.26	29.44	17.09	3.68	16.44	46.52	126.33	27.61	18.63	36.72	93.49	79.79	28.91	3.1	32.34	88.54
CL10215Contig2	3.94	9.08	11	0	8.14	8.13	10.04	3.52	3.11	3.74	28.21	15.37	25.61	39.81	27.1	34.6	18.59	7.32	24.38	26.6	63.56	19.11	8.37	27.28	36.35	4.87	49.09	5.88	31.07	60.55
CL10215Contig3	3.63	0	0	0	4.35	0	0.3	0.48	6.2	1	9.13	10.67	6.93	8.19	7.63	10.96	3.32	0	4.18	7.88	25.11	3.28	0	0	3.15	18.34	0	2.02	1.59	23.92
CL10216Contig1	17	19	19	30	34	12	13	3	10	5	8	9	2	14	13	7	4	2	8	8	6	3	2	2	10	6	2	1	7	8
CL10217Contig1	0	0	0	0	0	3.67	3	8	4	2	3	6	3.11	2	4	3	9.78	11.55	1	1.24	6.69	6.7	5	5	5	9	3.9	3.49	4.23	6.68
CL10218Contig1	6	4	11	8	15	239	466	413	483	889	650	641	709	651	553	799	907	728	734	682	906	575	509	542	638	700	603	504	440	746
CL10219Contig1	1	0	0	0	3	83	86	34	124	48	255	346	141	350	305	192	109	22	153	201	107	181	56	126	151	51	74	21	171	161
CL1021Contig1	28.77	36.64	25.53	35.9	19	411.78	386.93	329.96	475	444.25	1307.7	1505.52	860.09	1204.82	1352.03	1902.04	921.04	651.59	935.11	1818.41	1178.18	1036.82	530.16	599.61	1152.83	616.89	622.17	359	539.35	881.39
CL10220Contig1	4284	4034	3581	4098	3586	4213	3930	3768	4216	2562	2896	2975	2940	2663	2533	2630	2368	2497	2859	2455	1502	2591	2327	2433	1928	1694	1683	1614	1848	1383
CL10221Contig1	3	2	0	1	2	8	3	2	4	5	12	20	15	12	17	11	10	1	12	20	14	12	3	11	13	6	3	0	9	5
CL10222Contig1	833	497	529	691	392	2566	2589	3281	2930	2022	1185	1116	1368	1230	727	744	1105	1270	971	664	727	1209	1152	1121	741	961	1142	1317	1077	746
CL10223Contig1	2075	2144	1736	2110	2180	6	13	10	6	2	6	5	8	6	6	3	6	5	5	3	8	5	3	6	11	8	9	9	3	9
CL10224Contig1	0	0	0	0	0	0	1	1	1	2	2	6	0	1	2	8	1	0	2	2	21	1	5	3	7	7	5	1	4	18
CL10224Contig2	0	0	0	0	0	1	0	0	0	1	6	0	0	2	2	1	7	2	7	3	0	5	2	0	1	2	1	1	2	1
CL10225Contig1	0	0	0	0	0	1	0	0	0	0	2	3.2	0	7	6.86	12.38	2	1	6.2	15.04	102.66	2.2	4	6.21	33.55	34.06	8.35	0	11.74	83.17
CL10226Contig1	2785	3791	4014	3780	2800	1057	997	731	1199	603	1160	1062	898	964	868	889	778	557	876	793	485	832	580	609	611	517	470	420	621	497
CL10227Contig1	18	34	20	29	18	481.34	459	391.24	520.44	872.11	323	648.39	604	698.88	424.92	212	188.43	146	207	209	154	240.55	226	191	203	157	176	162	214	144.01
CL10228Contig1	1	0	1	0	0	9	1.7	2.93	4.82	2.21	4	7	8	4	4	5.56	3	8.38	6.68	3	3.84	7	4.83	8	3	5	6.57	6	6	0
CL10229Contig1	0	0	2	0	0	2	2	8	8	1	2	2	3	6	7	5	4	7	8	6	8	6	11	13	11	12	14	15	12	5
CL1022Contig1	1701	3438	3077	2510	2106	114	96	93	119	74	381	516	353	372	262	506	393	387	515	374	377	367	341	350	344	353	345	321	497	367
CL10230Contig1	4	3	3	8	3	188	152	133	225	139	168	144	126	139	160	247	233	184	235	222	451	211	337	351	341	441	442	302	352	378
CL10231Contig1	140	146	116	177	143	1177	1060	923	1091	682	1681	1736	1523	1419	1445	2681	1937	1766	1946	2089	3984	1790	2326	2739	2886	3777	3106	2491	2867	3632
CL10232Contig1	0	0	0	0	0	1	2	8	4	26	70	74	50	69	89	136	61	45	85	151	52	67	45	53	81	38	22	9	72	55
CL10233Contig1	12	3	37	22	2	0	2	1	1	0	11	15	15	10	18	0	1	1	1	0	0	12	0	0	0	0	0	0	0	0
CL10233Contig2	0	0	0	0	0	1	0	4	2	1	0	0	1	1	0	0	3	1	0	4	0	4	0	0	0	0	1	1	2	4
CL10234Contig1	0	0	0	0	0	0	3	0	5	3	1	4	2	7	2	6	1	2	11	1	2	5	4	1	1	4	1	0	1	1
CL10234Contig2	0	0	0	0	0	1	0	0	0	5	4	6	3	7	1	4	12	2	9	6	3	10	8	4	10	3	5	0	6	2
CL10235Contig1	27	33	29	71	15	14769	23424	24234	21091	16006	11504	12407	13296	12539	7414	6207	8582	7722	6621	4072	1566	8757	3778	4094	2927	2129	2453	2212	2363	1493
CL10236Contig1	69	68	87	98	68	113	62	52	130	81	108	137	118	117	123	130	94	95	119	116	112	98	101	92	105	103	87	63	106	107
CL10237Contig1	3	0	0	0	0	7	7	0	4	10	4	7	6	3	2	5	10	0	2	8	8	6	4	6	5	8	2	3	4	6
CL10237Contig2	0	0	0	0	0	0.99	2.99	2.99	1	0	2	2.99	1	2.99	2.28	6	0	0.7	0	3	1.08	1	0	0	0	4	3	1	2.99	2
CL10238Contig1	9386	5655	5276	6841	7808	81	110	104	54	33	15	15	16	20	12	17	17	25	16	18	11	8	7	13	13	6	6	6	10	11
CL10239Contig1	1777	1535	1456	1567	1187	255	250	224	242	201	327	363	332	336	250	321	289	300	307	284	162	285	195	177	182	177	148	140	199	160
CL1023Contig1	0	0	0	0	0	83.28	40.62	29.43	61.59	67.66	45.44	39.15	67.05	94.98	72.48	32.01	35.14	17.38	54.15	11.52	5	48.56	24.45	27	15.99	11.98	30.47	15.24	24.41	9.15
CL1023Contig2	2147	1707	1750	1961	2155	992	900	1024	1005	680	702	655	665	648	586	414	428	447	432	417	195	558	275	261	249	241	187	244	212	189
CL10240Contig1	1552	1890	1946	1856	1778	839	733	671	830	598	638	642	614	631	579	466	405	332	419	415	349	555	394	430	376	360	388	273	479	343
CL10241Contig1	4193	5292	5105	4748	5027	497	518	543	614	627	574	635	453	459	536	484	454	335	406	454	347	525	321	359	369	328	319	287	333	308
CL10242Contig1	2	5	4	2	0	19	12	14	12	12	9	25	10	10	8	8	6	5	7	12	8	8	6	3	8	8	5	5	2	5
CL10243Contig1	0	0	0	0	0	23.23	15.94	13.87	20.28	7.91	16.2	19	26.64	13.66	13.08	15	14.52	5	0	9	9.01	7.54	11	5	10	11.38	17.98	5	10.51	9.94
CL10244Contig1	0	0	0	0	0	4.46	4	3.5	8	10	5	7.72	5.47	1.43	10.26	2.18	3	1	0	8.2	5.63	5.42	1	3	4.52	4	2.36	1	4.87	4.61
CL10244Contig2	0	0	0	0	0	6.54	1	1.5	5	9	9	13.28	2.53	6.57	7.74	12.82	0	0	7	3.8	4.37	9.58	3	0	5.48	1	3.64	0	7.13	12.39
CL10245Contig1	113	57	31	68	38	277	246	247	281	353	267	215	247	260	175	227	180	127	186	222	441	193	230	218	293	310	302	144	267	314
CL10246Contig1	447	448	434	488	360	261	245	219	337	273	229	244	237	234	203	167	156	185	203	152	151	228	215	179	146	166	188	177	191	98
CL10247Contig1	750	582	684	812	738	1217	1713	1717	1484	2006	2204	1941	2005	1897	1863	1422	1704	1363	1480	1240	981	1607	1236	1242	1037	892	875	860	1005	848
CL10248Contig1	0	0	3	0	0	328.72	279.2	241.26	414.89	1478.93	3858.74	3341.23	3187.85	3337.53	2566.41	682.58	656.94	458.08	685.02	487.41	369.71	2307.61	347.9	320.93	239.28	550.95	497.71	497.8	461.5	336.67
CL10249Contig1	195	399	281	285	323	197	217	104	265	87	211	244	76	222	364	197	80	23	117	222	254	150	66	97	253	99	70	9	121	242
CL1024Contig1	197	525	554	430	389	143	176	102	243	218	263	274	160	259	262	174	142	77	189	158	81	175	80	113	88	70	60	26	186	99
CL10250Contig1	3	0	0	4	3	2	2	2	7	3	1	4	2	4	1	2	4	4	4	10	29	4	8	8	18	25	12	6	26	19
CL10251Contig1	858	862	870	869	765	296	231	242	292	157	268	271	263	233	239	246	246	178	240	240	335	278	316	327	272	309	375	275	327	294
CL10252Contig1	2244	4329	4318	3897	3536	538	448	348	551	417	545	566	451	498	403	335	290	148	345	308	110	384	159	146	173	120	106	67	181	101
CL10253Contig1	1	0	4	2	0	1	1	2	1	2	2	5	1	4	3	6	7	7	8	8	19	6	7	7	10	5	11	13	29	12
CL10254Contig1	2	0	0	0	0	3	4	4	8	16.74	7	12	12	7.57	5	1	5	5	3.31	8	6	2.72	2	6	0	6	7	8	8	7
CL10255Contig1	127	224	183	238	178	731.15	817.09	735	914.4	554	628.27	714.26	631	638.1	473	355.22	477	466	488.74	352	308.58	571	388	398	265.79	318.04	414	354.63	327.18	319
CL10256Contig1	0	0	3	0	0	14	16	17	18	25	15	12	21	8	11	17	27	20	13	11	26	8	11	17	8	15	22	23	12	13
CL10257Contig1	0	0	0	0	0	0	0	0	1	0	8	6	4	2	3	23	7	2	12	19	30	5	6	4	18	11	8	2	16	18
CL10258Contig1	2	4	3	1	3	3	9	1	8	13	14	22	16	17	15	18	14	3	22	16	19	13	9	9	8	18	13	6	22	21
CL10259Contig1	10.67	46.57	21.56	26.17	11.96	81.41	16.33	65.05	40.62	75.88	202.37	204.13	161.9	176.12	196.07	389.74	317.8	180.06	198.51	293.33	1205.01	308.3	531.3	624.78	606.48	1056.4	1108.29	585.02	881.38	977.09
CL10259Contig2	82.33	52.43	50.44	53.83	71.04	42.59	108.67	38.95	123.38	97.12	168.63	191.87	124.1	132.88	120.93	151.26	148.2	93.94	276.49	152.67	291.99	175.7	219.7	296.22	230.52	367.6	336.71	353.98	385.62	329.91
CL1025Contig1	314.36	332.65	706.36	547.69	481.32	1324.34	1115.36	976.47	1716.21	861.49	1124.63	1311.19	893.08	1086.64	1370.03	957.12	710.58	335.86	704.89	949.27	527.04	909.46	440.44	513.63	724.09	508.73	467.64	301.04	679.23	547.27
CL1025Contig2	1187.52	1701.78	1771.79	1501.27	1505.95	131.15	74.09	65.82	195.63	100.91	234.98	201.08	152.92	224.22	268.86	232.69	113.13	32.86	162.18	204.33	316.06	160.71	98.62	134.83	217.68	180.08	167.6	42.36	146.07	236.27
CL1025Contig3	140.83	324.91	140.31	136.23	273.75	164.51	169.74	114.71	139.16	65.6	118.4	63.73	0	93.14	145.12	101.19	41.29	52.28	131.93	61.4	268.9	85.83	69.94	81.54	70.23	99.19	67.59	27.6	56.76	142.46
CL10260Contig1	68.72	90.32	72.33	57.67	69.3	0	0	3.98	1.52	4.06	38.17	25.37	16.58	13.44	8.46	37.35	15.24	0	14.68	35.42	180.85	23.5	53.34	98.68	83.23	105.18	95.03	54.52	56.03	161.69
CL10260Contig2	58.63	61.02	41.46	30.03	39.18	4.06	0	0	1.48	1.94	0	0	1.24	2.39	19.18	12.3	33.4	60	29.32	0	14.11	9.41	46.04	0	22.41	42.18	31.6	60.11	16.41	36.86
CL10261Contig1	1	0	0	1	0	2	1	4	6	11	6	2	12	9	8	2	4	1	8	9	14	3	5	2	4	12	11	9	7	9
CL10262Contig1	0	0	9	5	1	21	12	8	3	20	10	7	6	6	11	3	4	2	3	10	7	7	4	1	6	11	4	0	3	5
CL10263Contig1	0	0	0	0	0	66	66	63	60	50	13	21	16	26	18	10	11	2	13	9	19	18	9	4	2	5	14	27	12	11
CL10264Contig1	955.84	1441.56	1419.58	1254.18	858.75	685.6	649.93	516.03	694.03	315.6	547.15	499.36	626.34	416.93	465.27	236.16	186.77	180.75	276.99	209.55	166.67	459.75	193.8	233.66	152.26	159.51	122.05	90.14	196.69	115.82
CL10265Contig1	0	0	0	0	0	14	4	2	15	16	6	4	2	8	6	7	4	1	6	7	16	3	1	2	5	5	7	0	6	19
CL10266Contig1	149.74	113.11	79.8	139.85	120.95	18.77	29.9	32.01	26.19	52.89	35	36.66	40.28	28.26	25.03	44.77	69.43	41.32	49.72	37.3	57	37.65	72.68	66.58	50.53	85.64	90.25	94.77	63.03	52.72
CL10267Contig1	541	873	733	772	712	151	161	98	184	79	153	212	164	154	142	180	126	55	157	154	231	131	116	140	168	197	174	104	209	195
CL10268Contig1	9	0	0	1	1	0	0	0	0	2	1	5	2	1	1	7	16	5	12	4	14	4	6	8	10	23	15	18	16	9
CL10269Contig1	1	3	2	2	0	61	60	43	53	66.54	43.75	72.71	55.78	33.42	78.23	226.59	233.23	151	203.27	256.2	222.47	155.6	287.74	290.16	204.99	314.75	265.43	315.66	312.33	261.45
CL10269Contig2	0	0	0	0	2	0	0	0	0	5.46	12.25	41.29	13.22	34.58	5.77	28.41	11.77	0	26.73	33.8	45.53	22.4	33.26	81.84	55.01	11.25	5.57	25.34	130.67	20.55
CL1026Contig1	122	149	105	134	92	57	54	44	66	47	71	71	57	63	63	84	78	48	85	74	87	72	53	54	71	72	73	65	107	81
CL1026Contig2	988	981	975	979	876	202	175	188	222	143	99	105	95	110	115	86	80	74	83	80	30	79	54	50	49	40	27	44	34	46
CL10270Contig1	973	1080	887	995	672	336	291	282	333	250	514	554	580	547	401	610	513	583	614	478	446	553	578	467	453	516	551	596	770	421
CL10271Contig1	4	0	4	2	0	2	7	1	4	4	7	3	4	3	6	9	6	3	7	2	14	7	5	8	8	20	9	15	18	12
CL10272Contig1	0	1	0	0	0	7	7	3	9	12	10	9	7	15	7	12	12	1	2	4	11	7	2	4	8	7	2	3	10	11
CL10273Contig1	0	0	0	1	0	1	4	7	5.78	3	1.15	0	1	0	2	3.67	0	5	1.39	5.64	3	3	3.07	3	1	5	2	2	3	2
CL10273Contig2	0	0	2	0	0	2	0	3	1.22	0	4.85	1	1	3	1	1.33	3	0	1.61	2.36	1	1	1.93	0	1	0	3	0	3	3
CL10274Contig1	0	0	0	0	0	25.47	21.42	9	29.42	15.39	7.55	11.7	13.31	12.02	11	3.39	5.2	9.99	13.34	4.25	6	10	3	9	7.35	10	7.15	1	2	8
CL10275Contig1	202	199	189	212	187	1371	1211	1374	1446	1730	1113	1083	1031	1062	1339	1039	1066	1008	1056	1248	2251	1078	1017	1100	1390	1651	1435	1100	1276	1925
CL10276Contig1	185.72	261.62	0	0	206.49	115.27	105.59	109.74	101.24	88.29	88.44	141.06	136.25	166.9	153.28	83.03	90.06	56.66	105	73.53	42.59	96.73	42.81	30.14	19.67	15.11	49.69	68.16	117.91	41.73
CL10276Contig2	16.67	4.54	16.85	31.56	15.44	53.73	14.41	28.26	69.76	61.71	83.52	74.94	11.17	50.1	28.72	21.97	21.94	27.34	23	4.13	12.41	45.27	31.19	26.86	41.33	63.89	41.31	28.84	50.09	36.27
CL10277Contig1	5468	5550	5106	5416	5082	1752	1476	1363	1756	1245	2321	1958	1829	1685	1813	1883	1586	1604	1785	1909	618	1739	1077	1150	1067	692	747	701	934	763
CL10278Contig1	0	0	1	0	0	1	3	2	2	3	13	12	7	9	9	9	2	6	7	5	13	8	1	0	0	15	17	24	48	9
CL10279Contig1	72	56	61	68	26	180	177	229	135	149	139	105	147	99	62	153	210	388	200	138	169	157	233	211	128	247	257	318	153	144
CL1027Contig1	1592	2068	2004	1815	1726	557	550	512	613	281	490	497	452	433	421	320	274	185	294	265	210	375.89	236	265	226	173	221	226	310	206
CL1027Contig2	0	2	10	5.95	0	1129.1	900.97	634.75	850.89	454.46	657.93	1038.82	786.14	751.04	926.57	389.33	415.55	265.4	620.11	497.82	22.62	492.3	177.56	61.78	78.24	71.98	41.93	51.49	222.45	38.67
CL1027Contig3	0	0	0	5.05	0	2119.28	1277.95	864.99	2108.72	868.97	2259.88	2500.18	1954.08	2433.44	1588.43	766.6	536.41	276.53	952.48	636.82	94.79	1642.99	194.75	114.5	64.65	78.48	73.52	66.76	295.96	86.02
CL1027Contig4	0	0	0	0	0	7.02	4	4.4	11.01	6.63	15.38	22.69	16.46	5.55	9	13.03	12.67	5.92	8.83	8.47	2.08	10.36	0	5	2.03	1.19	5	1.18	7.21	1
CL10280Contig1	1540	2058	2331	1974	1896.14	699.36	502.22	427.03	677.69	339.36	958.84	967.29	749.4	807.01	779.97	766.34	665.5	459.29	819	616.38	387.24	699.27	487.99	521.65	397.85	402.34	369.1	307.82	706.25	408.33
CL10281Contig1	0	0	1	0	0	6	7	7	9	14	36	35	42	28	29	75	72	88	95	76	503	94	236	297	159	592	541	452	380	397
CL10282Contig1	0	0	0.67	0	0	0	0	2.4	0	7.34	0	0	0	0	0	3.78	0	0	8.75	0	13.76	0	0	0	0	7.02	10.07	4.11	8.79	0
CL10283Contig1	0.01	6.29	6.55	0	0	86.75	109.49	40.62	125.79	82.06	46.85	62.4	18.84	48.65	27.15	18.35	18.47	0	3.16	39.93	38.75	41.47	13.85	7.86	0	0	2.72	0	6.56	16.05
CL10284Contig1	374	410	373	343	301	129	141	102	119	103	129	154	149	138	146	151	132	157	128	116	111	123	104	95	68	97	88	103	97	85
CL10285Contig1	0	0	0	1	0	17	14	8	9	22	4	7	11	11	7	4	6	0	4	2	11	5	5	4	3	6	14	1	10	6
CL10286Contig1	0	0	0	0	0	10	3	3	8	8	5	3	5	5	5	1	1	0	4	5	19	3	3	1	7	9	6	1	9	11
CL10287Contig1	0	0	0	2.7	0	0	9	5	1.6	2.91	10	12.74	3.95	5	3	4.23	6.45	2.35	8.49	2.76	8.22	5.35	5.84	11.41	10	7.3	7.86	1.46	6.99	4
CL10288Contig1	147.67	314.64	322.83	262.86	339.02	77.56	92.33	82.38	107.87	63.57	113.23	55.42	45.33	39.72	42.07	102.95	41.89	35.43	39.9	94.5	173.38	84.9	63.76	77.61	88.99	88.4	59.35	55.24	74.71	117.37
CL10288Contig2	41.82	87.3	64.67	31.83	34.45	16.15	16.37	2.39	14.27	15.86	30.21	49.04	31.51	56.99	45.83	31.13	30.74	16.78	23.17	22.72	36.33	26.35	7.34	14.67	39.31	31.18	37.61	13.63	21.8	35.13
CL10289Contig1	3	2	3	4	2	53	52	38	74	67	89	71	91	113	80	86	95	30	83	75	40	75	43	53	56	39	46	20	63	35
CL1028Contig1	4905.84	2972.9	3512.47	4156.12	3165.06	2910.83	2976.78	2044.75	1568.31	917.37	1287.63	1097.38	1397.52	884.33	1117.16	1520.69	1382.2	1715.78	1432.38	953.52	739.74	1123.93	427.11	956.05	458.81	665.18	537.25	573.68	533.89	620.79
CL1028Contig2	0	2.67	0	2.5	0	244.8	176.39	135.61	366.08	262.3	675.78	474.66	281.99	505.43	497.03	197.64	257.85	101	364.2	248.39	274.67	348.77	189.33	230.84	372.97	149.96	60.33	27.46	204.44	278.26
CL1028Contig3	58.59	133.98	123.24	220.07	75.27	1881.21	1697.84	1505.1	2067.63	1568.79	1842.53	1741.07	1736.39	1919.38	1411.24	1469.01	1501.65	1315.49	1511.9	1330.75	1511.58	1592.93	1165.74	1238.58	1214.09	1255.75	1595.86	939.85	1253.57	1253.5
CL10290Contig1	0	0	1	2	0	115	90	88	171	121	233	225	192	189	195	134	144	90	128	144	101	171	135	125	151	118	135	129	161	122
CL10291Contig1	1	0	0	1	2	2	4	0	9	7	7	5	5	2	5	13	6	3	7	7	30	5	17	19	12	37	29	17	17	40
CL10292Contig1	0	0	0	1	0	0	2	2	0	1	6	2	2	0	2	2	6	3	2	11	9	3	10	10	11	19	27	16	20	19
CL10293Contig1	30.62	43.78	53.76	83	57	0	34	13.98	11.23	10.7	57.74	13.99	24.02	51.31	16.75	73.92	92.98	63.54	67.11	42.24	70.29	43.5	77.9	80.49	70.42	113.25	171.15	89.85	93.48	93.84
CL10294Contig1	0	1	5	2	0	18	17	8	37	34	12	7	3	16	24	2	1	0	2	1	1	7	0	2	0	0	0	0	0	0
CL10295Contig1	691	878	916	882	797	171	143	133	176	121	110	159	117	130	115	131	127	82	89	91	109	143	118	115	98	75	108	109	111	87
CL10296Contig1	345	454	300	401	249	327	296	238	347	149	173	217	183	183	158	138	102	85	102	97	108	152	71	79	58	106	86	101	123	78
CL10297Contig1	4.18	17.5	0	2.14	6.2	44.75	45.17	31.25	29.6	53.72	41.52	21.64	17.67	30.06	38.55	16.12	16.13	15.4	35.05	22.88	42.83	27.51	30.19	29.64	16.21	26.02	45.68	25.43	33.8	21.74
CL10297Contig2	260.82	151.5	153	166.86	171.8	163.25	160.83	189.75	186.4	203.28	161.48	174.36	193.33	178.94	122.45	126.88	211.87	202.6	176.95	144.12	212.17	160.49	212.81	195.36	145.79	275.98	255.32	333.57	231.2	234.26
CL10298Contig1	953	1114	1083	1056	914	581	869	755	760	841	839	879	854	831	727	493	536	393	469	377	350	705	477	535	461	398	415	264	403	441
CL10299Contig1	1	2	0	1	0	2	7	3	3	8	8	3	1	4	8	4	2	0	4	1	7	4	2	5	7	5	5	1	6	10
CL1029Contig1	230.06	356.9	288	253.36	280.1	73.34	51.32	47.49	161.52	90.97	77.35	54.09	43.02	82.04	77.41	54	24.95	6	15.79	13.8	24.08	52.23	31	43.72	0	0	20	9	44.81	42
CL1029Contig2	522.62	1024.15	867.69	1141.92	584.79	395.86	316.26	200.18	744.95	264.02	642.65	486.81	527.78	756.76	466.43	35.18	144.82	209.07	74.37	120.26	196.84	641.06	32.79	200.89	116.8	196.6	151.14	0.01	181.15	214.78
CL1029Contig3	59.38	76.67	89.96	76.1	77.14	157.28	194.11	135.34	109.3	111.56	182.02	272.77	192.38	89.9	137.1	48.14	34.32	0	18.1	71.47	135.7	0.53	136.69	91.83	25.06	167.24	49.16	76.17	105.15	73.89
CL1029Contig4	101.94	56.1	137	119.64	67.9	28.66	45.68	26.51	22.48	30.03	19.65	60.91	6.98	43.96	27.59	0	14.05	0	46.21	65.2	5.92	12.77	0	4.28	34	16	0	0	26.19	0
CL102Contig1	291	291	229	307	342	15	16	25	13	16	42	44	41	31	62	54	38	24	46	73	38	48	41	38	41	35	42	28	48	41
CL102Contig2	0	0	0	0	0	0	2	1	3	1	3	8	1	3	4	4	0	1	1	5	4	1	0	2	1	7	0	0	1	2
CL102Contig3	0	0	0	0	0	19	17	10	19	17	18	17	4	5	12	8	10	4	13	5	11	10	8	2	8	7	5	3	6	7
CL102Contig4	40.16	57.1	52.61	35.25	50.85	15.55	12.68	11.61	22.53	19.11	20.31	30.23	18.14	31.34	28.84	18.6	23.57	11.38	22.83	21.27	19.71	15.38	12.41	19.98	7.56	23.75	22.17	23.78	28.21	18.55
CL102Contig5	2	0	5	1	0	86.84	58.8	70.83	76.64	74.97	39.98	49.77	33.56	36.61	45.09	28.69	42.62	16.89	33.66	29.34	32.87	33.06	25.43	50.03	19.09	31.13	37.57	21.9	37.01	28.87
CL102Contig6	0	0	0	0	0	3.43	7.6	2.1	4	2	8	14.3	13	7.58	16	19.5	10	19	35	16.77	13	7.17	21	16	6	8	11	8	24	10.51
CL102Contig7	0	0	0	2	0	0	0	0	1	1.05	7	13.47	7	9.33	15.39	37.81	51.33	31	29.14	36.55	43.16	27.63	37.89	44.46	28.71	49.8	69.72	42.8	51	34.64
CL102Contig8	0	0	0	0	0	4	1	0	1	1	0	2	2	2	4	3	0	0	1	3	0	2	0	0	1	0	3	0	2	0
CL102Contig9	1	0	1	0	1	11	6	7.9	9	8.95	7.05	6.53	14.16	8.66	11.61	4.19	3.67	6	11.86	13.45	7.84	10.37	2.11	4.54	5.29	1.2	3.28	2.2	0	9.36
CL10300Contig1	44.99	10	26	28	38.41	47.84	26.1	53.01	36	29	27.58	24.91	35	27	38.03	26	19	20.67	27.01	31.42	38.86	44	20.44	30.5	18.28	38	20	17	22	18
CL10300Contig2	9.82	9.01	3.62	4	17.39	3.16	6.9	3.99	9	7.01	15.42	7.01	8.8	2	10.97	7	6	1.33	4	13.48	2.15	13.01	2	7.44	5.26	7.21	2	0	10.02	7
CL10301Contig1	729	848	938	840	854	243	149	147	294	222	221	247	242	259	225	300	345	216	375	319	586	325	488	569	438	625	654	477	498	490
CL10302Contig1	1248	1438	1322	1189	1416	383	424	393	522	421	443	450	401	449	341	344	221	202	256	264	177	333	158	183	193	185	147	141	171	177
CL10303Contig1	174	173	201	224	149	416	384	279	463	335	341	405	282	325	415	356	301	152	249	292	175	244	165	160	203	154	150	65	175	187
CL10304Contig1	0	2	4	2	0	0	0	0	0	1	3	3	1	3	4	5	5	1	4	9	19.16	0	1	2.99	13	20	7	0	9	22.29
CL10305Contig1	0	0	0	1	1	3	1	1	4	2	5	0	0	0	2	4	0	2	2	1	2	1	0	2	5	0	0	0	2	2
CL10305Contig2	3	2.16	6.09	4.23	3.72	18.09	11.24	16.18	13.73	8.54	14.96	19.69	19.85	10.41	15.21	21.41	18.94	20.91	17.2	26.5	27.62	10.94	20.41	18.93	25.14	19.47	19.74	11.59	26.82	21.29
CL10306Contig1	0	0	0	0	0	12	3	4	4	17	7	26	12	18	24	6	6	4	4	14	12	12	5	10	7	7	5	2	6	11
CL10307Contig1	0	0	1	0	0	41	32	23	69	33	83	95	54	66	69	109	111	114	118	94	227	95	155	186	183	256	281	207	261	229
CL10308Contig1	1390.26	2422.21	2416	2239	2190	781	494.02	390.94	516.28	287.85	517.66	663	470.82	629.62	498.18	410	240.7	122.08	249.86	391.36	111.31	512	256.22	242.81	219.45	109.76	154.2	66.74	237.39	170.98
CL10309Contig1	0	0	0	0	2.24	0	3.48	0	5.24	7.74	3.01	15.36	7.15	13.57	12.17	6.17	2.45	8.5	9.87	25.97	61.62	9.39	6.67	14.17	33.33	28.99	14.41	8.95	21.83	41.52
CL10309Contig2	2	1	3	1.11	0	14	16.52	10	4.76	0	20.11	18.64	16.85	10.43	10.83	76.83	33.17	20.5	46.07	20.03	137.39	21.61	48.16	55.83	92.67	96.34	114.12	48.67	56.33	96.47
CL1030Contig1	0	0	0	0	0	2.67	8.46	0	0	3.44	0	6.92	24.91	23.47	7.15	21.3	83.74	145.39	56.94	43.39	110.96	28.67	103.17	127.32	85.46	46.72	103.39	174.76	96.45	45.67
CL1030Contig2	1	0	1	0	2	3	15	8.05	6	10	15	15	17	10	9	8	15.69	10.51	4	10.16	1	11.44	8.27	17	5.07	13.18	9.47	15.45	3.13	4.07
CL1030Contig3	77.97	24.41	19.87	48.59	37.05	125.81	72.65	89.67	104.31	81.2	147.33	142.56	110.15	115.68	170.43	156.81	98.08	77.44	187.35	217.32	486.52	163.62	188.18	174.39	233.84	429.2	305.48	173.49	323.42	403.73
CL10310Contig1	2	0	0	2	0	0	0	0	0	3	2	2	2	0	0	0	1	4	2	1	9	0	0	3	3	1	8	3	2	6
CL10310Contig2	0	0	0	0	0	0	1	1	4	0	1	2	1	0	2	4	6	0	1	2	1	1	4	1	2	4	0	2	4	3
CL10311Contig1	1234	1573	1404	1516	1377	1516	1452	1363	1503	966	1311	1367	1210	1168	1159	1027	820	742	956	851	486	1082	687	769	564	474	518	583	769	445
CL10312Contig1	505	700	705.85	553.88	805.97	352.75	235.77	200.02	313.47	410.45	246.93	490.76	314.93	388.67	417.62	454.16	476.75	305.91	410.47	531.35	627.38	382.01	372.23	457.73	460.32	281.78	344.99	219.51	414.11	485.82
CL10312Contig2	0	0	17.15	39.12	14.03	94.25	174.23	210.98	165.53	133.55	215.07	29.24	113.07	81.33	65.38	51.84	73.25	22.09	66.53	18.65	36.62	70.99	42.77	50.27	123.68	270.22	187.01	193.49	67.89	36.18
CL10313Contig1	1680	2754	3048	2430	2818	388	290	212	398	241	448	457	317	442	439	511	366	196	421	474	323	403	273	353	395	237	257	185	352	319
CL10314Contig1	1069	1669	1760	1631	1718	1576	2101	2222	2419	2587	1187	1104	1172	1217	942	371	520	263	377	318	167	695	107	139	122	167	172	119	147	147
CL10315Contig1	430	590	443	523	444	1066	976	863	1097	582	865	862	862	883	792	773	607	449	691	675	563	777	586	664	570	583	565	486	632	562
CL10316Contig1	0	0	0	0	0	0	3	0	0	0	0	0	0	0	4	0	0	1	1	0	4	2	0	1	0	0	1	0	3	1
CL10316Contig2	0	0	0	0	0	3	1	5	0	3	11	10	17	16	25	16	7	3	13	15	18	10	6	2	16	5	6	3	5	14
CL10317Contig1	307	255	232	226	222	360	331	292	345	288	435	407	403	419	348	350	350	285	374	305	409	394	359	396	331	437	402	349	380	351
CL10318Contig1	4	1	8	3	2	26	16	12	9	24	6	18	12	11	10	14	4	10	16	15	18	16	16	16	4	19	13	13	22	9
CL10319Contig1	0	0	0	0	0	0	0	0	0	0	1	0	0	2	4.61	0.35	0	0	4	0	20.39	0	0	1.23	1.54	9	0.25	0	3	15.27
CL10319Contig2	0	0	0	0	0	0	0	0	1	0	1	0	0	0	0	4.13	0	0	2	4.25	10.22	1	1	0	0	11	2.1	0	4	5.92
CL1031Contig1	4	5	6	13	5	36	15	26	16	28	28	16.98	17	15.98	28.01	32.91	32	39.93	25	36	41.95	37	37	50	43.03	57	67	62.98	46	49.93
CL1031Contig2	4.34	13.07	11.3	17.51	17.27	785.69	688.13	607.7	805.45	528.9	799.17	861.1	822.99	676.65	675.93	571.45	416.97	266.48	623.54	513.71	483.26	744.86	392.94	391.22	490.61	392.72	405.83	199.26	486.46	410.4
CL1031Contig3	418.99	221.78	239.4	390.94	171.83	274.06	208.86	265.2	305.34	217.29	280.04	287.73	330.19	296.23	155.08	438.04	430.9	385.92	437.24	209.48	445.8	353.38	419.89	412.45	335.44	505.92	485.05	604.42	436.37	336.46
CL10320Contig1	0	0	0	0	0	1	2	1	0	2	0	7	1	7	8	6	5	0	11	6	10	3	0	2	6	4	2	0	12	1
CL10321Contig1	0	0	0	0	0	2	2.18	3.58	3	3	1.2	8	1.68	3	4.66	6	6	4	5	3.8	10	7.56	13.83	7	11	11	25.9	15.01	18	12.58
CL10322Contig1	0	2	0	0	0	1	2	7	7	8	0	12.54	0	9.71	5.72	9.5	0	2	7.07	19.17	0	0	12.65	3.37	0	2.35	1.66	0	0	5.73
CL10322Contig2	0	0	0	0	0	0	0	0	0	0	0	0	0	0	1.28	4.5	4.23	0	0	4.83	15.33	1.18	1.35	5.63	6.02	8.24	4.91	2	4.57	9.27
CL10323Contig1	5.55	4.88	1.14	0	3.63	33.98	26.1	18.62	48.58	31.27	121.79	134.53	115.31	110.36	118.04	319.83	374.89	249.15	319.11	274.14	115.65	140.57	204.55	246.92	222.77	118.1	124.85	90.78	245.83	90.62
CL10324Contig1	0	0	0	1	0	387	327	350	402	411	688	897	830	956	594	608	639	507	766	421	102	632	324	270	162	142	185	169	338	111
CL10325Contig1	3	6	50	48	4	8	11	47	10	49	548	677	932	739	551	5649	6448	7501	6877	5464	22412	5468	18135	14638	15162	25509	27486	34819	21919	20501
CL10326Contig1	1	0	2	9	2	243	218	233	343	310	517	443	415	412	378	829	889	644	904	648	1820	728	1414	1586	1189	2048	2052	1395	1544	1602
CL10327Contig1	0	0	0	0	0	13	20	4	11	5	6	3	7	8	10	2	3	0	3	3	10	3	0	2	1	1	2	1	9	1
CL10328Contig1	0	0	0	0	0	0	2.9	0	3.5	0	0	0	0	5.45	0	0	0	0	0	0	0	3.86	0	2.66	2.43	0	7.18	0	4	0
CL10328Contig2	1	1	0	1	1	3	6.1	1	7.5	0	3	3	3	5.55	10	14	1	0	9	12	32	4.14	3	8.34	12.57	8	3.82	0	0	22
CL10329Contig1	1225	1504	1315	1396	1191	1371	1253	1097	1443	969	1299	1387	1219	1276	1190	1112	1011	741	968	1047	805	1106	833	944	803	835	872	846	970	721
CL1032Contig1	323.55	182.82	186.76	255.79	188.58	188.7	157.26	132.81	152.74	113.13	149.3	167.58	124.86	136.79	157.74	162.37	155.71	84.47	167.78	165.36	192.86	119.3	128.17	115.34	140.32	120.99	141.35	143.63	159.58	128.97
CL1032Contig2	44.45	31.18	45.24	52.21	39.42	332.3	295.74	356.19	374.26	312.87	299.7	330.42	329.14	275.21	216.26	296.63	353.29	226.53	231.22	255.64	397.14	297.7	371.83	445.66	333.68	433.01	485.65	423.37	367.42	321.03
CL10330Contig1	32.13	44.58	9.48	9.49	44.4	7.21	10.98	20	13.56	22.01	52.86	84.22	45.22	53.78	56.87	92.08	75.42	134.98	73.55	94.68	392.21	70.81	145.96	166.59	152.98	313.19	395.55	191.77	251.6	361.06
CL10330Contig2	35.87	123.42	45.52	36.51	115.6	9.79	2.02	0	4.44	9.99	105.14	60.78	90.78	41.22	99.13	210.92	202.58	76.02	196.45	178.32	522.79	145.19	234.04	258.41	405.02	569.81	293.45	288.23	287.4	507.94
CL10331Contig1	0	0	0	0	0	3.71	3	4	0	15	17.18	0	14.58	9.05	0	0	6.99	8.32	35.57	7.61	29.92	21.19	0	15.99	40.27	0	0	0	0	14.47
CL10331Contig2	0	0	3.17	14	0	3.29	0	0	0	0	8.82	46.85	26.42	43.19	45.14	82	28.12	10	0	66.34	55.82	27.4	20.8	37.01	37.07	35.98	0	0	83.68	45.52
CL10331Contig3	1	14	11.83	0	7	0	0	0	8	0	26	38.15	0	9.75	31.86	0	5.9	11.68	19.43	41.04	7.26	8.41	9.2	0	20.66	18.02	41	6	9.32	46.02
CL10332Contig1	34	32	46.64	42	7.72	244.13	258.11	128	279.71	234.77	389.1	500.98	306.11	311.58	379.3	197.93	104.15	63.6	181.27	221.95	290.2	277.09	138.29	154.32	233.63	186.84	108.69	51.31	171	223.11
CL10332Contig2	0	0	6.36	0	25.28	222.87	85.89	178	200.29	298.23	240.9	233.02	234.89	264.42	217.7	210.07	261.85	206.4	204.73	204.05	258.8	236.91	230.71	258.68	186.37	290.16	257.31	253.69	207	253.89
CL10333Contig1	624	774	658	807	734	387	310	262	416	309	400	348	356	381	315	296	303	187	320	261	393	342	317	322	314	404	389	338	365	352
CL10334Contig1	583.51	908.81	1051.25	732.63	1050.18	239.41	244.9	189.72	320.28	176.87	572.33	318.87	292.71	417.82	325.38	793.02	1082.82	628.58	759.22	938.06	455.48	468.76	400.19	390.42	338.8	559.69	378.44	425.75	586.32	528.69
CL10335Contig1	108.38	249.44	364.37	294.76	256.49	42.01	66.01	23.9	28.7	24.68	9.77	80	14.93	46.51	71.74	66.07	14.93	0	32.1	61.7	89.55	28.84	62.99	23.73	38.5	14.46	25.32	0	14.48	57.26
CL10336Contig1	0	0	0	0	1.18	0	20.81	25.38	13.72	0	0	40.47	0	21.41	70.12	0	0	0	23.48	0	0	17.56	0	0	0	34.34	0	0	0	0
CL10336Contig2	0	0	4.85	0	5.33	151	223.34	107.87	242.15	421.42	328.97	304.72	314.97	347.96	193.49	266.21	345.74	161.84	268.6	251.87	52.3	241.73	102.07	141.82	131.75	85.68	110.4	78.14	94.36	106.45
CL10337Contig1	1226	1173	1218	1322	1154	78	82	49	80	55	61	66	33	57	56	70	54	33	71	66	48	60	92	61	59	58	46	39	74	53
CL10338Contig1	915	892	959	856	990	299	290	274	333	206	271	252	252	262	246	181	225	184	185	193	89	234	196	191	190	122	126	114	178	148
CL10339Contig1	3	6	4	4	4	102	101	63	89	62	148	146	112	136	150	160	99	63	89	156	211	146	143	148	177	156	148	53	136	160
CL1033Contig1	127	452	493	323	316	60	50	21	91	45	78	130	35	92	154	82	30	6	46	79	68	74	24	28	76	24	31	2	45	57
CL1033Contig2	0	0	0	0	0	0	0	0	0	0	0	0	0	0	0	0	0	2	0	0	1	0	0	0	0	1	1	2	2	1
CL10340Contig1	217	138	235	209	183	0	1	3	0	0	0	0	1	0	0	4	6	0	4	0	20	3	2	1	3	14	17	3	8	16
CL10341Contig1	3.43	0	0	2.65	0	0	0	4.96	7.31	11.69	0	2.84	3.28	0	2.53	0	0	0	2.65	2.86	3.02	0	4.12	6.1	0	6.58	0	15.16	13.5	3.42
CL10341Contig2	12.75	14.15	7.07	5.94	19.86	0	8.19	9.29	9.7	0	21.09	19.03	22.51	8.62	30.23	20.71	0	7.09	0	0	11.45	0	8.97	0	0	0	0	12.06	11.53	0
CL10342Contig1	3	1	1	4	2	189	164	101	185	154	162	182	162	172	142	112	113	97	140	95	259	183	160	200	156	239	293	199	279	213
CL10343Contig1	2	2	0	1	2	54	73	54	71	71	49	72	60	71	41	41	67	48	70	58	62	67	63	29	39	57	48	30	49	57
CL10344Contig1	0	11.28	13.15	0	18.41	124.85	103.26	37.99	92.21	68.1	40.12	41.26	47.12	13.48	67.73	24.08	20.3	0	0	73.91	72.46	67.4	46.29	0	26.4	47.86	54.02	60.26	18.88	53.1
CL10344Contig2	753	891.72	965.85	943	824.59	760.15	789.74	706.01	835.79	638.9	598.88	657.74	637.88	696.52	553.27	463.92	431.7	362	532	324.09	269.54	523.6	280.71	361	217.6	276.14	219.98	280.74	380.12	239.9
CL10345Contig1	11	0	11	0	10	80.34	101.4	39.34	102.36	126.02	109.86	69.61	68.34	91.91	102.73	115.33	96.93	69.03	58.08	51.65	110.38	68.68	107.1	91.85	50.94	69.4	64.4	49.16	53.8	56.24
CL10345Contig2	0	17	0	16	0	287.66	253.6	226.66	318.64	201.98	275.14	365.39	285.66	271.09	266.27	202.67	166.07	97.97	191.92	207.35	98.62	231.32	74.9	120.15	155.06	119.6	118.6	85.84	220.2	169.76
CL10346Contig1	0	0	1	0	0	0	1.14	1.04	0.99	2.15	4.25	14.56	8	8.19	9.39	15.86	22.42	9	8.5	18.54	5.35	9.55	14	10.65	10	11.5	12.75	9.63	11.76	7.79
CL10347Contig1	0	0	0	0	0	6.98	0	0	0	13.68	0	17.51	11.09	13.18	0.2	135.51	63.61	51.6	89.31	136.14	412.91	59.76	132.5	87.62	216.69	150.54	215.87	173.33	256.28	236.46
CL10348Contig1	4027	3114	3105	3653	2773	3816	3333	2950	4246	3391	3282	3128	3167	3052	3163	1926	1826	1571	2125	1844	2499	2549	1360	1354	1354	2257	1991	1670	2096	2125
CL10349Contig1	0	0	1	0	0	16	12	12	10	4	11	10	12	7	7	5	6	8	11	2	4	8	9	7	2	7	1	6	4	7
CL1034Contig1	2155	2878	2999	2594	2310	1003	959	841	1001	619	686	756	626	705	610	444	311	261	354	387	325	526	259	328	384	307	284	235	349	331
CL1034Contig2	0	0	0	0	0	2	0	0	0	0	1	0	2.44	0.42	0	0	0	0	0	7	0.31	0	2	0	1	3	2	0	2	0
CL10350Contig1	47	40	95.95	107.35	40	3190.96	3479	3119.88	2987.7	948.19	241.06	196	240	239	186	83	89	51.98	105.68	78	73	203	55	56	0.99	63	58	80	86	37.63
CL10351Contig1	0	6	8	5	10	2	3	0	1	2	1	3	1	1	11	10	0	0	4	8	24	0	3	1	8	6	2	0	9	16
CL10352Contig1	11	19	22	21	23	15	14	6	15	15	44	58	46	43	47	40	8	8	21	27	62	31	20	23	19	36	31	13	33	42
CL10353Contig1	0	0	1	0	0	5	5	3	14	8	7	13	2	6	9	6	4	0	3	2	15	2	4	5	4	8	2	1	7	5
CL10354Contig1	0	0	0	0	0	0	0	0	0	0	6	5	5	2	3	16	6	7	5	11	24	4	3	5	10	9	9	10	13	30
CL10355Contig1	54.36	34.99	20	31.62	38.28	25.31	23	16.46	19.41	19.1	34.98	35.95	21	34.27	60.77	34.75	28	2.3	23.43	49.84	37	36.13	10.07	23	27.96	26.89	14.49	10.99	36	38.58
CL10356Contig1	194.17	176	273.67	244.75	252.91	47.69	8.52	46	26.71	15.85	57.41	51.24	27.63	38.8	42	59.39	49.89	55	56	66	147.71	50.14	63	90.78	88.06	158.06	185	101.08	107.41	163.93
CL10356Contig2	25.83	0	11.33	3.25	6.09	13.31	25.48	0	22.29	22.15	3.59	2.76	16.37	9.2	0	12.61	7.11	0	0	0	66.29	7.86	0	6.22	15.94	50.94	0	54.92	6.59	36.07
CL10357Contig1	0	0	0	0	0	11	20	12	15	47	77	64	58	57	42	65	56	40	42	55	157	51	60	82	68	144	125	78	117	133
CL10358Contig1	0	0	0	0	0	11.71	11	14.59	10.71	20.64	8.15	8.69	17.21	11.12	16.71	9.31	16.65	15.52	9.66	15.22	24.86	15.23	18.68	21.77	13.88	33.6	26.91	15.08	12.34	24.18
CL10359Contig1	0	0	0	1	0	10	15	25	13	8	6	7	9	5	4	2	2	4	2	3	1	2	1	8	3	4	8	5	6	6
CL10359Contig2	1	0	0	0	0	98	148	52	25	25	25	14	19	9	22	21	29	41	32	28	35	25	25	21	13	6	14	40	15	38
CL1035Contig1	3	4	1	4	1	250	240	164	355	212	303	352	227	293	247	226	210	87	191	196	181	221	150	160	175	149	169	101	167	136
CL1035Contig2	25	26	17	23	14	11	10	11	6	19	22	8	20	22	16	16	47	31	23	15	47	35	56	33	38	88	71	65	51	51
CL1035Contig3	6.01	3.6	3.67	5.98	3.61	17.59	22.56	25.02	29.88	30.29	22.59	30.45	21.71	21.67	27.21	19.8	19.84	19.86	29.36	12.92	22.77	26.75	23.26	30.5	30.29	23.38	23.38	28.05	34.61	34.44
CL10360Contig1	0	0	0	0	0	4	7	0	16	19	7	10	1	11	6	3	0	0	10	5	19	8	2	5	3	14	9	1	10	25
CL10361Contig1	1	0	0	0	2	13	9	5	15	11	17	8	13	11	11	3	2	8	5	4	3	10	9	6	12	3	10	6	10	3
CL10362Contig1	0	0	0	0	0	3	6	2	5	9	11	1	9	3	3	6	15	3	12	12	2	7	3	6	2	4	3	0	2	6
CL10363Contig1	10.46	6.11	22.92	27.1	13.69	544.68	352.33	405.09	417.75	388.17	346.64	363.84	298.32	282.62	379.31	360.46	348.17	184.02	329.37	366.76	360.25	327.2	217.89	307.85	281.21	254.76	291.61	174.72	315.38	263.03
CL10364Contig1	0	0	0	0	0	3	3	0	7	8	17	11	7	0	7	4	4	0	4	9	12	8	7	12	8	12	7	4	14	9
CL10365Contig1	6	3	9	5	18	221	212	166	247	135	336	319	257	264	298	189	151	103	226	185	248	276	193	198	189	225	209	224	448	237
CL10366Contig1	1	1	2	2	4	217.95	160.93	118.13	235.34	274.51	107.25	191.11	135.29	170	188.47	185.17	149.98	63	139.4	228.08	329.02	151.06	192.4	249.85	265.65	212.14	199.43	135	192.48	289.58
CL10367Contig1	0	4	0	0	1	0	0	0	1	1	0	0	0	1	1	0	0	0	0	0	0	0	0	0	2	0	0	0	0	1
CL10367Contig2	2900	3382	3209	3358	2810	2040	2000	1916	2274	1884	1787	1844	1702	1781	1541	1500	1472	1332	1610	1299	1090	1799	1251	1265	1185	1058	1059	974	1033	981
CL10368Contig1	4	0	0	2	1	1	0	0	0	0	1	2	3	7	2	25	31	30	37	20	75	25	89	68	36	38	71	57	114	74
CL10369Contig1	4	7	12	15	6	3	5	6	5	6	4	3	2	1	3	29	37	26	10	15	12	7	7	4	5	7	6	7	7	6
CL1036Contig1	907.14	940.16	918.86	973.94	1030.49	19.07	15.41	7.1	33.44	6.79	10.49	9.19	9.44	5.89	0	0	8	0	11	1.82	2.58	6.79	3	2	1.42	6	0	0	11.09	4
CL1036Contig2	60.77	28.88	47.94	54.52	38.21	0	6.41	3.2	3.19	11.31	34.94	41.4	60.11	35.32	27.85	80.05	71.05	57.63	54.08	107.67	86.09	51.2	65.21	86.32	60.86	42.85	76.55	70.72	95.68	71.27
CL1036Contig3	8	7.01	12.73	18.69	3.21	0	0	2.4	2	0	3	0	0	1.72	1.77	0	0	0	1	2.64	1	0	0	0	0	1	0	0	0	0
CL10370Contig1	3947	3858	3909	3867	3114	2628	2763	2701	2811	1650	2391	2622	2448	2539	1655	1768	1606	1588	1659	1163	907	1947	1231	1176	921	1052	1051	1149	1373	834
CL10371Contig1	0	0	2	1	0	448	464	355	402	423	401	412	359	405	300	226	251	122	196	195	152	330	202	129	150	121	137	164	272	149
CL10372Contig1	1	0	0	1	0	1	2	5	4	7	53	46	32	46	27	160.93	130.8	107.81	154	132	75	61	73	92.9	69	55	45.98	60	67	62
CL10373Contig1	1	0	0	0	0	9	4	0	12	17	10	13	10	8	10	1	10	0	12	15	14	3	4	3	6	8	11	1	15	15
CL10374Contig1	31	26	146	93	14	68	41	37	55	40	59	47	60	55	48	157	146	112	148	143	473	158	413	500	373	516	512	352	364	406
CL10375Contig1	0	0	0	0	0	4	2	1	5	1	0	4	3	1	6	5	5	8	8	6	16	1	2	0	8	3	5	0	2	9
CL10376Contig1	0	0	0	0	0	50.08	61.18	53.4	56.78	72.48	101	109.98	59.4	106.72	76.22	20.44	19.04	15.23	42.01	48	7.67	52.97	5.94	7.63	0	19.1	0	7.65	7.69	3.78
CL10377Contig1	0	0	0	0	0	1	0	0	0	0	5	14	7	10	4	9	6	0	10	15	12	12	1	4	11	3	4	0	4	5
CL10378Contig1	0	0	0	0	0	0	0	0	1	2	0	1	3	2	2	1	1	0	1	1	31.4	0	1	0	1	17.95	4	0	9	24
CL10379Contig1	118.2	181.72	202.07	168.56	123.23	54.41	78.54	28.48	143.24	14.58	44.88	108.44	23.54	89.4	56.88	115.76	38.59	31.82	82.83	13.24	2.93	45.01	0	42.73	38.18	16.89	31.29	51.53	93.87	16.04
CL10379Contig2	779.36	668.94	625.28	609.7	581.08	751.8	555.87	485.74	759.44	427.73	627.64	554.26	641.31	598.98	479.15	385.69	328.95	262.98	378.26	425.05	509.42	507.42	440.03	381.43	250.14	369.83	341.14	298.49	422.36	372.6
CL1037Contig1	35.68	80	73.92	88.94	67	0	2.6	0	7.88	11.2	16.26	2.82	6.83	16.33	4.51	18.34	12.82	7.14	19.51	21.4	46.1	10.44	34.76	45.15	31.39	49.75	44.17	48.22	59.87	37.1
CL1037Contig2	11.32	3	10.08	9.06	7	284.24	204.96	150.39	315.12	166.19	295.74	368.62	274.57	329.69	309.66	247.73	208.51	96.34	223.64	244.6	326.51	270.83	251.83	259.09	237.61	265.03	301.99	175.13	390.01	275.66
CL10380Contig1	0	0	0	0	0	0	0	0	0	6	6	3	5	2	3	8	8	4	15.49	6	29	6	17	5	10	19	27.89	21	16	25.49
CL10381Contig1	17.61	52	58.13	37.8	28.19	111.47	93.75	79.11	80.32	36.57	92.1	84.5	93.69	51.56	70.64	64.89	71.73	48.73	80.3	51.07	87.47	49.24	71.09	98.81	81.04	119.02	145.66	56.96	154.33	91.33
CL10382Contig1	0	1	0	0	0	5	4	2	0	1	8	8	4	13	16	5	11	1	15	22	179	4	10	1	27	62	34	11	33	104
CL10383Contig1	59	34	37	38	40	11	7	9	7	8	4	1	8	5	1	4	6	8	8	5	10	4	13	9	14	14	13	5	8	7
CL10384Contig1	0	0	0	1	0	231	145	113	184	85	129	122	113	147	93	66	53	34	61	64	25	102	18	22	23	20	17	28	50	25
CL10385Contig1	3524	2194	1911	2570	2614	7564	8243	9506	6158	9297	10190	9070	10811	8651	8078	10485	12164	14419	11328	9532	11112	11064	12788	12355	9516	11672	12019	14271	10150	9149
CL10386Contig1	61.67	53.24	43.79	66.91	47.51	605.08	750.75	640.76	664.11	523.86	435.65	333.12	339.26	304.03	389.58	145.32	144.02	62.41	149.4	167.44	215.58	329.21	117.08	134.37	174.93	214.48	169.73	90.5	182.53	185.33
CL10387Contig1	2	2	2	4	7	19	10	12	21	17	25	18	12	22	19	69	82	32	59	57	357	73	162	196	161	400	355	232	266	317
CL10388Contig1	0	1	0	0	0	10	5	12	4	15	12	14	9	10	13	19	29	10	17	18	47	11	10	26	31	53	47	42	34	36
CL10389Contig1	5.66	5.57	4.23	12.12	12.05	465.25	420.58	375.65	484.97	349.1	520.31	515.14	408.79	488.59	420.63	405.31	348.38	293.49	364.05	333.72	442.48	371.73	354.66	425.46	330.81	344.87	332.93	252.42	315.61	330.83
CL1038Contig1	296.61	1576.17	1798.59	1114.49	824.57	588.84	564.86	356.35	703.57	197.28	563.67	852.11	276.76	588.06	786.37	473.5	311.08	118.33	329.57	572.09	247.18	397.72	271.17	369.62	614.99	136.06	139.84	33.77	172.53	258.35
CL1038Contig2	6	14	17	13	28	4	3	7	4	0	0	6	5	2	4	1	1	3	0	5	1	2	2	1	3	1	2	0	0	3
CL10390Contig1	1	0	0	0	0	4	3	4	2	3	5	7	3	1	0	1	3	2	4	3	8	7	2	9	2	7	8	10	13	10
CL10391Contig1	123.36	470.31	417.85	366.45	487.48	79.64	85.54	45.69	72.68	11.25	41.84	92.09	53.13	54.89	66.04	66.81	22.93	4.8	8.62	22.9	30.5	63.54	48	50.87	43.08	8.57	9.56	0	14.4	4.38
CL10392Contig1	0	0	0	0	0	0	0	0	0	0	1	0	0	1	0	0	1	0	0	0	1	0	2	1	0	1	0	1	0	0
CL10392Contig2	1	0	1	0	0	1	2	6	1	1	3	3	2	4	15	5	0	0	2	6	1	2	0	4	3	2	2	0	2	4
CL10393Contig1	0	0	0	0	0	6	2	0	19	6	16	37	3	14	16	8	2	0	3	11	3	7	2	0	4	12	1	0	10	6
CL10394Contig1	0	1	2	0	1	3	1	5	3	1	6	1	4	2	1	7	5	4	6	4	10	0	4	17	1	5	15	15	10	13
CL10395Contig1	0	0	0	0	2.77	558.23	666.2	558.83	797.55	692.69	446.73	258.81	643.25	633.36	467.53	511.23	440.56	423.82	455.26	258.74	661.97	462.08	470.05	448.96	351.34	748.08	716.89	815.07	769.17	647.94
CL10395Contig2	377.51	342.5	235.38	324.9	285.48	2593.74	2515.67	2459.92	2772.62	1973.94	3006.81	3412.95	2760.95	2691.35	2676.08	2613.76	2434.96	2037.47	2560.85	2433.92	2343.39	2732.46	2260.15	2538.56	2279.14	2372.03	2194.01	1804.59	2488.45	2172.88
CL10396Contig1	523.86	542.76	556.22	467.56	477.94	56.14	57.33	72.59	78.37	55.07	110.42	126.66	111.48	79.11	80.19	93.85	80.26	73.7	102.6	100.94	59.6	111.55	65.62	58.79	47.24	46.05	58.75	53.1	117.77	59.93
CL10397Contig1	0	0	0	0	0	58	39	45	40	48	47.92	68	58.47	47.91	67.6	71.33	51.82	62	99.33	83	114.59	57.34	89.28	114.55	48.78	164.99	215.2	96.21	158.18	83.87
CL10398Contig1	1324	1646	1677	1650	1312	155	107	130	177	116	220	186	141	171	130	285	248	213	296	262	329	240	238	273	278	316	346	318	348	325
CL10399Contig1	3	3	2	0	3	6	0	3	3	2	5	3	4	4	6	5	4	1	3	13	5	1	1	7	3	5	3	1	8	2
CL1039Contig1	76.92	254.05	256.06	168.04	133.34	149.05	97.95	92.82	146.77	28.15	58.2	116.33	52.34	91.32	55.74	37.16	17.74	3.9	42.46	16.64	57.08	73.11	29.67	38.97	41.91	48.87	36.06	13.96	62.42	51.02
CL1039Contig2	9.74	21.11	48.94	30.96	0	87.52	9.47	55.15	26.37	20.53	0	49.67	0	27.68	21.78	29.84	24.98	27.1	22	13.35	17.92	41.89	22.33	0	0	15.13	6.73	14.2	0	17.21
CL103Contig1	1030.87	1681.67	1669.24	1491.61	1498.75	157.39	161.59	136.64	133.78	109.04	77.53	117.57	127.13	112.61	118	69.96	64.97	43	96.37	113.85	99.85	65	72.29	83.7	77.18	75.48	81.78	66.29	87.58	85.99
CL103Contig10	41.92	133.89	0	0	0	245.01	249.14	0	170.19	192.37	574.32	586.37	170.3	406.97	608.61	449.93	117.96	0	278.86	494.68	211.98	418.86	127.46	38.53	450.76	17.67	59.79	0	167.91	202.14
CL103Contig2	165.34	68.65	87.61	108.5	105.77	3.19	16.09	7.01	21.5	14.06	5.65	42.25	11.96	29.27	9.56	15.88	25.46	34.5	18.02	54.91	11.45	30.89	36.9	0	29.26	26.57	11.63	27.46	30.53	34.12
CL103Contig3	276.09	422.09	455.68	436.77	565.59	128.73	103.25	78.63	495.29	486.85	172.69	358.95	30.88	278.84	570.53	398.48	160.73	10.23	175.2	477.76	469.71	182.32	44.53	133.43	307.59	121.09	55.56	0	120.38	511.99
CL103Contig4	212.28	282.62	267.63	309.52	287.28	23.31	39.27	33.45	40.3	29.28	28.56	33.3	14.64	36.54	43.92	23.44	25.22	7.79	35.54	32.47	43.75	40.75	12.81	16.41	20.85	19.1	14.37	8.31	23.78	23.78
CL103Contig5	2.47	179.74	181.26	125.87	100.88	0	0	0	0	1.15	0	1.53	1.65	4.55	1.57	1.23	0	0	0	1.62	3.58	0	0	0	2.92	1.16	0	0	0	2.42
CL103Contig6	84.69	33.51	29.52	51.71	20.51	20.5	21.38	27.76	19.51	14.96	17.02	27.53	26.98	27.95	25.16	27.74	24.11	32.86	18.6	8.23	23.85	27.97	30.34	21.78	20.7	30.43	31.71	44.54	23.09	16.8
CL103Contig7	1.28	0	1.51	2.68	1.71	3.34	6.36	1.53	0	1.81	8.1	11.06	18.48	6.28	27.91	12.27	2.89	0	3.45	17.79	10.34	4.8	1.54	1.14	19.37	1.36	1.4	0	3.61	7.86
CL103Contig8	37.69	47.31	28.09	51.38	65.61	12.55	7.86	1.8	3.15	3.39	7.16	4.68	8.41	5.9	8.63	2.97	4.25	0	2.4	4.41	0	4.78	1.7	3.97	1.43	3.72	1.67	4.69	8.49	2.69
CL103Contig9	238.2	615.52	589.83	466.52	508.45	408.05	345.69	405.43	394.26	429.37	705.32	653.89	614.64	655.35	695.06	581.15	439.1	320.97	425.08	425.19	587.41	593.2	375.6	327.88	481.28	352.9	384.36	280.52	335.49	427.8
CL10400Contig1	1901	2411	2318	2564	2103	1227	1136	1284	1562	1289	1110	1148	1015	1105	1217	1195	1242	1056	1208	1230	1256	1114	894	1077	1139	1103	1051	728	870	1101
CL10401Contig1	3	1	2	4	4	0	0	0	0	0	0	1	0	0	0	10	3	0	7	10	35	0	6	5	22	15	4	0	11	46
CL10402Contig1	0	0	4	0	3.01	0	1.01	0	0	0	0	0	0	1	0	5.6	2.47	7.28	3.45	21.04	55.51	3.4	22.2	12.11	25.55	47.73	33.92	9.22	22.33	46.62
CL10402Contig2	255	637.89	629.88	597.12	491.99	253.12	216.21	172	273.25	264.81	300.08	310.97	216.16	254.18	324	219.32	170.04	96.7	235.18	289.86	223.45	201.3	108.38	121.6	145.94	163.44	120.96	52.68	176.42	236.1
CL10403Contig1	0	0	0	0	0	21	5.32	3.84	6.72	17.25	40.98	18.38	30.38	30.26	45.95	6.18	9.67	13.23	15.33	3.1	42.34	23.52	19.95	21.27	22.83	19.44	20.7	25.75	13.12	9.78
CL10403Contig2	0	0	0	0	1	0	6.69	13.17	9.28	13.75	48.66	48.62	56.77	85.87	22.4	78.91	71.33	43.77	54.97	43.91	33.66	22.58	35.05	46.81	20.55	69.78	49.3	87.33	49.88	48.22
CL10404Contig1	386.51	569.66	721.3	686.04	467.61	13.77	26.47	17.43	25.32	29.95	15.88	15.14	25.62	34.81	22.63	59.43	58.85	28.54	55.31	71.17	119.9	31.62	48.53	65.89	106.25	141.27	146.42	44.94	124.25	75.23
CL10405Contig1	1	0	0	3	1	2	3	3	7	6	8	0	0	2	4	6	2	1	2	5	9	2	1	6	4	3	7	3	9	3
CL10406Contig1	0	0	0	0	0	255.27	246.57	236.04	172.32	215.59	620.75	596.81	557.91	624.05	389.56	381.02	402.56	256.73	325.48	281.96	147.53	449.36	247.83	247.84	160.09	133.61	215.41	175.99	363.62	120.96
CL10407Contig1	1	1	1	0	1	4	3	1	2	3	2	2	2	5	3	3	4	3	5	5	0	3	3	4	3	7	3	3	2	2
CL10408Contig1	80.57	167.02	217.82	137.8	107.49	53.18	48.09	27.42	80	52.92	79.45	105.76	54.97	79.51	98.84	36.75	26.79	8.28	32.74	70.65	60.29	48.13	19.33	31.4	44.21	34.33	19.27	23.92	34.14	55.78
CL10408Contig2	0	27.78	0	12.19	8.55	14.06	12.19	22.91	14.01	12.74	33.51	30.16	19.93	38.47	23.21	20.87	10.51	0	22.55	24.95	16.36	43.32	11.52	16.85	8.23	16.97	14.92	4.72	22.58	7.49
CL10409Contig1	445	482	541	465	453	10	15	11	14	20	68	55	47	84	72	110	109	83	111	131	183	96	100	134	121	126	153	126	152	169
CL1040Contig1	1034.98	1247.48	1218.73	1364.23	941.71	2878.54	3160.4	2635.15	3295.54	1699.47	2373.13	2363.33	2314.74	2382.19	1767.32	1688.76	1776.97	1530.56	1923.04	1517.91	1078.08	2057.02	1436.87	1529.17	1389.3	1289.62	1316.68	1180.16	1484.52	1154.69
CL1040Contig2	46.83	69.31	336.66	502.71	25.05	2477.75	2640.56	2780.15	2190.07	2670.32	13490.61	15858.62	19657.11	17873.28	9633.21	56568.09	71348.8	91421.3	75386.67	42655.35	117233.71	51047.81	131351.54	116943.49	93326.85	160243.4	183288.28	261398.13	174367.92	106063.07
CL10410Contig1	44.14	48.99	34.44	62.8	53.57	123.76	109.19	103.55	103.44	110.21	109.6	112.83	164.76	117.28	92.6	176.81	248.39	169.36	198.39	157.69	490.61	217.61	403.56	445.68	294.05	550.24	558.55	536.52	474.92	405.88
CL10411Contig1	0	0	1	0	0	14	22	16	24	78	51	49	45	45	38	19	31	36	34	7	16	39	24	38	26	38	31	40	39	29
CL10412Contig1	0	0	0	0	0	21.91	13.73	14.25	39.47	39.83	29.66	12.75	19	31.66	37.61	12.6	37.07	7.4	21.75	27.16	49.58	28.31	21.84	26.08	23.67	45.81	36.78	11.31	30.7	40.32
CL10413Contig1	50	42	15	41	29	75	51	46	55	43	103	110	82	101	108	100	95	63	124	112	109	91	90	71	101	101	100	56	133	121
CL10414Contig1	2	1	0	4	5	11	6	13.75	7.4	2	2	9	11	9	4	6	14	6	5	6	11	15	6	15	5	13	13	8	14	10
CL10415Contig1	0	0	0	1	0	6	3	0	4	4	1	8	5	8	1	4	3	3	6	1	13	1	4	4	4	13	17	6	11	7
CL10416Contig1	538	396	274	369	486	92	69	92	71	97	86	94	118	93	73	112	131	132	133	109	365	118	230	224	173	392	417	430	332	287
CL10417Contig1	1	1	2	2	0	27	25	36	22	37	37	44	28	43	48	50	43	44	47	63	67	45	53	71	45	82	80	35	43	71
CL10418Contig1	675	392	376	498	335	100	102	130	97	199	204	154	163	250	99	222	286	325	296	192	427	227	371	364	231	406	429	588	384	295
CL10419Contig1	0	0	0	0	0	2	1	5	3	2	8	6	6	6	4	5	6	6	8	7	10	8	5	10	5	7	6	13	8	9
CL1041Contig1	1	1	0	2	0	19	19	19	15	26	14	16.36	20	16	21	21	13	3	13	27	30	24	4	7	17	19.75	17	7	25	45
CL10420Contig1	1237	1318	1579	1438	1115	158	160	141	162	111	138	157	165	132	137	136	110	111	145	138	86	150	105	110	113	109	101	92	86	83
CL10421Contig1	0	0	0	1	0	9	6	1	12	21	5	16	9	12	18	12	10	5	5	15	46	5	8	2	14	11	8	1	11	46
CL10422Contig1	1.39	1.38	0	0	2.75	25.46	32.9	39.47	34.82	68.5	134.47	130.22	147.17	121.48	107.48	102.17	102.58	99.03	162.47	114.1	85.03	104.72	118.75	61.92	57.01	56.85	84.46	81.37	157.06	79.72
CL10423Contig1	37	63	85	56	64	9	9	4	6	2	1	1	2	3	5	6	1	0	4	3	33	8	20	23	20	11	16	12	17	13
CL10424Contig1	0	0	0	0	0	16	10	1	25	19	7	8	12	25	17	8	5	0	2	12	20	8	3	1	10	13	3	3	12	13
CL10425Contig1	86.37	111.5	151.2	112.6	140.94	98.08	121.75	96.98	98.16	67.06	106.8	98.11	86.62	108.41	88.02	99.86	80.53	101.43	102.92	77.14	79.27	82.68	83.63	56.03	55.72	88.65	72.94	67.81	129.32	77.56
CL10425Contig2	114.63	78.5	59.8	59.4	45.06	30.92	15.25	30.02	54.84	45.94	27.2	78.89	65.38	40.59	45.98	83.14	42.47	38.57	59.08	70.86	56.73	62.32	46.37	58.97	52.28	57.35	70.06	64.19	56.68	62.44
CL10426Contig1	0	3	0	0	0	6	12	3	7	12	5	13	11	11	6	14	7	3	5	9	11	9	8	13	9	20	21	12	8	11
CL10427Contig1	0	0	0	0	0	1	3	8	8	17	4	9	2	6	6	3	5	2	1	6	6	4	0	4	2	6	3	2	10	8
CL10428Contig1	112	310	354	307	344	13	11	6	18	8	42	31	25	46	31	32	21	9	29	32	21	24	15	20	24	9	12	4	23	19
CL10429Contig1	41	18	16	41	21	403	596	570	611	545	377	327	341	310	263	145	171	164	147	136	123	283	184	196	198	127	149	118	128	115
CL1042Contig1	0	0	2	2	0	2	5	4	7	5	0	5	6	14	3	0	1	4	3	3	1	3	1	2	1	1	3	0	3	0
CL1042Contig2	251.7	167.97	278.93	215.92	428.08	0	0	0	1	0	6.65	4	1	6.53	11.07	9	6.99	2	3	2	5	7.59	7.65	5.98	3	4	2	7	2.43	5
CL1042Contig3	0	0	5	0	0	33.35	24.55	53.24	40.25	30.44	27.31	27.89	16.5	45.77	24.4	6.32	2.27	0	0	0	3.98	15.34	16.49	19.45	7.01	5.45	12.74	20.73	8.53	0
CL1042Contig4	8.88	8.38	5.62	7.62	5.34	7.12	8.63	7.28	6	9.33	3.56	3.89	6.06	4.65	8.31	5	8.19	0	1	5.67	1	9.99	3.35	6.38	3.72	7.25	5.67	1.33	6.23	3.35
CL1042Contig5	0	3.72	3.11	3.38	0	0	2.19	4.45	2	5.98	5.02	2.75	1.94	1.95	5.83	1	0	2	2	2.64	4	0	2	9.64	5.17	7.53	1.17	5.67	4.63	4.56
CL10430Contig1	1019	1340	1430	1275	1008	265	197	169	268	163	389	419	362	357	319	366	265	273	338	293	219	329	212	190	226	214	198	185	225	203
CL10431Contig1	0	0	0	0	0	9	5	3	4	10	22	17	7	15	41	6	2	0	3	5	8	9	3	4	8	2	4	2	7	4
CL10432Contig1	1	0	2	5	0	29	10	13	34	23	16	10	27	21	23	12	15	3	18	13	12	15	17	3	6	17	22	10	17	8
CL10433Contig1	75.93	120.51	86.55	99.32	146.36	40.53	22.32	29.69	30.71	13.86	44.24	34.93	48.95	52.51	42.1	50.52	50.9	7.06	46.3	35.51	22.9	39.46	28.05	23.58	13.82	34.73	28.21	19.83	66.54	44.21
CL10434Contig1	16	18.7	18	32	14	356	328	272	349	243	401	434	381.56	399.95	388	608	474	384	557.66	500	1653.14	577	1145	1179.72	1007	1637	1559	1182	1400.83	1345
CL10435Contig1	0	0	3	0	0	9	1	1	6	3	7	8	1	10	10	5	3	1	11	14	22	4	4	4	4	6	7	0	12	15
CL10436Contig1	22	15	13	19	19	1	1	0	3	1	6	13	16	9	6	40	32	23	25	18	108	21	56	35	51	92	102	47	61	70
CL10437Contig1	1025	1020	1084	1071	1070	533	508	407	525	416	438	389	336	349	374	396	358	339	392	393	525	393	486	449	458	578	525	508	448	462
CL10438Contig1	3366.34	5305.47	4616.49	4918.6	3907.87	1124.44	1010.06	822.34	1103.71	601.52	917.75	1003.61	662.88	791.88	829.39	606.66	452.77	324.94	500.78	609.91	318.12	645.76	340.26	379.72	437.51	288.4	259.7	284.3	455.52	352.68
CL10439Contig1	1	0	0	5	2	206	127	118	192	99	72	75	69	78	41	96	88	85	119	54	111	75	102	97	71	97	104	107	174	72
CL1043Contig1	305.03	290.83	219.22	215.21	164.84	23.8	24	34	19	17.74	23	9	12	11	22.95	8	8.72	12	19	8	15	12	8.87	8.15	20	13.97	7.58	7	12.64	12.83
CL1043Contig2	10	5	15	15	16	175.34	153.68	104.85	133.93	53.92	202.89	138.32	135.1	155.72	110.53	58.16	57.41	30.54	78.82	48.15	21.68	91.58	22.89	20.8	19.04	11.82	20.88	8.67	45.95	13.46
CL1043Contig3	0	2	0	0	0	20.66	16.32	33.15	8.07	31.08	40.11	35.68	40.9	46.28	60.47	78.84	52.59	67.46	56.18	68.85	101.32	59.42	105.11	73.2	86.96	96.18	102.12	94.33	110.05	84.54
CL1043Contig4	15.97	5.17	17.78	14.79	12.16	5.2	0	0	0	2.26	0	0	0	0	1.05	1	3.28	1	1	0	8	0	1.13	2.85	0	13.03	15.42	10	29.36	7.17
CL10440Contig1	17	19	8	24	12	26	32	27	28	23	27	28	25	28	30	32	25	20	26	25	44	18	20	35	23	26	37	33	34	46
CL10441Contig1	0	0	0	0	0	11	2.62	3.78	3.16	4.58	0	2.59	0	5.39	2.61	14.58	0.19	4.62	10.48	16.62	1.23	10.92	0	0	0	0	2.41	5.02	2.61	0
CL10441Contig2	0	0	0	0	1	6	7	8.58	8	12.23	7	9	14	12	10.02	7.42	17.91	33.27	7.52	15.84	6.53	14.8	10	6	7	4	5.13	3.98	9	5
CL10442Contig1	0	0	0	0	0	0	0	0	0	0	3	8.93	7	0	1	3	0	1	1	6	5	3	4	2	0	2	1	6.82	10.96	3
CL10442Contig2	0	0	0	0	0	0	0	1	0	0	5	6.07	3	4	4	3	2	7	5	3	4	8	3	2	0	8	3	11.18	24.04	3
CL10443Contig1	0	0	0	0	0	0	0	0	0	0	20.98	37.7	0	0	14.41	32.67	63.52	31.95	24.28	38.86	56.05	25.93	39	42.44	62.68	79.6	47.55	40.95	34.02	36.3
CL10444Contig1	62	43	28	44	22	71	53	67	63	39	61	51	54	39	31	43	65	58	59	47	49	52	64	81	38	60	91	86	53	28
CL10445Contig1	0	0	0	1	0	58	58	48	102	134	109	132	60	143	122	41	65	13	40	53	40	69	16	25	24	19	18	7	31	13
CL10446Contig1	31.78	40.33	58.14	64.68	34.39	48.72	53.32	55.71	32.11	29.15	47.86	49.62	42.37	46.73	38.2	37.85	47.79	25.94	39.15	22.77	60.38	46.37	41.45	56.52	39.18	86.4	56.16	59.95	39.19	28.73
CL10447Contig1	411.97	457.76	627.38	536.03	375.73	31.82	15.26	34	18.39	0	20.73	37.65	57.51	32.69	0	94.11	112.99	65.47	92.42	85.73	157.06	31.47	111.4	92.73	59.19	111.45	162.22	125.02	173.04	106
CL10448Contig1	0	0	1.97	0	0	7.16	13.01	4.04	3.97	6.16	25.23	20.99	10	36	19	9	26.58	18	24.55	19	8.02	15	4.12	4	8	12.39	1.08	9	19.1	12.08
CL10449Contig1	2302	3173	2869	2973	2501	1017	982	856	1016	683	664	732	695	713	660	628	578	407	561	581	437	600	476	491	489	453	455	373	518	415
CL1044Contig1	1389	1167	1135	1263	1186	248	218	192	239	224	411	445	444	374	379	418	382	256	400	320	247	392	348	434	403	275	255	244	325	243
CL1044Contig2	0	0	0	0	0	10.04	8.97	24.63	16	21	15	11	31	11	10	9.13	17.01	16.86	22	6	18	13	18	20	16	17.87	11	18	10	11
CL1044Contig3	0	0	0	0	0	2	0	1	0	0	3	4	3	2	0	0	0	0	0	0	0	1	3	0	3	2	2	1	0	3
CL1044Contig4	0	0	0	0	0	1.96	1.03	2.37	0	3	0	1	0	0	0	2.87	0.99	1.14	0	1	0	2	1	0	0	1.13	0	0	0	0
CL10450Contig1	248	210	229	222	174	17	18	21	12	18	1	6	4	2	9	9	14	10	7	16	3	8	3	9	3	7	10	6	17	7
CL10451Contig1	0	13.61	10.23	6.17	1.56	2	3	1	2.33	0	15.09	15.11	1	5.43	30.41	15.58	2.19	1	3.33	26.97	40.96	6.31	7.83	20.21	32.85	13.7	2.13	2	9.97	41.23
CL10452Contig1	250	388.99	335.7	315.18	404.64	115.48	179.53	112.97	80.21	89.73	122.13	70.59	84.14	78.88	103.37	113.11	61.21	37.85	102.27	69.62	106.73	36.34	20.18	20.51	45.76	78.51	76.64	36.64	69.05	64.55
CL10452Contig2	81.9	269.73	310.21	315.23	238.79	220.26	197.2	119.87	205.88	81.53	117.47	225.06	76.35	153.62	205.58	127.44	55.87	31.38	46.61	111.99	0	116.02	60.91	63.79	162.94	62.75	44.78	0	30.42	71.82
CL10453Contig1	46.98	51.69	45.44	35.05	109.07	0	13.44	0	8.58	7	9.6	26.33	11.68	23.48	27.68	82.66	63.31	50.21	54.12	67	327.91	37.79	77.91	140.32	140.76	321.19	150.42	44.95	184.96	330.6
CL10454Contig1	0	0	0	0	0	12.48	17.28	3.3	20.44	0	3.79	3.23	5.63	2.62	4.74	24.54	17.54	0	4.41	4.27	0	3.93	2.61	7.14	2.73	0	13.59	0	4.74	12.92
CL10454Contig2	0	0	1	1	0	24	17.67	6.27	15.33	26.38	19.28	20.19	28.88	24.55	10.94	25.37	23.77	20.64	39.2	23.45	20.33	27.78	13.21	4.96	7.44	14.96	7.38	21.57	12.78	4.7
CL10455Contig1	10	29	18	24	14	362	393	414	401	403	356	327	341	330	298	287	355	263	333	310	346	376	412	416	303	376	415	408	445	346
CL10456Contig1	2784	3191	2833	3081	2492	1019	840	709	1035	575	873	889	774	814	758	751	668	404	609	597	360	726	467	602	455	474	449	305	481	423
CL10457Contig1	0	0	0	0	0	0	0	0	3.4	0	17	20.93	5.34	13.93	21.98	10.27	16	10	15	16	37.97	15.06	10	4.73	19.24	17.88	12.38	7	13.65	15.79
CL10458Contig1	16	21	17	13	17	14	10	2	9	12	25	28	16	27.69	19	8	7	0	10	6	8	17	7	11	3	4	4	3	15	5
CL10459Contig1	3.45	11.2	0	0	21.12	76.96	58.71	27.82	60.35	73.51	46.96	54.82	38.83	50.1	105.73	41.76	21.04	2.26	34.02	61.22	70.97	47.19	16.39	16.2	27.45	17.45	29.35	2.31	29.12	66.76
CL1045Contig1	9.13	15	10	12	12	4.59	0	10.8	13.6	8.68	31.9	32.05	18.29	12.06	38.79	87.1	8.7	32	45.86	66.64	84.61	22.89	36.68	36.6	137.19	23.64	18.3	13.74	29.72	140
CL10460Contig1	190	136	121	140	91	271	238	268	274	245	265	323	364	320	235	307	313	325	331	239	291	302	308	361	239	381	406	401	357	253
CL10461Contig1	2271	2540	2384	2412	2388	592	554	533	564	396	672	668	709	649	465	616	520	565	663	440	414	607	620	516	433	451	435	478	658	368
CL10462Contig1	11	0	15	12	4	4.9	5.95	4.82	6	9	2.49	7	11	8	0	3.22	0	1.97	4	1	4.59	5.8	0	7.56	6.77	1.9	5	2.52	1.93	3.61
CL10463Contig1	309	485	491	455	400	165	123	84	144	114	222	256	144	200	280	233	152	69	151	202	144	179	127	146	164	112	88	57	166	138
CL10464Contig1	6.23	5	0	6	12.6	23.39	35.71	19.25	21.95	15.54	13.67	19.76	20.97	26.8	8.1	22.82	9.06	0	13.59	24.15	25.56	5.9	5.62	11.94	7.54	50	7.93	3.46	13.93	10.11
CL10465Contig1	171	243	259	212	225	274	240	168	223	127	243	185	110	156	178	103	34	42	69	84	21	114	29	28	49	37	24	1	28	33
CL10466Contig1	750	776	818	870	506	391	391	361	451	259	271	376	322	315	221	245	206	179	239	174	180	246	179	195	153	160	196	162	224	176
CL10467Contig1	49.88	92.35	57.7	67.86	54.5	252.67	298.76	248.59	229.54	157.09	314.18	202.02	195.97	182.16	225	256.16	213.89	127.6	189.88	201.83	210.73	194.2	171.74	170.14	165.69	194.71	169.51	165.06	198.41	241.38
CL10468Contig1	8	26	11	22	11	204	180	109	240	175	265	302	199	261	318	227	185	58	155	271	220	233	103	140	200	160	139	52	213	269
CL10469Contig1	1	0	1	3	0	5	4	6	5	4	3	2	4	3.72	4	2	7	9	9	5	3	0	10	4	5	1	9	7	8	7
CL1046Contig1	0	1.04	1.01	2.05	2.06	5.12	2	6	2.04	2	5	2	1	2	1.02	1	1	2	5.16	2.05	6.04	2	2.02	0	1	5	6.15	7.33	4	2.06
CL1046Contig2	234	221.96	202.99	259.95	287.94	115.88	125	107	138.96	140	178	188	187	158	173.98	212	222	223	265.84	229.95	384.96	201	273.98	286	233	330	331.85	301.67	297	307.94
CL1046Contig3	0	0	0	0	0	7	5	12	11	8	9	13	10	11	14	14	7	5	10	13	18	8	8	7	9	4	8	6	9	8
CL10470Contig1	0	0	0	1.06	0	5	1.23	3.76	9.42	4.12	18.64	21.21	8.98	17.81	23.21	14	10.47	6	30	26	11.81	6.58	7.48	4	13	2.75	4.33	0	8	15.09
CL10471Contig1	888	624	591	769	527	668	668	848	649	708	637	602	777	633	403	654	908	1108	686	576	705	653	873	852	655	868	1016	1296	832	635
CL10472Contig1	88.55	97.54	144.17	118.89	154.93	12.3	5.43	11.01	14.14	4.84	27.62	32.38	21.95	5.44	38.12	26.24	28.79	30.42	46.72	45.53	43.17	37.39	21.84	20.94	15.5	26.71	40.6	42.76	52.79	44.28
CL10473Contig1	4508	5979	6085	5446	5651	7270	6608	5248	6630	3801	8163	7844	6945	7174	8126	5767	3649	2758	4424	5004	1943	5603	2443	2499	2630	1799	1801	1902	2405	1915
CL10474Contig1	0	0	0	0	0	22	4	10	11	5	8	8	5	2	8	6	6	2	6	3	3	5	1	3	4	5	4	6	4	8
CL10475Contig1	347	318	350	389	364	159	188	192	228	154	190	206	177	178	191	150	146	96	146	155	237	179	155	205	202	252	206	140	200	214
CL10476Contig1	0	1	0	2	0	7	7	4	5	13	7	8	5	3	10	0	2	0	4	4	8	3	0	0	5	3	1	4	2	5
CL10477Contig1	0	0	0	1	0	19.2	61.2	74.35	11.77	0	39.63	65.03	95.25	9.09	52.1	16.94	20.76	9	7.76	11.58	4	39.76	33	15.21	9.57	1.09	10.58	5	6	1
CL10478Contig1	139	255	212	185	168	102	97	49	118	65	75	119	39	66	97	75	35	8	61	74	104	68	17	32	54	46	23	8	48	57
CL10479Contig1	1	0	0	0	1	1	3	4	9	5	13	2	0	3	3	3	4	0	3	2	9	1	0	1	5	5	3	0	2	5
CL1047Contig1	0	1.44	1.49	4.69	3	49.46	26.8	73.27	81.03	96.89	42.76	17.23	70.43	37.24	33.3	25.15	94.96	272.42	67.13	19.32	48.12	56.59	406.94	223.38	55.99	278.04	104.67	290.46	107.51	112.33
CL1047Contig2	97	64	81.9	75.73	75.91	63.25	61.41	43.94	81.51	84.51	238.7	216.81	214.42	197.51	197.49	285.66	322.77	96.5	266.57	306.33	346.66	225.19	175.68	251.64	344.67	269.42	305.39	165.21	300.41	364.79
CL1047Contig3	988.87	1240.38	1013.53	1215.42	1120.78	1091.99	1275.18	1068.86	1335.79	917.07	1091.71	1259.26	1094.74	1138.18	832.55	707.61	726.54	576.64	753.9	527.29	706.71	931.9	620.45	652.82	566.79	646.01	698.17	636.92	840.97	584.49
CL10480Contig1	1	1	1	3	0	3	2	3	16	15	10	6	4	11	25	6	2	0	6	16	16	12	1	3	10	3	2	4	20	23
CL10481Contig1	0	3	2	1	0	1.42	8	7.58	5.56	5	5	5.64	1.93	9	1.78	4	0	3.88	5.97	1.86	11.37	6	9.16	5	5	10.32	10.18	11.71	10	6.26
CL10482Contig1	4	5	6	7	2	3	7	3	2	6	3	3	6	4	5	3	4	4	3	1	8	6	3	4	3	13	2	10	17	4
CL10483Contig1	13	22	25	23	14	888	1249	1392	1267	1701	1314	1239	1472	1240	1233	897	1245	961	1009	924	897	1168	961	1213	900	967	1140	1014	886	852
CL10484Contig1	49.37	0	0	46.13	0	208.45	60.95	78.79	180.13	434.98	390.59	201.97	203.97	91.58	78.45	95.73	319.14	199.08	181.8	176.16	495.38	133.89	295.86	224.56	73.37	309.69	448.77	95.51	260.58	536.24
CL10484Contig2	48.63	54	61.7	32.68	45	353.79	455.88	521.29	336.51	220.66	80.27	264.39	239.46	377.04	306.24	317.77	369.12	260.44	413.57	285.39	369.65	348.19	436.23	455.76	405.99	587.49	512.5	809.04	418.41	158.76
CL10485Contig1	1241	1047	954	1104	1225	361	308	290	379	367	607	547	529	464	485	615	522	461	582	494	583	604	557	632	614	625	577	574	673	545
CL10486Contig1	49	25	53	46	42	73	62	67	92	76	131	136	140	130	133	87	119	70	122	105	48	87	68	78	62	52	63	56	83	49
CL10487Contig1	39	142	116	98	96	100	90	59	100	32	78	108	55	77	68	52	30	28	46	55	29	61	35	41	43	33	17	7	43	36
CL10488Contig1	2551	2295	2741	2753	2362	1965	1988	1847	1963	1299	1704	1310	1221	1177	1344	809	627	738	812	858	444	1150	459	487	499	446	385	330	459	461
CL10489Contig1	0	5	4	10	3	5	4	7	9	14	99	112	97	119	130	882	693	456	709	861	2641	401	1070	1158	1447	1881	1885	1325	1391	2010
CL1048Contig1	66.78	47.31	13.58	35.87	91.54	42.22	19.05	9.41	40.33	66.33	86.53	61.96	32.74	8.45	47.53	16.6	27.65	22.27	60.73	35.3	67	73.11	57.92	111.47	117.97	75.48	75.68	56.95	80	98.42
CL1048Contig2	71.37	125.48	114.86	134.26	121.83	87.49	131.84	40.46	107.81	88.19	57.6	89.5	68.46	124.34	137.12	128.19	72.19	19.27	83.94	119.21	315.21	93.27	71.97	90.51	175.05	104.33	79.05	25.86	133.37	198.46
CL1048Contig3	27.83	91.37	85.69	22.61	101.81	92.06	60.23	27.11	84.46	58.68	71.17	81.53	19.56	137.34	154.48	83.79	34.25	0	40	141.62	101.78	43.59	14.21	30.23	88.6	15.15	9.75	0	35.38	44.1
CL1048Contig4	38.88	0	0	47.62	0	113.26	109.87	114.14	157.57	75.25	109.74	123.86	93.25	92.9	52.97	52.7	70.6	47.16	72.19	34.3	58.85	92.32	82.42	83.83	51.16	84.54	62.66	73.94	92.47	62.41
CL10490Contig1	0	0	0	0	0	0	5.68	4.61	5.02	2.67	0	3.52	6.17	13.94	2.98	2.9	4.65	0	2.96	6.52	24.21	0	2.08	0	2.75	6.79	2.08	3.08	2.73	19.55
CL10490Contig2	87.79	57.13	61.18	68.86	34.38	35.39	71.51	84.89	85.12	11.83	62.81	103.26	165.51	142.42	88.04	102.01	98.67	62.01	105.29	148.24	47.49	178.41	98.5	110.13	79.85	37.81	53.27	0	0	51.46
CL10490Contig3	12.04	38.22	61.3	17.72	44.34	60.16	63.18	20.46	73.1	169.43	172.3	110.81	67.43	70.92	64.8	81.04	101.59	58.5	98.69	102.19	288.83	92.83	103.21	121.5	162.63	247.61	201.38	159.27	242.32	260.13
CL10491Contig1	0	0	1	0	0	0	0	0	0	0	8	9	10	5	12	17	10	11	12	22	154	14	31	47	47	117	127	22	89	108
CL10492Contig1	0	0	0	6	0	8.59	3.4	8.84	3.71	3.75	9.98	4.25	1.11	10.52	6.05	2.17	3.88	6.42	4.36	6.65	0	3.73	8.19	7.57	1.99	15.12	15.19	11.03	5.24	3.86
CL10492Contig2	0	0	0	0	0	1	0	0	0	0	0	0	1	0	0	0	0	0	0	0	0	0	0	0	0	0	0	1.56	0	0
CL10493Contig1	2	9	5	3	3	17	12	5	19	7	7	5	6	10	11	3	3	0	6	6	1	8	1	4	3	2	3	0	10	7
CL10494Contig1	747.88	626.5	608.35	671	560.79	313.89	322.35	228.33	282.15	151.4	326.5	316.56	242.72	263.46	257.41	406.8	260.51	176.05	289.09	304.48	549.06	311.28	392.87	480.37	449.7	484.67	439.91	117.93	476.17	519.67
CL10495Contig1	1	0	0	0	0	11	1	1	14	11	7	15	4	9	13	7	4	3	8	12	11	3	4	3	8	12	4	5	2	13
CL10496Contig1	0	0	0	0	0	1	1	5	5	7	3	3	1	0	0	2	4	8	3	1	13	8	10	9	6	22	13	15	10	21
CL10497Contig1	0	0	0	0	0	2	1	1	3	4	1	0	3	1	6	5	0	0	5	5	106	0	0	0	13	19	20	2	13	73
CL10498Contig1	0	0	0	0	0	0	0	0	2	0	0	0	0	1	3	1	4	5	0	0	11	2	2	7	4	10	5	8	4	7
CL10498Contig2	0	0	0	0	0	0	3	0	1	0	2	0	0	2	3	0	2.8	0	2	4	19	1.85	7.64	0	7.36	0	12.86	0	6.5	10.25
CL10499Contig1	0	0	0	0	0	13	3	6	3	6	3	2	10	2	0	4	6	5	6	1	10	3	10	6	2	11	9	6	6	3
CL1049Contig1	44.52	17.44	61.31	39.48	19.6	123.72	131.27	132.59	168.23	133.09	93.38	106.93	102.01	74.46	94.4	56.13	54.85	47.97	48.1	76.25	32	57.55	18.51	23.3	33.49	36.88	9.8	19.37	19.86	15.48
CL1049Contig2	0	1	2	0	0	26	25	18	35	23	18	25	34	33	32	12	27	15	25	32	13	21	14	14	24	18	6	21	21	31
CL104Contig1	2	4	7	6	5	45	42	49	54	56	102	123	105	95	86	56	49	61	55	40	75	79	67	98	78	99	91	102	91	83
CL104Contig10	0	0	0	75.25	3.88	1816.56	1382.33	1515.78	1625.21	1230.46	3075.05	2715.45	3195.93	2802.84	2938.43	2859.9	2599.61	2171.22	2629.65	2401.88	1704.19	2822.98	1998.32	2188.49	1833.2	1781.39	1657.33	1607.3	1354.77	1835.77
CL104Contig2	0	0	0	0	0	89.82	55.82	25.56	129.65	17.73	150.77	410.46	52.67	230.25	290.09	177.92	58.89	55.13	138.41	137.11	161.93	162.2	184.97	223.07	195.95	52.22	91.03	59.23	222.06	319.87
CL104Contig3	7.29	14.91	23.51	32.99	7.36	3736.76	3176.3	2756.99	4264.82	3397.32	8185.05	7372.66	6667.81	6962.44	6861.65	7249.35	5682.2	4203.67	6295.9	6845.02	4391.23	6708.39	4815.68	5315.38	5295.84	3467.52	3371.05	3311.97	3326.44	3716.55
CL104Contig4	0	2.91	6.61	2.96	5.57	144.12	109.22	50.26	206.05	155.54	107.26	166.17	13.16	127.4	247.48	107.37	97.57	9.61	35.38	114.62	267.41	79.12	72.12	17.21	51.57	118.12	69.3	8.86	59.42	180.99
CL104Contig5	0	4.27	6.4	0	0	777.4	1112.69	936.41	1046.41	1341.05	1181.52	1065.26	1136.24	1164.79	818.01	955.42	1105.27	637.65	1018.93	1046.27	764.78	1022.98	803.5	956.36	954.33	714.66	618.92	384.07	675.19	634.52
CL104Contig6	165.06	84.63	76.2	91.68	88.38	621.72	468.79	502.16	599.65	312.14	620.34	548.92	529.36	554.83	417.77	468.07	444.51	478.55	629.88	360.27	651.65	575.35	596.03	634.01	486.59	764.05	690.72	733.2	658.43	661.07
CL104Contig7	283.16	272.8	375.46	550.07	189.85	34380.29	26256.61	19667.36	31302.6	21098.62	49881.03	56267.37	50389.42	57422.04	36435.89	35592.79	26583.85	23649.68	42846.23	22954.95	6390.05	37341.94	18908.27	12639.41	6564.51	6120.63	6988.46	10292.63	23252.72	6392.43
CL104Contig8	132.55	79.14	232.47	535.4	50.75	45766.4	33588.18	26766.05	38610.77	35109.09	81938.57	84967.97	85369.76	82558.19	51685.59	56156.64	48255.43	47259.08	72026.24	34766.63	12771.16	69673.15	45382.37	29598.89	13879.42	14160.94	17828.47	26664.35	60076.27	12560.13
CL104Contig9	23.21	65.99	58.85	65.7	26.48	288.51	272.31	199.26	175.01	227.16	315.33	294.5	263.02	242.19	167.29	54.3	210.01	110.78	140	137.85	216.05	224.88	120.46	163.67	113.35	234.28	222.51	159.4	222.16	130.89
CL10500Contig1	52.43	0	0	52.85	46.72	200.31	339.38	0	162.83	157.67	521.92	180.94	109.11	216.12	159.23	68.72	69.74	38.25	25.81	25.45	7.73	210.11	50.99	22.62	34.65	7.28	6.59	6.13	21.46	69.43
CL10500Contig2	6466.1	8299.77	8224.43	7369.24	7729.08	6024.13	4782.33	3614.51	4928.15	2432.46	5050.53	5136.09	4240.33	4968.73	4130.97	2987.47	2093.08	1252.27	2194.76	2495.33	1111.26	3433.76	978.55	954.57	1165.04	755.99	758.93	526.05	1063.48	1118.77
CL10501Contig1	4824	6221	5381	5788	5155	1870	1796	1606	2009	1242	2129	2068	1870	1885	1643	1734	1477	1296	1752	1386	1117	1729	1366	1496	1222	1316	1275	1231	1524	1169
CL10502Contig1	0	0	0	0	0	8.41	0	0	0	0	15.42	0	0	12.25	30.92	0	0	0	17.07	0	176.45	21.31	17.94	40.78	0	15.97	90.42	0	43.61	104.51
CL10502Contig2	21	13	18	21	18	18.59	27	28	21	68	265.58	291	237	214.75	208.08	668	688	481	581.93	533	2037.55	491.69	1033.06	1283.22	1433	2060.03	1692.58	1035	1134.39	1910.49
CL10503Contig1	5	8	18	29	5	3519	3209	2933	3235	1757	2262	2068	1856	1950	1972	1607	1439	1215	1544	1508	450	1720	756	973	833	525	518	437	463	481
CL10504Contig1	7	0	6	5	5	30	23	22	34	92	378	338	347	319	275	351	305	241	322	290	218	363	291	279	263	192	237	184	284	150
CL10505Contig1	133	172	134	145	134	15	9	3	14	13	6	13	15	5	13	0	9	5	3	10	4	6	1	1	4	2	18	11	8	4
CL10506Contig1	0	0	0	0	0	2	5	2	2	11	4	11	1	16	11	4	2	0	6	6	14	8	2	0	5	13	5	1	8	5
CL10507Contig1	130	171	200	147	159	159	151	96	218	162	129	216	82	188	250	203	126	45	108	204	164	125	54	89	171	85	60	22	91	142
CL10508Contig1	3	5	2	4	1	10	1	8	17	11	8	5	6	9	2	8	12	11	5	10	8	4	5	6	12	8	11	7	8	4
CL10509Contig1	0	1	0	1	0	54	25	18	58	36	204	227	148	177	245	306	207	93	237	280	221	179	164	226	243	125	92	49	253	218
CL1050Contig1	53	55	49	85	64	38	19	14	29	49	45	66	41	57	47	47	39	29	50	44	59	36	46	37	44	90	62	44	67	59
CL10510Contig1	527.46	762.71	720.3	643.05	730.91	845.46	842.1	720.54	860.58	642.49	640.59	766.71	615.52	643.89	670.91	901.9	955.91	507.14	818.69	904.57	1570.79	711.08	1216.92	1159.56	1221.74	1487.56	1396.37	972.1	1374.36	1306.2
CL10511Contig1	1090	1085	972	941	864	128	112	110	132	123	235	212	204	190	199	170	169	178	173	146	74	193	97	83	74	68	72	70	83	66
CL10512Contig1	7	11	20	11	21	10	14	10	15	12	4	2	5	8	7	1	4	2	7	3	4	4	2	2	2	10	7	1	2	3
CL10513Contig1	10.92	157.66	92.48	62.03	90.57	108.22	49.94	63.37	108.54	17.29	74.25	74.31	63.87	112.83	80.67	50.31	12.25	7.65	26.49	48.99	44.45	45.18	21.29	27.28	24.54	15.05	27.64	0	33.06	20.68
CL10513Contig2	117.08	375.34	298.52	249.97	215.43	135.78	139.06	48.63	148.46	117.71	78.75	137.69	28.13	85.17	107.33	65.69	52.75	13.35	47.51	78.01	80.55	69.82	38.71	34.72	66.46	52.95	42.36	14	41.94	96.32
CL10514Contig1	269	289	262	244	217	126	75	66	119	78	213	225	165	191	242	245	105	83	159	257	133	169	73	118	137	107	84	42	139	138
CL10515Contig1	1	1	1	2	3	11	13	15	19	15	8	7	16	11	4	8	14	21	4	8	22	10	13	18	11	20	27	22	21	10
CL10516Contig1	0	0	0	0	0	82	64	49	104	76	124	168	94	150	155	200	161	89	169	212	150	137	124	118	161	86	77	51	170	131
CL10517Contig1	1	1	0	0	0	8	3	8	1	24	3	2	3	5	0	8	11	18	17	1	2	4	0	2	6	5	4	4	2	1
CL10518Contig1	0	0	0	0	0	12	12	8	16	8	8	5	7	4	5	8	1	0	2	0	14	6	0	2	1	10	3	5	12	3
CL10519Contig1	862	1033	929	987	823	646	547	541	561	303	398	367	388	365	310	371	288	279	330	293	175	373	217	244	219	189	194	202	228	173
CL1051Contig1	154.77	397.93	333.45	348.44	336.05	24.93	6.37	8.61	17.24	11.92	21.5	18.77	21.72	17.24	19.28	31.98	23.82	9.52	35.85	49.91	67.05	13.97	11.2	41.82	41.69	17.64	29.25	0	23.94	59.04
CL1051Contig2	86.3	57.69	50.82	133.41	58.43	37.56	56.56	31.72	52.64	38.59	64.51	81.54	52.61	74.3	64.32	68.05	35.13	21.61	63.67	70.36	107.23	71	48.59	79.03	82.08	90.02	67.23	28.19	76.39	118.27
CL1051Contig3	116.31	170.46	166.93	63.71	97.89	5.9	15.08	4.71	22.16	16.55	3.92	35.91	9.99	12.8	23.83	14.46	7.64	7	4.47	3.14	28.56	5.41	9.87	12.55	3.46	15.93	22.65	11.81	10.38	6.95
CL10520Contig1	1	0	0	0	2	5	3	10	10	1	2	5	4	4	5	5	3	4	2	3	3	3	1	3	2	3	2	5	2	3
CL10521Contig1	151	372	344	283	259	71	60	26	87	36	74	112	58	93	73	60	55	7	53	69	80	65	26	44	75	57	49	12	65	104
CL10522Contig1	0	0	0	0	0	3	9	6	9	17	7	6	14	15	17	7	3	2	9	16	47	6	1	3	10	23	10	3	19	26
CL10523Contig1	10	16	14	10	16	3	0	0	2	29	86	76	107	110	107	66	53	50	72	82	50	79	65	62	67	57	54	53	87	45
CL10524Contig1	7868	7754	6050	7097	5043	96332	98077	92576	102198	60513	100801	100449	105682	96877	55727	66435	68344	83791	75565	47296	32596	83619	54575	51468	41303	39938	43621	49578	52421	34129
CL10525Contig1	4	1	2	2	0	83	72	70	81	47	28	38	61	25	18	21	22	60	27	21	24	31	33	27	27	18	16	25	20	19
CL10526Contig1	2592.03	1685.72	1478.09	1878.51	1368.31	28827.07	27335.87	26410.79	25613.15	18618.73	25575.6	25250.41	27633.76	24194.46	20328.73	25581.4	18134.92	20451.24	20784.32	20358.41	8879.49	20767.18	14384.85	12809.37	12388.54	9288.18	9026.45	12577.26	10248.25	8021.38
CL10527Contig1	665	505	466	737	557	14145	15504	17936	11543	17125	19465	16518	20021	16087	14868	19198	21139	29726	21468	17436	16874	18965	21955	19805	15850	18221	18774	21839	16583	14410
CL10528Contig1	1	0	0	0	0	0	0	3	6	13.34	5.34	8.96	11.34	13.25	4.12	1.87	11.36	0	8.83	10.19	35.06	9.14	2.36	15.19	11.17	8.66	15.8	7	11.14	15.88
CL10528Contig2	0	0	0	0	0	1	7.68	0	0	1.13	0	2.37	1.71	9.95	13.14	5.8	2.11	0	8.64	0	0	2.17	0.43	0	6.15	7.83	0	0	11.89	0
CL10528Contig3	0	0	0	0	0	20.36	18.32	6	17	8.53	14.31	3.67	10.23	10.92	6.16	1.45	3.54	0	5.53	6.81	16.81	6.69	4.63	3.81	13.67	4.51	12.2	3	8.97	2.12
CL10529Contig1	22	26	21	30	23	21	11	11	14	4	10	16	12	19	9	5	7	2	4	5	3	12	0	0	0	2	1	2	1	0
CL1052Contig1	173.44	113.92	61.81	99.92	153.07	29.65	60.88	101.66	63.81	281.94	116.16	94.62	237.68	60.15	95.06	171.33	215.45	211.14	155.49	187.01	216.54	136.53	230.78	231.45	180.59	198.92	221.89	318.14	263.43	191.98
CL1052Contig2	17.05	17.17	8.57	4.3	13.79	51.88	43.08	77.8	67.63	43.2	25.81	30.17	59.19	25.89	43.17	12.97	12.93	44.1	55.93	30.23	51.29	42.88	21.57	12.62	4.32	0	38.43	56.2	17.24	25.92
CL10530Contig1	76	93	104	120	112	86	65	44	53	34	97	75	69	76	69	66	45	35	38	50	64	52	36	47	43	44	58	57	67	75
CL10531Contig1	13	6	26	22	5	223	122	149	227	133	281	300	221	240	315	332	276	200	275	305	355	257	232	288	322	305	287	202	217	317
CL10532Contig1	0	0	1	0	0	0	5	3	1	9.81	8	22	14	6	12	24	32.88	45	52.75	34	214.88	41	131	114	74.11	263.13	315	256.56	209.04	148
CL10533Contig1	1942	1171	1153	1428	1485	2001	1991	2594	1584	2410	1746	1679	2239	1650	1765	2045	2639	3300	2507	2032	2843	2012	2794	2894	2031	2862	3046	3738	2298	2279
CL10534Contig1	0	0	0	1	1	6	8	7	3	7	10	12	7	11	12	10	14	8	5	8	15	10	15	3	10	4	10	17	12	11
CL10535Contig1	377.78	385.88	467.93	389.93	403.97	63.46	73.32	28.11	74.34	40.6	66.99	62.08	70.01	62.9	60.88	152.59	77.72	60.42	69.88	139.49	366.27	75.9	137.98	154.71	231.68	211.16	200.79	147.55	198.78	281.43
CL10536Contig1	0	0	2	0	0	6	9	6	13	5	5	3	5	3	10	4	2	4	2	2	12	5	1	4	6	7	10	3	3	3
CL10537Contig1	0	0	4	1	0	86	77	98	71	49	47	36	36	33	22	18	28	29	19	16	21	29	20	34	16	26	26	29	38	11
CL10538Contig1	471.96	306.18	411.93	348.47	391.24	217.98	147	100.49	189.55	105.68	217.06	150.67	202.36	236.09	100.04	126.32	112.2	96.2	82.05	209.7	88.54	143.69	161.01	148.25	151.47	261.63	142.71	181.46	203.26	208.98
CL10539Contig1	2	0	1	0	0	10	9	0	11	10	5	5	6	2	6	9	4	7	3	4	13	1	2	4	2	4	5	2	5	6
CL1053Contig1	0	0	0.26	0	0	0	0	0	0	0	8.33	2.4	0	2.03	1.69	20.39	19.98	26	5.78	0	19.77	2.37	9.54	32.66	15.33	15.86	21.11	22.66	12.52	12.29
CL1053Contig2	0	0	0	0	0	8.61	12.78	7.77	2.14	18.89	12.99	13.14	2.34	0	18.17	6.61	18.65	3.41	9.62	13.07	13.54	13.19	21.03	21.03	18.29	9.15	12.77	4.89	13.63	15.02
CL1053Contig3	0	0	5.48	0	0	213.59	254.23	138.3	524.11	637.28	484.36	596.39	300.19	548.62	607.48	245.58	424.09	58.26	255.64	397.19	427.34	310.14	175.66	179.28	357.8	226.45	178.55	32.31	138.73	303.41
CL1053Contig4	0	0	9.38	16.97	0	167.45	316.12	280.91	279.51	447.99	302.75	475.58	406.62	435.59	265.68	498.72	737.44	589.82	637.5	384.18	233.19	337.29	260.06	317.6	359.33	273.77	241.93	176.63	230.08	245.42
CL10540Contig1	743	924	706	901	575	665	601	551	662	475	690	758	674	677	447	534	512	436	597	415	478	601	552	529	426	538	516	474	588	409
CL10541Contig1	4536.53	8304.27	7534.26	6906.18	6109.43	2888.81	2550.15	1797.06	2976.08	1565.28	3556.89	3274.29	2629.96	2937.01	2728.78	2903.78	2423.47	1011.5	2296.57	2416.3	1418.85	2589.4	1775.52	1873.31	1996.79	1542.29	1446.76	1094.4	1910.77	1611.65
CL10541Contig2	614.47	739.73	706.74	700.82	587.57	2151.19	2346.85	1527.94	2131.92	1202.72	1158.11	1390.71	1231.04	1348.99	1186.22	672.22	644.53	602.5	580.43	608.7	338.15	1134.6	384.48	618.69	510.21	211.71	369.24	374.6	207.23	194.35
CL10542Contig1	21	23.83	22	27	24	5	5	7	4	7	5	7.01	7.02	8	3	7	6	7	5	4	4	9	7	2	5	7	11	5	8	4
CL10543Contig1	1217.24	1902.94	1806.5	1611.83	1371.54	73.16	80.62	57.13	88.84	44.82	73.22	93.96	84.07	95	93.15	95.3	46.97	33.42	55.11	86.78	86.11	71.11	45.57	80.44	73.23	59.64	59.43	37	75.04	102.8
CL10543Contig2	12.76	37.06	12.5	27.17	46.46	14.84	32.38	33.87	4.16	43.18	14.78	23.04	4.93	0	17.85	4.7	16.03	9.58	30.89	14.22	9.89	17.89	4.43	6.56	19.77	34.36	4.57	0	9.96	20.2
CL10544Contig1	0	0	0	0	0	12	8	7	15	16	10	8	18	17	6	11	39	24	14	10	32	19	25	17	30	34	39	38	29	27
CL10545Contig1	48	121	122	112	82	17	8	4	10	7	57	118	53	79	70	118	81	32	119	100	150	60	98	116	98	108	81	43	188	122
CL10546Contig1	0	2	2.76	1	0	24.21	9.64	96.85	18	6	46	40	45.99	30.92	29.3	17	26	19	28	19	107.93	48.54	41.33	41.8	53.74	137.79	124	98.21	101.78	88.46
CL10547Contig1	566	486	476	449	504	451	423	380	463	353	377	404	399	380	446	317	288	309	301	330	233	373	245	216	236	240	250	191	204	232
CL10548Contig1	29	25.36	10.01	38.15	31.8	14	20.78	7.6	11	18	6.45	4	11.31	2.33	6.85	11.27	4	1	0	7	7.17	6	5	16	14.5	5	10.69	7	10	7.26
CL10549Contig1	0	0	0	0	0	3	9	4	5	10	6	7	4	13	8	7	2	2	3	11	10	6	1	3	7	6	0	0	3	12
CL10549Contig2	0	0	2	0	0	4	2.31	1	5.91	10	6.64	3.85	3.39	1.24	5.34	2.5	0	0	0	3.15	5	0	2	3	5.01	2.53	4.31	0	3.92	0
CL1054Contig1	8624.15	10351.08	9580.92	10322.35	9156.73	6003.21	5861.32	5444.96	6726.83	4522.1	4706.92	4718.71	4535.41	4231.46	4124.56	3339.5	3317.76	2532.44	3636.58	3042.01	2316.42	4135.81	2835.54	3006.9	2552.24	2502.7	2615.29	2480.68	2965.62	2283.18
CL1054Contig2	9.45	18.49	12.39	12.55	21.76	8.34	5.36	2.86	5.51	4.46	2.17	5.38	0	1.81	14.18	2.45	0	0	12.57	2.88	6.01	0	0	7.03	6.07	0	0	3.07	3.74	3.04
CL10550Contig1	0	0	0	0	0	0	0	0	0	4	6	13	1	7	3	9	17	2	20	25	28	3	9	10	16	7	10	1	11	8
CL10551Contig1	296	368	392	299	217	30	30	27	47	42	75	86	75	83	36	106	131	117	114	80	132	66	93	120	97	130	142	147	144	113
CL10552Contig1	2	3	8	1	1	4	9	2	5	5	1	3	5	4	6	3	1	0	3	1	18	1	0	0	1	6	5	4	2	9
CL10553Contig1	1794	2855	2535	2506	1932	1415	1301	1032	1544	719	1157	1221	976	1152	973	858	718	435	781	688	435	911	507	544	500	370	420	237	572	430
CL10554Contig1	585.37	521.21	536.87	574.51	504.95	15.45	12.15	16	8.25	13.14	50.55	54.23	48.62	41.11	52.35	50.22	52.82	4.72	43.37	45.9	17.42	17.33	33.36	24.06	44.11	38.19	19.36	30.85	35.37	25.26
CL10555Contig1	99	134	142	135	102	35	41	29	58	51	213	236	192	279	204	261	189	202	292	250	411	283	262	309	150	485	514	647	1092	391
CL10556Contig1	1	3.73	2	0	0	12.63	14.06	14.04	9.96	8.53	0.57	9.78	0	0	19.72	35.38	40.28	43.2	39.4	24.84	50.86	15.24	37.83	14.56	26.4	49.1	57.41	18.05	20.41	30.67
CL10556Contig2	0	0	0	0	0	2.2	0	2.15	12.18	15.36	10.39	6.69	10.14	5.59	8.6	33.44	18.9	10.11	17.46	14.49	21.85	7.89	8.77	31.7	12.86	14.22	13.8	8.15	15.42	16.17
CL10556Contig3	0	1.27	0	1	0	8.71	5.54	2.98	2.48	14.9	18.26	11.59	24.86	18.41	13.96	39.7	29.54	7.63	25.62	37.11	31.44	8.94	24.98	30.98	38.73	38.68	24.52	23.89	18.19	46.09
CL10557Contig1	289.16	205.21	189.97	315.47	248.27	8505.39	8916.03	9519.94	9637.44	9538.61	15697.73	11976.71	13257.01	10753.63	10499.79	13220.02	12756.96	13916.64	13541.8	12528.44	13619.69	13126.88	13493.91	13064.99	11058.72	11404.1	11786.74	9527.67	11321.77	10034.36
CL10558Contig1	0	0	0	0	0	0	0	0	0	0	12.65	7.16	18.21	2.14	9.45	4.58	13.93	10.58	18.06	18.86	16.59	16.39	24.5	32.47	19.96	15.71	14.68	3.65	18.57	19.3
CL10559Contig1	0	10.97	0	0	0	15.82	0	0	75.99	72.48	0	10.28	35.7	35.41	0	16.68	0	0	0	17.33	0	13.98	0	0	0	33.7	0	0	34.69	57.72
CL10559Contig2	785.05	551.15	625.23	813.98	436.02	232.18	254	286	124.32	143.1	269	260.2	281.3	271.59	174	217.32	207	381	246	176.67	261	229.02	126	234	188	225.78	273	157.97	311.31	200.28
CL1055Contig1	0	742.43	334.98	0	361.94	0	0	0	0	0	0	103.37	21.9	18.96	152.03	0	0	0	0	0	0	16.32	0	0	19.52	0	0	0	13.63	0
CL1055Contig2	573.56	0	0	10.13	0	104.39	94.71	182.71	98.91	184.47	113.26	118.74	194.11	142.54	113.25	127.32	152.1	204.13	137.95	60.16	141.06	155.54	202.63	174.95	131.88	254.68	181.8	266	128.02	158.74
CL1055Contig3	162.26	227.87	246.05	233.65	185.31	627.14	504.95	368.53	648.64	245.82	570.79	683.77	360.03	451.87	486.3	284.17	158.55	88.72	248.27	284.81	279.34	379.62	172.72	203.09	264.78	147.55	163.58	68.48	266.38	295.37
CL1055Contig4	0	15.24	0	10.24	11.32	78.93	93.05	44.03	155.94	76.18	87.13	53.7	28.06	99.09	144.73	106.04	67.64	16.5	86.73	105.61	42.4	44.98	27.01	45.31	65.85	66.77	37.72	16.52	58.58	24.48
CL10560Contig1	1	0	2	0	0	11	6	7	7	7	11	9	4	6	12	11	9	2	4	7	18	3	2	2	6	12	4	4	7	9
CL10561Contig1	351	285	360	295	274	153	130	104	155	127	150	165	174	153	195	180	163	126	149	145	223	171	158	154	204	170	188	136	212	235
CL10562Contig1	124	110	149	105	99	137	146	125	126	81	123	135	126	140	129	131	90	107	140	102	121	98	102	94	98	136	111	96	108	101
CL10563Contig1	650.99	730.59	895.4	835.27	638.17	76.73	54.26	74.84	75.4	86.98	105.06	120.1	28.64	119.84	64.07	110.87	75.24	54.18	63.04	47.94	125.5	143.07	97.53	44.11	95.23	88.99	103.03	102.03	158.25	58.71
CL10564Contig1	1002.46	1178.5	1012.84	1138.02	1067.6	116.79	94.07	81.74	154.14	94.78	148.65	113.71	66.84	81.65	142.29	54.61	57.71	17.58	76.95	47.99	50.31	152.97	34.39	113	68.53	51.24	49.3	16.12	88.32	68.93
CL10565Contig1	0	0	0	1	1	56	61	28	70	74	177	254	62	205	212	261	117	27	115	313	255	146	91	143	382	138	71	3	140	345
CL10566Contig1	1312	782	687	1017	840	7954	8755	11112	7984	11459	14486	10524	13531	10526	10294	13676	16225	21188	14761	13236	14896	12807	17130	16839	12995	15346	16120	17291	11939	12962
CL10567Contig1	0	0	0	0	0	10	5	12	9	11	4	2	6	5	4	3	3	0	5	2	3	5	3	2	0	5	5	4	2	4
CL10568Contig1	2	30	15	19	17	33	34	12	37	7	40	30	13	22	39	18	16	10	16	27	14	12	6	13	25	11	6	0	6	21
CL10569Contig1	0	0	1	0	0	0	0	0	3	0	0	10	2	2	3	12	2	0	3	14	24	1	0	3	13	10	6	0	8	26
CL1056Contig1	169.17	274.5	242.54	216.21	189.94	583.87	635.39	416.47	640.34	579.29	724.24	642.11	463.72	575.03	738.9	379.23	228.16	121.81	258.9	315	201.71	445.46	194.32	180.32	204.83	148.25	121.7	88.42	307.87	188.5
CL1056Contig2	0	26.42	56.54	11.69	43.55	170.31	62.69	24.23	101.26	5.44	161.56	193.16	72.45	136.44	192.48	46.59	12.99	6.16	47.02	101.63	18.91	133.94	11.96	31.32	12.22	0	0	4.25	12.72	0
CL1056Contig3	5.29	12.15	2.92	7.48	6.35	6.59	8.12	9.08	4.88	15.12	33.53	35.52	26.85	32.26	28.71	81.52	70.17	54.03	68.39	52.89	71.25	35.49	68.49	73.4	67.46	57.56	73.56	59.37	113.19	77.45
CL1056Contig4	7.78	0	0	0	0	49.61	23.76	118.49	69.38	261.16	18.95	41.24	125.77	66.46	13.91	26.2	82.57	130	74.04	26.58	72.87	74.92	53.23	46.95	33.92	67.45	70.9	128.96	19.48	92.58
CL10570Contig1	863.16	1152.18	795.69	853.9	1209.82	322.91	168.48	109.22	168.55	294.7	159.59	407.61	274.07	214.56	295.68	238.14	151.63	132.37	113.35	320.6	290.89	271.94	170.73	231.74	218.29	239.71	245.36	138.96	399.16	252.9
CL10571Contig1	1892	2794	2730	2580	2725	404	368	347	431	257	351	446	365	386	403	343	236	150	266	300	218	305	180	219	245	210	172	175	235	194
CL10572Contig1	0	0	0	0	0	2.73	0	0	5.04	7.46	18.22	19.16	9.97	14.49	26.98	12.14	10.75	2.6	14.94	13.67	54.41	25.83	10.43	3.01	6.67	15.55	2.53	0	2.51	18.54
CL10572Contig2	2.11	0	4.93	0	6.04	7.13	3.69	10.14	0	16.09	58.73	79.96	51.35	63.24	92.9	35.15	10.2	6.49	37.51	51.19	11.66	47.55	1.56	9.96	23.48	25.77	29.33	38.18	44.01	37.57
CL10573Contig1	14	9	16	17	22	4	1	4	4	6	2	5	1	4	2	2	5	2	5	2	10	2	6	3	1	3	4	6	6	5
CL10574Contig1	0	3	0	1	0	2	6	1	7	5	12	7	7	9	6	45	49	27	35	29	108	18	57	65	75	137	108	63	83	95
CL10575Contig1	0	0	0	0	0	0	1	0	1	2	0	5	4	3	3	1	1	5	0	2	7	0	9	2	3	7	3	3	3	9
CL10576Contig1	0	0	0	0	0	5.68	3.89	0	1.09	8.16	12.14	5.44	8	17	26.38	10	2.85	1	8.87	8.49	16	8.65	6	5	7	16	14	1	16	31.92
CL10577Contig1	2	0	0	0	0	5	3	6	4	2	13	7	12	7	9	3	6	3	8	9	19	12	12	17	5	17	23	8	11	11
CL10578Contig1	0	0	0	0	0	7	13	9	17	22	15	19	8	7	29	6	2	0	9	8	5	5	0	4	10	2	1	0	6	9
CL10579Contig1	0	0	0	0	0	0	1	6	0	4	5	10	0	9	7	6	3	0	2	17	21	6	6	5	11	18	7	2	11	20
CL1057Contig1	105.38	196.89	174.36	239.84	164.54	33.32	34.63	56.5	86.91	68.21	19.39	72.57	48.9	47.18	53	33.75	28.86	0	0	34.72	35.33	86.34	25.61	63.46	52.94	27.01	47.32	0	58.95	40.11
CL1057Contig2	15.92	76.2	47.59	48.26	86.92	22.43	24.33	10.23	27.09	17.79	40.27	50.43	5.52	42.41	61.28	12.41	5.34	2.38	16.27	20.63	30.54	19.66	9.13	11.54	15.06	7.51	8.68	0	23.1	32.89
CL10580Contig1	5	1	14	13.3	2	1791.17	2014.23	1872.63	2293.66	1585.62	2065.65	2273.99	2593.12	2158.51	1763.92	1634.06	1473.26	1341.3	1813.01	1420.12	606.35	1908.93	964.61	894.91	791.05	728.92	784.39	899.07	770.86	603.42
CL10580Contig2	0	0	0	9.7	0	981.83	800.77	440.37	356.34	435.38	921.35	935.01	573.88	947.49	1074.08	652.94	516.74	337.7	441.99	493.88	374.65	616.07	224.39	302.09	354.95	94.08	109.61	45.93	266.14	293.58
CL10581Contig1	10.26	19.84	28.01	10.36	11.89	27.57	24.04	24.7	25.44	20.15	37.33	35.48	34.29	28.68	36.5	111.13	84.85	107.92	94.16	115.63	154.51	61.99	137.78	163.57	165.01	95.88	82.82	92.43	143.07	144.02
CL10582Contig1	0	6	1	1	0	9	9	0	21	28	20	17	14	21	18	12	21	9	21	16	13	15	13	15	22	28	32	34	19	23
CL10583Contig1	0	0	0	0	0	0	2.41	0	2.03	4.29	0	11.38	0	4.4	22.06	8.49	3.47	0	12.16	17.01	251.26	0	15.3	14.22	51.51	71.47	65.76	0	33.05	149.22
CL10584Contig1	1	1	0	0	0	7	1	2	4	9	6	14	9	15	11	5	5	3	9	9	8	19	3	3	6	5	11	1	8	6
CL10585Contig1	6	1	1	2	8	0	0	0	2	5	0	5	1	3	0	8	8	11	11	6	35	17	19	18	10	27	23	27	18	37
CL10586Contig1	114	109	108	123	100	194	205	197	203	189	186	205	226	194	166	118	158	167	140	126	120	138	141	93	101	130	108	117	147	115
CL10587Contig1	0	2	0	3	2	16	14	8	9	45	129	128	110	130	129	122	94	64	91	100	33	113	50	75	52	24	31	31	61	33
CL10588Contig1	0	1	2	6	0	59	67	47	55	109	165	169	164	190	119	355	505	405	473	226	1061	374	771	896	606	1228	1265	1049	763	820
CL10589Contig1	5	0	2	2	2	12	13	5	17	12	3	9	3	4	13	2	0	2	4	6	13	4	0	1	12	7	4	0	7	14
CL1058Contig1	4	0	0	0	0	3.19	0	0	0	1.66	26.85	69.54	7.47	38.59	51.46	21.49	10.13	0	7.12	57.71	8.56	4.73	1.22	0	2.44	2.52	2.45	0	4.28	22.75
CL1058Contig2	1	0	0	0	0	2.73	5	2	5.43	0.66	22.22	66.3	8.22	30.85	66.49	144.86	16.95	2	16.87	164.31	109.77	12.15	6.29	10.17	132.62	20.31	6.52	0	29.79	68.35
CL1058Contig3	0	3.28	0	36.06	7.71	331.02	286.96	334.02	407.2	597.24	2423.2	2391.76	2184.81	2324.98	1818.67	1592.19	2164.76	1928.17	2445.48	1289.5	947.5	2221.97	1064.26	1142.75	1003.26	689.03	1086.59	506.25	952.23	785.26
CL1058Contig4	1	0	0	4	0	3	7	0	6	4	32	66	7	50	113	270	23	1	29	254	184	28	8	11	225	25	19	0	36	113
CL10590Contig1	0	0	1	0	0	1	1	1	3	7	5	14	6	7	4	3	5	7	2	3	17	5	8	8	6	14	21	16	14	14
CL10591Contig1	20	28	26	36	10	130.32	121.72	50.99	155.5	103.09	163.57	178	145.02	147.81	175.52	215.07	216.86	121.37	180.24	208.83	314.9	156.26	264.93	314.6	262.62	283.71	302.82	170.55	306.61	249.83
CL10591Contig2	0	0	0	0	0	22.68	27.28	67.01	11.5	22.91	6.43	8	6.98	59.19	42.48	23.93	29.14	13.63	36.76	48.17	83.1	51.74	47.07	16.4	42.38	74.29	58.18	26.45	46.39	81.17
CL10592Contig1	49.95	22.19	9.98	32.94	14.94	468.46	570.34	601.81	558.48	527.14	387.15	481.41	432.07	458.26	420.37	392.89	499.57	344.89	535.58	486.36	524.04	539.17	492.43	588.41	517.48	530.94	589.75	640.65	529.05	453.56
CL10592Contig2	0	0	5.82	0	0	46.2	26.85	13.16	76.1	103.85	116.97	126.03	101.24	126.15	123.52	86.19	99.44	26.57	99.92	115.16	433.5	86.08	102.42	107.74	111.37	322.98	256.63	88.98	242.71	323.79
CL10593Contig1	0	0	0	0	0	3	6	2	3	1	7	2	1	1	3	5	8	7	8	2	24	2	7	8	5	21	19	6	18	18
CL10594Contig1	13	17	6	23	8	16	16	13	12	19	27	26	37	30	20	57	60	52	70	58	83	44	49	73	65	79	85	91	74	52
CL10595Contig1	6.52	0	12	3.63	0	25.78	35.16	33.69	33.71	52.98	114.97	109.8	99.89	94.74	66.28	108.02	137.24	57.64	135.59	108	44.73	81.56	87.07	128.7	73.99	55.23	67.34	49.17	94.65	94.03
CL10595Contig2	11.48	10.64	0	10.37	10	121.53	64.67	89.04	132.16	163.95	239.09	320.69	291.4	262.03	262.12	357.44	360.94	285.91	380.13	378.57	243.26	292.48	310.02	345.41	313.93	279.23	250.79	161.79	154.84	180.49
CL10596Contig1	0	0	2	2	0	3	2	3	23	11	16	24	13	17	21	16	12	3	12	30	307	17	26	28	54	185	119	33	82	255
CL10597Contig1	2819	4957	4978	4209	3919	1365	1332	1051	1324	651	1169	1150	821	944	987	937	590	431	718	755	563	949	518	582	645	439	484	290	577	527
CL10598Contig1	25.73	42.37	27.63	24.07	46.56	2.76	0	10.42	10.67	4.69	30.41	83.79	50.05	91	90.63	108.33	39.12	0	35.22	77.32	75.25	43.16	22.98	36.59	61.68	55.64	12.57	7.76	42.82	32.12
CL10598Contig2	6.27	27.7	13.31	31.93	20.03	20.64	26	10.58	33.47	23.61	126.32	205.37	58.94	149.86	203.1	222.87	57.69	15	107.2	278.82	163.75	97.58	17	70.76	165.57	52.24	42.37	6.24	98	155.55
CL10599Contig1	1	1	1	0	1	2	3	3	4	3	3	8	6	5	2	2	7	9	5	4	3	1	3	7	3	1	6	1	7	1
CL1059Contig1	2.41	5.46	3.02	8.16	0	18.57	0	26.91	6.04	41.64	45.15	43.61	39.04	28.38	9.74	25.23	41.67	50.7	33.53	29.08	35.66	23.24	35.62	53.93	25.77	33.7	36.35	34.72	29.89	29.19
CL1059Contig2	0	0	0.67	24.84	0	40.63	51.96	39.2	108.37	59.04	0	70.41	10.5	56.94	49.49	0	18.08	14.3	15.1	0	37.77	20.75	18.66	0	41.91	13.63	31.97	15.82	13.13	11.37
CL1059Contig3	22.59	24.11	25.82	0	22.07	56.64	73.5	25.38	59.32	37.9	82.84	100.7	63.68	45.85	85.91	89.18	65.12	48.99	91.26	95.64	23.25	101.99	37.74	35.86	56.89	18.34	31.06	19.46	39.39	53.25
CL1059Contig4	0	14.43	12.49	0	18.93	92.17	89.54	29.56	44.28	63.61	123.01	55.28	46.12	70.83	123.87	71.59	37.12	0	43.1	90.29	17.32	67.02	6.59	13.77	38.43	10.84	10.82	0	16.5	34.7
CL105Contig1	729	861	882	830	791	39	36	29	37	20	34	26	38	33	24	25	18	14	32	20	19	14	18	20	12	17	20	19	24	13
CL105Contig2	250.97	1517.44	1598.62	857.2	955	83.98	75.63	69.66	134.34	57.47	114.48	119.9	38.08	57.97	131.24	150.96	111.46	64.01	108.27	171.1	83.25	81.62	65	67.89	97.46	56.77	57.37	3.32	116.35	88.95
CL10600Contig1	3	3	5	7	2	1	6	7	2	0	7	2	2	3	4	0	1	7	0	0	0	3	3	4	6	1	0	0	2	3
CL10601Contig1	1	9	7	9	8	0	4	0	0	1	2	6.81	2	5.85	9.63	48	17.39	6	20.25	21.94	105.01	19.87	15.03	36.49	82.77	57.55	43.72	2.07	55.97	117.07
CL10602Contig1	311	386	453	410	340	511.73	340.97	274.09	536.15	240	376.08	391.24	300.92	332.79	384.28	344.69	181.99	152.06	270.34	264.55	299.9	287.37	202.09	212	254.69	251.42	226	143.52	172.34	233.85
CL10602Contig2	0	0	0	0	0	35.27	66.03	67.91	27.85	32	11.92	34.76	22.08	63.21	23.72	12.31	75.01	47.94	19.66	75.45	46.1	44.63	37.91	0	10.31	19.58	0	27.48	71.66	30.15
CL10603Contig1	4	7	5	5	3	0	0	0	0	0	0	0	1	0	0	3	4	0	2	6	25	2	2	4	16	11	5	0	2	21
CL10604Contig1	0	0	3.82	5.19	20.29	76.47	87.82	68.49	115.85	157.41	113.85	67.13	90.59	83.32	99.96	67.71	99.89	35.16	124.47	112.35	81.73	100.36	60.81	103.34	103.82	88.74	75.19	48.73	45.17	60.03
CL10604Contig2	199	203	161.18	227.81	139.71	203.53	411.18	353.51	342.15	1075.59	937.15	961.87	1109.41	1063.68	687.04	1653.29	2380.11	1452.84	1574.53	1299.65	851.27	1072.64	1307.19	1517.66	1357.18	1092.26	1227.81	1039.27	969.83	973.97
CL10605Contig1	1488	2240	2120	1996	1789	248	256	181	307	259	480	485	347	346	427	417	287	298	357	389	429	379	294	287	397	347	352	170	370	383
CL10606Contig1	0	12	41.53	21.94	0	0	0	0	0	0	0	0	0	0	0	0	0	0	0	0	0	0	0	0	0	0	0	0	0	0
CL10607Contig1	0	3.61	2.17	2.76	3	8	1.43	6	5	2.75	9.09	9	4	9.66	2	8.64	15.32	3	7	4.26	5.66	4	1.15	7	4.12	5	4.09	2	18.36	0
CL10608Contig1	444	478	492	453	399	43	39	39	76	15	81	77	64	48	56	94	80	88	122.58	112	265	107	149	207	169	314	221	170	241	211
CL10609Contig1	0	0	0	2	0	154	150	166	176	141	152	137	157	154	100	112	160	143	117	107	138	150	141	154	133	176	181	156	144	116
CL1060Contig1	0	0	0.75	0	0	0	0	0	3.98	12.43	0	6.79	0	12.12	8.26	1.8	6.36	0	0	33.7	13.41	3	0	1.53	0	0.26	0	0	23.33	0
CL1060Contig2	34.41	8.96	3.11	11.88	15.23	11.6	1.26	7.23	8.26	3.16	7.77	5.01	0	3.19	6.75	4.99	12.13	2.34	2.55	17.33	16.47	1.62	0.02	5.23	17.97	4.43	10.14	0	6.42	3.16
CL1060Contig3	865.56	1958.46	1678.08	1327	1462.41	404	287.84	197.21	423.63	273.1	301.94	372.87	169.8	289.33	429.68	334.64	164.51	63.68	173.76	461.73	267.39	197.4	120.88	96.52	325.73	119.24	88.24	11.21	132.51	304.39
CL1060Contig4	142.9	263.63	169.52	138.27	117.36	65.43	58.17	33.01	179	0	39.8	63.23	25.19	14.3	149.55	51.27	34.98	14.52	23.85	77.93	50.88	54.89	21.2	31.53	69.56	21.56	0	5.5	35.18	48.54
CL10610Contig1	43	25	24	20	16	2156	1966	1958	2388	1727	1864	1664	1610	1690	1221	1386	1603	1544	1592	1179	911	1413	1112	1315	1011	1002	1006	765	910	914
CL10611Contig1	0	0	0	0	0	1	0	2	2	2	11	14	11	7	9	21	23	24	26	27	83	18	27	33	31	98	73	55	46	69
CL10612Contig1	436	577	498	559	444	499	488	439	562	274	390	400	287	364	361	331	315	256	309	315	282	358	270	236	245	236	253	169	231	283
CL10613Contig1	0	0	0	0	0	3	10	3	7	18	2	15	7	17	13	4	0	3	0	8	12	8	1	3	8	14	6	0	11	6
CL10614Contig1	376	633	699	577	562	13	12	8	15	14	32	48	37	28	57	81	46	18	41	61	148	32	47	60	79	114	65	18	99	156
CL10615Contig1	0	0	0	0	0	1025.71	1640.66	1654.79	1418.7	1818.96	1722.97	1748.92	1924.16	1797.62	1341.87	1200.75	1268.08	1211.9	1146.51	903.97	338.58	1295.38	724.82	713.37	377.95	418.45	601.39	699.32	947.22	348.83
CL10616Contig1	128.9	447.3	153.43	64.02	310.16	479.31	348.35	243.81	423.15	265.57	279.71	438.61	300.44	478.38	203.79	168.14	165.97	77.41	285.02	257.75	175.62	272.04	79.95	138.94	28.71	145.86	104.99	67.1	0	72.78
CL10616Contig2	11.31	0	0	0	0	0	25.37	36.2	0	31.94	88.51	25.22	0	0	29.04	28.44	0	0	0	0	0	17.06	19.86	85.37	13.09	12.66	19.56	29.12	11.47	16.77
CL10617Contig1	218	250	238	264	309	200	204	214	212	316	261	249	257	261	245	165	192	124	168	171	176	229	137	137	138	159	157	116	153	131
CL10618Contig1	12.95	2.11	8	4	17	2	0	1.39	2	3.16	5.77	4	6	6	2.1	4	3	0	1.46	3	11	5.05	11	13	1.42	2.13	17	4	12.24	4.74
CL10619Contig1	0	0	0	0	0	2	2	0	1	2	3	0	2	3	3	8	8	12	3	10	9	7	9	9	10	9	24	7	9	6
CL1061Contig1	319	653	747	643	587	24	35	21	26	35	32	51	32	39	62	73	36	26	54	72	208	35	33	48	99	130	107	46	70	172
CL10620Contig1	1	1	1	0	0	10	13	11	9	8	5	23	16	8	14	56	45	26	49	51	97	27	62	73	80	63	67	66	84	73
CL10621Contig1	0	0.9	1.78	2.71	0.91	6.5	26	0	32	0	177.93	81.53	75.8	159.01	107.27	151.12	110.89	126.04	202.94	31.4	779.16	166.78	222.16	322.34	267.03	615.06	841.59	319.31	394.23	566.17
CL10621Contig2	0	0.1	0.22	0.29	0.09	0.6	0	0	0	0	39.59	14.46	94.2	85.99	98.73	345.14	316.38	221.96	202.06	339.63	701.84	93.33	361.84	395.71	549.76	659.94	428.41	439.69	370.24	746.4
CL10622Contig1	7	2	3	0	2	7	8	12	8	15	19	7	5	17	10	1	15	19	15	9	27	12	19	10	11	25	28	17	13	24
CL10623Contig1	0	0	0	0	0	0	0	0	0	0	3.48	4	2.69	0	0	22.98	18.83	4.08	18.89	31.05	23.71	7.63	20.19	20.44	27.13	32.81	33.87	25.4	11.97	21.11
CL10624Contig1	5	5	2	4	3	88	85	72	144	179	381	404	323	320	285	356	426	324	453	269	387	392	394	472	352	397	388	310	483	375
CL10625Contig1	10278	17113	15050	14368	10698	6934	6283	5148	7463	3629	5606	6273	4768	5684	3816	3057	2625	1935	2980	2524	1566	4248	1907	1965	1813	1910	1979	1702	2260	1595
CL10626Contig1	2.19	0	13.8	0	7.58	0	4	0	0	2	9.69	11	5.07	0	0	16.13	28	26	6.65	4.46	76.67	0	28.59	18.97	23.99	21.16	35.12	10.73	36.45	14.24
CL10627Contig1	44	48	89	76	94	178	216	83	198	193	418	458	237	456	459	517	298	56	329	445	1957	463	541	714	1180	1270	972	244	905	1605
CL10628Contig1	366.69	523.18	483.34	516.91	259.83	613.33	522.72	369.94	678.88	227.04	606.28	676.65	651.56	590.43	446.11	479	440.47	438.92	391.98	302.03	434.6	513.24	603.73	475.6	335.61	493.14	524.58	315.24	616.52	364.92
CL10628Contig2	712.54	470.57	300.88	452.9	303.56	460.27	408.09	459.43	674.73	393.89	318.99	445.98	351.61	364.94	255.27	263.81	362.97	497.39	407.55	222.67	424.11	349.18	332.96	278.31	196.8	373.71	488.47	500.48	428.68	277.69
CL10629Contig1	0	0	0	0	0	2.68	6.37	2.74	2.09	11.12	25.24	13.96	6.61	22.4	31.49	13.81	5.61	0	9.47	45.19	66.06	18.65	2.91	8.48	20.6	43.96	12.92	0	6.25	167.54
CL1062Contig1	2269.74	2291.96	2407.71	2509.63	2097.47	631.41	572.75	577.92	686.21	395.68	496.33	496.62	536.17	397.86	418.37	295.94	278.79	274.62	368.32	244.07	276.14	437.85	274.25	302.76	276.63	269.08	222.04	265.29	330.11	187.46
CL1062Contig2	398	328	352	415	449	182	195	190	226	288	553	458	452	441	430	1669	1372	1396	1433	1600	3572	1148	2390	2354	2535	2916	2899	2434	2310	2693
CL1062Contig3	676.05	557.79	590.01	687.23	544.11	101.12	112.15	97.68	88.79	77.17	116.67	108.14	93.83	115.47	82.33	110.06	138.97	88.11	100.53	114.88	130.78	111.15	185.66	130.92	98.21	184.56	218.76	202.05	157.83	147.29
CL10630Contig1	0	0	0	2	0	14	7	4	20	11	15	24	8	17	26	9	4	2	10	15	11	8	1	3	7	5	1	1	6	14
CL10631Contig1	0	0	0	0	0	1	0	0	0	1	0	1	1	3	2	4	2	0	3	3	33	1	3	8	9	11	7	6	13	23
CL10632Contig1	0	3.59	3	3.54	3	79	46.44	53	123	81.87	59	60	50	72	74	42	7.02	11	30	41	38	45	18	20	21	17	25	7.83	24	35
CL10633Contig1	0	0	0	0	0	0	0	0	0	0	0	7	1	0	1	2	0	0	0	3	4	2	0	0	0	5	1	0	1	7
CL10633Contig2	2	0	2	2	2	1	0	1	0	6	3	7	1	0	3	0	3	0	1	3	15	2	2	1	5	6	9	4	7	8
CL10634Contig1	0	1	2	1	2	5	1	5	2	3	11	12	11	5	6	5	5	4	12	10	23	7	7	6	8	21	17	2	16	8
CL10635Contig1	353.44	417.39	297.18	405.86	305.93	1046.83	1023.95	1106.92	1234.55	670.33	766.12	623.78	765.51	620.47	480.32	458.67	520.77	653.62	636.35	382.56	216.29	631.69	477.28	522.95	340.3	291.12	285	398.11	373.55	207.83
CL10635Contig2	159.56	195.61	224.82	216.14	158.07	436.17	354.05	243.08	401.45	224.67	265.88	322.22	160.49	216.53	166.68	197.33	179.23	229.38	276.65	241.44	98.71	190.31	180.72	166.05	130.7	94.88	92	69.89	148.45	78.17
CL10636Contig1	866	852	859	906	853	64	71	52	58	117	265	250	287	236	251	509	467	378	505	455	202	280	349	313	260	228	204	248	300	208
CL10637Contig1	70	97	112	107.64	106	21.6	17	17	22.4	29	24.91	20.62	36	41	27.58	52.91	56	19	40	38.03	139.22	30.52	34.41	42.9	69.97	100.66	62.11	65.69	93.28	65.87
CL10637Contig2	0	0	0	7.36	0	10.4	0	0	4.6	0	7.09	14.38	0	0	12.42	6.09	0	0	0	13.97	6.78	10.48	17.59	25.1	5.03	13.34	38.89	7.31	20.72	29.13
CL10638Contig1	0	50.64	25.38	0	0	0	0	13.03	0	0	0	7.79	0	0	0	0	0	0	0	0	6.41	14.27	0	11.57	0	0	0	0	0	0
CL10639Contig1	364	162	157	256	169	16	18	30	20	29	31	9	19	31	14	19	38	51	30	40	16	33	39	26	19	20	32	42	25	33
CL1063Contig1	279.07	736.57	738.4	576.36	926.35	161	138	101	224	125	183	185.53	123	142	222	116	66	16	86	154	105	117	77	89	130	60	50	22	93	92
CL1063Contig2	4413.54	4421.6	4827.49	5288.95	5566.1	282.75	269.39	198.27	286.78	213.31	308.55	309.79	245.23	274.4	299.48	355.5	250.13	97.52	279.61	292.7	333.24	293.59	208.74	228.92	256.48	265.87	228.79	160.2	304.01	280.51
CL1063Contig3	1842.92	1442.04	1298.84	1672.55	2066.67	217.66	207.91	117.91	206.34	119.99	265.44	297.26	227.66	242.36	311.69	359.1	203.63	127.93	288.42	301.97	381.18	246.46	224.96	282.54	319.68	273.57	266.92	108.64	293.37	335.09
CL10640Contig1	4177	6002	6096	5466	5091	2160	1947	1637	2056	1183	1308	1475	1298	1431	1278	1037	991	768	1067	974	730	1263	833	947	801	668	761	666	840	620
CL10641Contig1	119	172	144	163	119	1501	1263	872	1255	780	2179	1917	1515	1837	1741	1208	937	412	935	998	634	1413	559	713	596	686	666	436	752	579
CL10642Contig1	7.61	10.3	8.27	8.39	6.33	11.66	0	0	10.96	0	16.66	26.15	17.2	27.19	31.78	17.79	11.01	0	7.61	24.68	47.94	11.75	4.46	20.07	15.02	21.15	11.15	2.81	24.85	44.51
CL10643Contig1	0	0	0	0	0	3	3	3	9	6	4	4	3	4	12	3	2	0	7	2	5	2	1	4	1	1	5	0	0	6
CL10644Contig1	0	20.39	30	10.23	20.19	20.47	49	20.33	40.09	0	50.6	10.15	8.42	40.61	43	111	61.11	40.77	30.42	50.98	254.1	67.33	71.39	81.24	96.86	275.07	201.43	122.45	180.33	183.75
CL10645Contig1	674	490	525	808	630	15612	17300	19738	15758	19485	24485	19564	23831	19457	18407	22798	24100	29248	23526	20849	18823	22448	23493	23051	18162	18700	19243	18749	16257	16004
CL10646Contig1	715	986	686	741	688	3111	2560	2537	3434	1750	4355	4278	3244	4297	2965	2288	2090	980	2191	1581	1255	3172	1201	1278	1059	892	894	656	1677	966
CL10647Contig1	449	265	279	417	196	44	41	55	29	42	49	55	56	41	33	73	71	114	62	61	114	61	115	99	87	146	184	230	130	98
CL10648Contig1	146.13	125.12	206	187.53	128.62	11	0	8.97	23	6.06	29	27.43	36	0	27.37	40	0	7.07	27.26	46	58	27.39	44	40.09	27.34	62	36.43	9.09	36.65	64
CL10649Contig1	0	0	0	0	0	1.21	3.01	0.61	4.46	0	1.77	5.92	0	2.06	1.68	0.14	1.52	1.8	1.5	2.59	1.79	0	0	0.5	3	0	0.52	0	0.54	5.06
CL10649Contig2	0	0	0	1	0	2.53	3.07	0	2	2.71	0	1	1	0	2	0	0	0	2.74	1.56	0	1	0.03	0	0	2.87	0	0	4.23	0
CL1064Contig1	0	0	1	0	0	9.82	8.96	11	27.72	36	17.26	27.67	2.67	19.51	44	13.46	4.35	3	8	21.02	74.87	4.79	6	3	10.8	9.63	6.67	0	19.39	49.06
CL1064Contig2	3	0	1	0	0	3.42	3	1	3.15	3	20	15	8	14	26	28.92	22	0	21.63	42	242	18	11	30	83	112	75	2.69	82	205
CL1064Contig3	54	294.6	247.37	208.57	203	149.88	110.37	56	166.8	90	215.03	280.67	149.43	200.16	272	172.23	98.83	20.91	114.07	165.3	100.12	149.21	43	89	112.78	44.52	48.57	18.44	120.03	101.91
CL1064Contig4	0	2.31	0	4.43	0	1.49	0	0	2.46	0	0	0	0	0	0	0.22	0	8.09	0.97	0	0	0	0	0	0	0	0	3.87	0	0
CL10650Contig1	1	0	0	1	2	3	5	5	4	14	11	5	16	5	12	8	19	18	14	11	10	18	11	14	14	17	12	8	26	15
CL10651Contig1	0	0	0	0	0	0	0	0	0	0.93	0	0	0	0	0	0	0	0	0	0	0	0	3.71	0	0	0	0	0	0	0
CL10651Contig2	214.45	429.96	536.4	419.44	258.65	247.19	213.16	209.14	280.93	180.49	159.44	257.68	159.85	190.75	164.01	139.21	143.83	88.86	129.03	121.08	180.79	128.39	57.5	85.13	77.7	171.37	146.46	55.67	150.25	151.19
CL10652Contig1	0	6.45	0	0.59	12.93	0.21	0.15	0.2	0.18	0	0.13	0.39	0.43	2	0.48	0	0.55	0.11	0	14.87	131.72	0.12	1.12	2.31	99.93	52.85	0	0.52	33.01	104.91
CL10652Contig2	25.23	12.86	15.69	19.09	6.5	8.79	5.85	7.8	6.14	4	13.87	12.61	12.57	0	17.73	30	18.25	12.89	39.21	30.13	51.08	16.88	40.88	51.97	0	81.15	78	15.48	33.99	72.15
CL10653Contig1	0	0	1	0	1	13	8	15	16	12	42	36	31	33	21	64	57	28	44	45	135	27	47	84	110	114	114	86	94	110
CL10654Contig1	1	11	2	8	2.13	0	0	1	2	0	0	0	0	1	1	7	6.34	0	0	6.48	24.25	2.17	1	0	10	21.61	21.07	8.44	8	32
CL10655Contig1	0	0	0	0	0	0	3	2	2	1	8	4	3	4	2	5	3	0	4	3	4	2	1	2	2	2	3	3	1	3
CL10655Contig2	0	0	0	1	0	8	18	8	10	20	38	26	24	19	34	20	20	21	26	13	12	29	26	20	13	18	20	13	24	12
CL10656Contig1	0	1.58	4.11	0	0	53.79	47	34	39.64	49	16	38	22	26	37	9.15	15.65	10	2.79	19	15	13.12	6	3	8	8	6	3	8	7
CL10657Contig1	1834.7	3010.47	3116.76	2847.88	2040.32	706.35	705.76	556.85	797.39	414.59	852.27	881.58	894.11	940.61	598.36	722.44	659.09	463.1	768.74	758.38	454.54	864.99	699.61	908.96	730.24	492.3	521.34	715.51	532.26	587.7
CL10658Contig1	0	0	1	0	0	7	1	5	3	13	28	24	11	23	15	40	21	11	22	28	35	12	10	14	37	24	23	7	28	38
CL10659Contig1	6119	9112	8541	8128	5323	3202	2990	2610	3497	1570	2274	2054	1708	1818	1388	1414	1193	1001	1325	1119	868	1683	932	1101	1020	945	891	712	1056	942
CL1065Contig1	9	12	10	18.89	13.61	38	46.56	25.45	72.5	66	303.72	339.23	265.33	285.69	374	218.88	96.1	69.32	149.13	269.58	79.33	201.38	96	89	120.86	43.27	53.89	45	81.26	85.48
CL10660Contig1	0	0	0	0	0	4.23	0	0	3.46	0	0	8.28	0	6.37	4.23	0	10.31	0	0	7.05	43.41	0	0	0	35.31	26.93	20	6	27.35	22.65
CL10661Contig1	1402	3324	3079	2528	2464	964	898	683	938	416	664	682	428	556	789	548	309	155	376	519	310	482	209	293	327	240	164	60	282	283
CL10662Contig1	14	19	17	23	23	5	3	4	7	5	0	4	2	6	7	2	4	2	5	2	59	3	10	4	6	26	35	76	72	50
CL10663Contig1	825	1206	1110	1119	911	404	341	321.53	406.13	265.74	475.93	628.06	458	545.91	447.12	420.54	396	214.22	454.22	456.69	203	428.28	360.82	252.85	321.27	244.71	302.71	251	437.04	377.81
CL10663Contig2	0	0	0	0	0	0	31	49.47	50.87	156.26	38.07	17.94	0	33.09	63.88	50.46	72	26.78	56.78	74.31	145	31.72	17.18	132.15	50.73	75.29	23.29	0	34.96	25.19
CL10664Contig1	0	0	0	0	0	45.55	55.37	32.65	34.46	30.65	73.29	64.09	63.99	72.85	69.33	49.93	56.99	53.65	48.99	30.26	59.86	39.01	42.65	41.36	29.15	59.36	68.7	71.08	75.4	57.36
CL10665Contig1	37	61	50	55	54	136	137	111	123	57	145	138	134	123	87	116	77	81	97	78	77	113	90	93	68	77	76	100	144	80
CL10666Contig1	505	608	514	529	678	56	40	60	87	70	74	53	57	72	60	63	98	46	77	56	113	84	79	112	79	77	72	99	129	63
CL10667Contig1	0	0	0	0	0	0	0	0	0	3	4	16	6	17	24	5	5	0	3	13	34	7	4	10	30	13	8	1	11	22
CL10668Contig1	0	0	0	0	2	0	0	0	0	2	15	4	0	2	9	16	10	2	6	21	65	9	11	15	42	31	19	7	21	67
CL10669Contig1	1	0	1	2	0	14	2	0	15	23	10	13	9	8	8	13	7	3	5	5	13	9	6	1	10	6	6	1	17	9
CL1066Contig1	249.24	318.2	290.75	298.22	316.31	60.27	69.63	50.91	100.47	69.28	82.78	77.53	50.62	48.31	81.65	94.9	63.58	37.37	44.03	66.97	50.61	60.03	38.81	49.47	53.55	42.68	21.37	22.71	44.09	53.54
CL1066Contig2	0	8.42	0	0	0	0	0	12.65	0	23.13	57.5	43.95	54.67	24.44	32.37	39.52	50.97	75.75	122.56	57.91	49.79	66.97	49.77	50.14	36.23	50.35	15.69	35.7	68.2	29.64
CL10670Contig1	6	3	4	9	8	11	3	2	12	9	21	27	22	36	33	28	28	8	27	27	14	20	18	27	19	19	14	9	35	21
CL10671Contig1	0	0	0	0	0	18	11	19	28	34	67	63	65	79	66	68	61	44	58	58	65	46	48	47	44	70	47	39	31	52
CL10672Contig1	247	189	217	243	317	648	613	650	608	637	727	648	811	658	753	631	684	645	730	652	824	687	746	723	744	758	777	773	741	666
CL10673Contig1	109	146	137	132	100	372	389	294	393	224	356	302	285	304	264	255	220	140	163	221	131	254	176	204	168	159	175	146	201	146
CL10674Contig1	130	224	162	188	232	86	70	38	56	54	114	110	55	95	135	138	64	49	82	143	223	100	88	102	176	98	67	40	100	188
CL10675Contig1	0	0	0	0	0	12	6	9	8	1	0	0	2	1	6	0	2	1	1	2	5	3	0	0	1	2	3	2	2	2
CL10676Contig1	2407	3188	3103	2805	2828	486	444	445	580	430	553	518	413	501	539	447	338	300	389	425	354	453	267	295	315	307	288	226	376	341
CL10677Contig1	0	0	0	0	0	4	9	2	7	9	6	11	3	7	4	11	0	2	4	3	18	1	9	2	7	9	18	1	11	16
CL10678Contig1	0	0	0	0	0	0	0	0	0	0	0	0	0	2	0	1	0	0	0	0	0	0	0	0	0	0	0	0	0	0
CL10678Contig2	0	9	4.65	14.15	4	5	5	7.43	0	11	2	0	0	3	3	8	12	15	5	0	0	6	0	9	5	11	0.07	11	10	17
CL10679Contig1	0	0	2.35	4.88	2	0	0	1.13	1	0	35.39	51.05	51.23	61.92	72.33	519.36	631.89	303.37	593.04	592.33	2240.48	366.38	695.23	655.01	831.38	2179.98	2218.08	1603.77	1860.61	1799.57
CL1067Contig1	216.17	130.81	161.68	195.31	174.06	38.18	16.52	29.69	33.45	15	32	19.72	17.79	3.33	15	30.96	15	28	21.56	24.97	69.4	21.09	38.75	28.06	39.41	62.04	80.84	32.25	52.97	78.8
CL1067Contig2	26.21	2.5	22.11	16.61	37.71	11	10.56	16.86	8.82	12.78	5.5	6.54	23.84	6.26	6.89	5.54	3.75	10.34	18.63	5.58	3.41	10.36	8.64	17.67	9.85	4.9	4.33	15.84	7.05	0
CL1067Contig3	133.79	128.5	103.89	155.75	78.29	21	8.44	4.14	12.18	6.22	22.5	7.46	10.84	14.74	8.11	40.46	35.25	18.66	27.37	19.42	23.59	19.64	29.36	25.33	15.25	18.13	46.23	43.16	37.1	31
CL1067Contig4	0	0	0	12.69	0	0	0	0	0	0	0	0	2.54	0	0	0	0	0	0	0	0	0	0	0	6.49	3.76	2.6	0	6.69	0
CL10680Contig1	0	0	0	0	0	3	4	4	4	10	0	4	3	5	4	3	2	1	0	5	19	2	1	2	0	1	6	0	4	5
CL10681Contig1	0	0	0	1	0	27	19	19	17	25	28	29	23	20	16	100	83	70	62	88	83	42	68	76	91	96	73	97	57	93
CL10682Contig1	13.57	11.66	5.69	15.65	9.04	103	97	78	127	56	82.67	56.02	51	62	75.26	76	46	48	55	75.53	43	55.72	63.02	45	45	34	42	33	56.34	47.14
CL10683Contig1	27	16	20	29	5	127	110	80	125	139	114	141	131	158	111	142	143	113	146	107	218	147	228	205	160	226	210	227	188	163
CL10684Contig1	562	1092	1158	901	963	271	206	177	301	111	231	265	179	231	226	430	319	188	412	400	342	266	363	367	349	247	313	277	556	297
CL10685Contig1	0	0	1	0	0	1.07	9.26	11	7.09	8.01	11	8.39	5.83	4	6.43	3.07	7	2.74	6.89	9.3	16	1.29	0	1.51	8.8	3.84	12.21	3	0	11.09
CL10685Contig2	0	0	0	0	0	12.93	9.74	0	10.91	10.66	0	6.61	6.17	0	14.52	9.25	0	3.26	11.59	5.8	0	2.71	5	2.49	6.67	15.57	9.37	0	10.45	11.68
CL10686Contig1	1582	2837	2659	2559	2141	971	855	697	1117	541	944	911	749	831	865	753	606	496	809	746	875	808	676	814	796	893	797	559	847	820
CL10687Contig1	946	965	873	1086	1016	96	73	61	128	63	113	131	95	131	109	91	59	47	73	70	70	92	46	49	63	57	41	41	85	61
CL10688Contig1	1.33	1.84	6.35	0	1	6.75	5.14	6.76	15.11	7.63	17.27	19.6	10	8.76	12.96	11.83	3.92	6.28	6.39	2.73	4.12	6.76	8.79	14.31	7.68	5.36	4.28	7.85	12.5	6.93
CL10689Contig1	55.18	63.26	168.1	45.02	103.41	297.53	182.49	148.86	272.66	147.02	241.93	243.58	70.21	231.83	328.05	110.12	119.47	74.84	86.58	140.88	65.9	123.51	43.19	25.4	165.75	64.83	48.32	51.15	86.21	156.92
CL1068Contig1	398	441	455	443	408	1824	2317	2024	2317	2535	2131	2275	2426	2471	1412	2177	2795	1626	2401	1619	1651	2164	1992	2164	1983	2038	2163	2071	2464	1603
CL1068Contig2	1114	687	687	776	890	4723	4835	5486	4916	4056	2828	2645	3280	2620	2465	1775	1832	2447	1856	1535	795	2195	1274	1209	931	742	800	895	790	605
CL10690Contig1	0	0	0	0	0	192.36	221.62	171.52	245.59	161.72	153.8	164.47	42.64	173.25	185.52	118.38	94.92	0	161.01	168.66	198.48	121	132.19	99.78	180.5	97.77	130.1	100.38	149.28	147.75
CL10690Contig2	0	1	0	3	0	175.64	213.38	134.48	335.41	80.28	114.2	114.53	157.36	86.75	92.48	125.62	66.08	103	69.99	93.34	37.52	104	107.81	134.22	77.5	92.23	78.9	55.62	113.72	116.25
CL10691Contig1	2	4	1	7	7	0	0	0	0	5	0	3	0	6	1	7	3	1	7	2	22	2	3	12	14	30	26	15	9	26
CL10692Contig1	0	1	0	0	0	2	1	0	2	0	4	0	4	0	2	1	3	2	2	3	10	1	5	8	2	3	5	0	7	4
CL10692Contig2	0	0	0	0	0	10	7	10	13	15	7	18	15	19	9	8	10	20	15	3	11	7	10	17	17	16	17	9	15	7
CL10693Contig1	0	0	0	0	1	2	3	3	6	8	6	5	5	5	6	3	10	0	4	9	15	4	6	4	4	11	7	1	18	11
CL10694Contig1	10	125	123	45	57	3	4	1	7	2	4	10	1	8	5	20	5	1	5	11	27	4	1	5	24	7	4	0	14	31
CL10695Contig1	0	0	0	1	0	3	2.64	6	2.1	0	15.72	7.72	19.05	0	19.31	84.37	80.21	109.62	86.59	52.84	199.98	49.04	102.38	41.85	109.31	58.61	174.34	139.94	168.66	163.73
CL10695Contig2	2	2	0	0	1	0	3.36	4	4.9	2.17	6.28	19.28	13.95	10.93	14.69	2.63	10.28	11.38	26.49	24.25	46.02	15.96	9.75	19.57	4.69	32.42	19.66	7.9	14.34	16.27
CL10696Contig1	20	27	18	30	23	250	260	173	237	314	665	721	699	699	603	387	312	194	310	288	300	599	343	350	264	265	281	331	355	222
CL10697Contig1	3	0	2	0	1	42	22	21	56	24	59	46	63	36	72	28	15	15	27	45	15	48	16	14	30	14	14	13	18	12
CL10698Contig1	1646.32	1573.62	2194.05	1910.7	1262.81	463.17	460.4	311.53	418	144.32	530.86	441.97	299.61	435.36	257.35	165.52	139.3	110.27	139.76	117.68	127.61	342.98	123.13	119.24	72.03	96.51	71.88	50.58	70.18	188.08
CL10699Contig1	2	6	2	1	0	6	6	9	9	10	14	11	18	15	10	11	8	5	9	8	11	10	12	8	13	7	8	8	7	15
CL1069Contig1	105	144	112	134	100	52	57	49	64	39	190	292	179	225	280	224	101	79	146	195	94	142	50	49	84	86	50	41	58	92
CL106Contig1	544.73	2472.69	2316.41	1688.08	1917.54	416.95	321.02	180.62	489.28	154.24	394.25	288.98	222.48	332.7	623.16	400.36	256.93	138.77	186.38	525.24	772.8	274.95	89.76	221.47	514.67	323.66	158.45	97.77	208.65	769.86
CL106Contig2	0	0	0	0	0	20.78	15.72	8.67	25.18	15.24	136.15	167.76	14.86	100.76	283.77	308.97	34.64	12.84	64.74	365.25	53.5	59.38	2.81	8.04	67.12	12.63	6.66	1.02	18.54	46.13
CL106Contig3	0	0	0	0	0	0	2.73	3.49	6.37	7.38	33.59	10.58	0	4.02	88.05	16.37	8.15	0	14.82	13.5	69.51	18.03	1.94	2.17	37.18	6.86	3.21	0	9.25	14.44
CL106Contig4	0	0	0	0	0	36.32	27.33	17.98	33.08	16.83	40.18	56.28	13.65	37.83	68.9	73.83	24.73	9	17.57	83.37	114.27	26.91	8	8.73	61.75	30.11	13.81	1	65.67	80.54
CL106Contig5	0	2.71	2.18	11.06	5.06	393.93	391.69	374.17	523.86	636.29	1398.85	1927.35	975.49	1620.21	1408.46	1703.92	1443.95	736.34	1623.79	1687.61	2618.57	1374.13	937.9	1369.03	1930.22	1793.83	1488.82	1148.71	1746.92	2249.3
CL106Contig6	0	0	0	4.27	0	0	0	0	0	0	0	0	0	0.28	0.63	0	0	0.61	1.74	0	0	1.05	0	3.03	0	0	0	0	6.74	0
CL106Contig7	424.18	999.35	704.42	540.01	669.92	360.99	383.6	263.36	687.57	570.44	862.63	1592.49	717.87	1275.53	1152.81	837.35	466.78	271.91	710.2	642.37	931.7	850.92	462.68	439.58	878.27	646.52	547.81	499.93	856.68	1059.92
CL106Contig8	0	0	0	0	0	0	0	0	0	0	10.41	0	0	0	0	0	0	0	0	0	0	0	0	0	0	1.61	0	0	0	0
CL106Contig9	0	0	5.44	0	0	7.5	21.36	36.3	0	44.01	50.32	113.26	34.59	84.6	139.59	50.65	5.09	0	11.12	197.14	348.25	11.66	0	18.09	97.51	17.38	0	0	36.83	209.42
CL10700Contig1	0	0	0	0	0	5	12	4	5	12	28	33	29	32	24	32	23	1	37	30	3	26	11	15	10	5	6	2	37	7
CL10701Contig1	107	123	103	110	117	386	533	482	542	615	323	325	285	272	323	133	165	39	131	120	96	211	66	71	81	81	87	56	98	89
CL10702Contig1	11	6	9	20	11	113	182	213	154	184	265	200	309	233	174	159	268	243	183	134	103	205	132	158	97	121	160	135	98	104
CL10703Contig1	2	8	3	6	2	0	0	1	5	6	4	4	0	3	4	6	4	0	9	3	0	1	1	5	4	3	2	0	11	6
CL10704Contig1	4	4	2	7	4	386	426	529	328	719	876	796	927	692	753	826	998	1089	895	816	623	789	843	773	541	581	586	782	688	539
CL10705Contig1	188	379	406	402	387	6	5	7	9	12	10	4	2	7	12	18	5	0	6	11	65	6	17	23	18	58	29	8	34	53
CL10706Contig1	1310	1664	1608	1596	1846	1560	1409	1054	1418	835	1431	1543	1384	1296	1554	1206	983	531	989	1064	795	1266	807	938	867	615	646	585	835	597
CL10707Contig1	0	0	0	0	0	0	1	0	1	1	5	3	5	7	4	16	36	40	32	27	29	22	46	35	33	32	22	24	39	23
CL10708Contig1	173.92	150.53	265.43	197.66	139.85	0	8.44	4.68	9.15	4.54	0	18.02	4.24	0	0	9.62	9.14	3.57	0	18.61	0	0	4.39	16.21	4.96	8.32	9.72	3.21	11.18	4.32
CL10708Contig2	183.08	216.47	177.57	218.34	236.15	92	75.56	98.32	105.85	70.46	43	29.98	42.76	49	49	70.38	61.86	35.43	80	53.39	60	47	64.61	54.79	64.04	32.68	36.28	48.79	58.82	44.68
CL10709Contig1	307	321	314	337	298	22	24	29	30	21	35	31	29	24	22	27	20	14	26	23	27	33	32	22	19	20	16	12	38	19
CL1070Contig1	621.87	514.52	407.58	480.44	467.97	1224.53	1128.02	1139.72	1366.61	849.52	967.05	1060.12	843.5	925.31	727.43	919.43	770.6	880.42	935.11	794.48	732.45	903.13	848.76	862.78	656.22	766.54	836.49	677.53	844.74	684.57
CL1070Contig2	449.52	1529.22	1563.4	1287.3	752.58	543.94	743.19	381.37	673.79	652.05	1148.3	1181.18	786.51	1015.04	750.04	568.7	647.86	289.45	658.04	740.78	453.47	772.25	290.48	555.42	506.49	247.07	237.43	45.58	353.92	400.61
CL1070Contig3	43.82	3.07	70.08	137.87	51.03	16.58	37.28	8.76	30.96	0	22.5	1.96	17.09	4.56	12.79	5.02	5.16	2.11	2.98	1.59	6.96	1.79	0	6.18	1.43	0	2.18	0.88	3.84	1.23
CL1070Contig4	0	598.64	421.45	361.8	453.08	0	0	0	0	0	0	0	0	0	0	0	0	0	0	0	0	0	0	0	0	0	0	0	0	0
CL10710Contig1	6	4	2	0	3	42	36	43	41	85	209	188	219	223	163	162	149	224	219	190	65	156	115	112	114	87	82	101	81	67
CL10711Contig1	4.06	364.78	356.14	209.68	159.59	22.89	26.58	34.6	65.92	29.36	36.9	51.14	0	11.2	71.36	49.75	21.1	6.76	16.88	84.28	22.27	27.67	7.13	10.64	49.02	13.6	3.2	0	30.56	29.46
CL10711Contig2	83.94	804.22	827.86	587.32	470.41	141.11	97.42	46.4	223.08	32.64	155.1	206.86	36	127.8	260.64	186.25	68.9	8.24	80.12	201.72	170.73	104.33	19.87	39.36	130.98	40.4	37.8	1	42.44	125.54
CL10712Contig1	26.35	27.6	32.15	41.01	24.75	258.47	199.03	223.45	238.61	183.03	273.2	327.81	299.55	178.68	262.74	148.19	96.97	76.23	192.24	103.86	199.25	179.94	180.52	197.99	135.93	137.94	183.5	105.3	169.08	178.8
CL10712Contig2	56.65	41.4	23.85	33.99	31.25	238.53	264.97	147.55	287.39	243.97	366.8	412.19	293.45	517.32	452.26	369.81	402.03	180.77	358.76	358.14	393.75	403.06	240.48	248.01	281.07	344.06	283.5	194.7	424.92	310.2
CL10713Contig1	182	146	150	136	150	84	100	128	97	78	121	102	90	87	54	81	96	104	90	76	78	93	95	104	88	81	113	102	82	67
CL10714Contig1	2037	2034	2016	2035	2094	1190.68	1156	1163	1227	649	675	676	586	579	654	532	409	414	446	449	518	597	519	562	483	491	466	274	461	490
CL10715Contig1	0	1	2	2	0	350	304	278	425	325	447	387	375	398	355	423	394	312	427	400	486	429	356	467	344	418	417	325	482	366
CL10716Contig1	1002.13	2284.79	3288.2	2356.55	2214.22	363.63	382.31	181.3	284.59	261.41	443.85	480.34	324.39	280.14	481.75	497.54	390.31	321.04	490.98	438.29	292.99	315.3	111.04	226.34	258.49	182.9	140.9	97.49	340.82	313.35
CL10716Contig2	2643.19	8769.55	6549.51	5915.22	4734.91	545.91	405.95	427.69	913.54	399.31	1027.04	1034.45	528.09	971.65	984.95	908.11	486.89	290.76	621.9	943.85	709.15	783.02	516.55	610.69	798.81	504.67	421.76	99.68	457.27	636.25
CL10717Contig1	8702	11314	10354	10591	8628	3120	2964	2628	3246	1933	2749	2463	2210	2285	1648	2023	1829	1905	1974	1627	1392	2153	1672	1808	1513	1526	1492	1399	1671	1351
CL10718Contig1	31.46	16.07	23.04	0	6.32	148.86	107.28	81.72	160.99	146.82	252.27	164.38	212.4	191.36	119.11	260.14	181.5	167.27	197.87	189.46	387.62	189.25	226.29	259.31	232.89	348.05	282.79	163.24	257.62	347.59
CL10719Contig1	0	1	0	1	3	89	78	72	106	71	182	231	164	159	211	256	255	135	201	220	350	217	256	265	219	234	271	243	372	387
CL1071Contig1	14	13	9	18	13.42	450.6	587.87	587.19	800.05	767.37	390.73	490.43	480.44	362.82	348.74	311.32	401.22	235.49	233.02	217.14	87.86	344.98	121.54	181.06	107.14	121	125.41	108.07	85.82	63.4
CL1071Contig2	0	1	0	1	3	5	2	5	2	2	3.63	2.46	6.21	1.07	1.16	5.87	8.19	11.79	2.97	1.49	4.03	11.33	15.71	22.02	9.54	7.03	16.46	4.13	8.5	2
CL1071Contig3	0	0	0	3	0	9.18	0	10	1.59	3.89	48.82	39.99	51.25	28.77	30.82	41.03	22.04	99.21	26.53	19.17	28.28	54.35	30.96	25.58	17.91	33.97	19.46	31.39	33.32	22.1
CL10720Contig1	411.07	1020.57	791.67	700.39	512.93	294.98	201.7	208.08	341.79	295.23	346.31	439.46	446.85	444.64	515.41	492.67	406.58	264.61	503.07	490.12	643.15	380.28	331.8	456.18	482.65	604.6	424.04	422.93	575.41	546.84
CL10720Contig2	73.26	142.76	151.86	223.81	147.84	105.23	131.5	123.12	144.66	208.29	273.57	203.87	147.99	215.51	150.08	139.88	204.73	180.26	113.65	167.16	541.22	215.43	244.45	205.2	304	548.22	467.48	303.38	327.57	418.76
CL10721Contig1	14.48	10.84	4	11.3	25.97	11.65	5.97	1.39	9.41	31.84	6.95	8.61	1.56	17.57	1.24	1.72	6.33	5.37	6.12	1.17	11.07	7.9	17.73	10.96	13.5	4.39	12.03	12.69	32.33	10.25
CL10722Contig1	51.48	52.93	54.74	109.81	35.74	40.92	97.3	18.71	109.77	44.67	115.07	90.86	100.54	148.48	120.31	80.4	72.58	21.64	60.63	62.14	62.57	137.78	165.63	158.35	95.28	34.44	97.9	66.5	66.37	137.5
CL10722Contig2	151.52	157.07	155.26	71.19	124.26	279.08	179.7	209.29	247.23	282.33	318.93	379.14	263.46	345.52	285.69	352.6	293.42	205.36	325.37	357.86	552.43	319.22	258.37	351.65	367.72	559.56	461.1	330.5	446.63	419.5
CL10723Contig1	2	0	0	2	0	3	6	5	11	9	6	6	3	10	4	6	1	2	5	13	20	6	2	5	3	9	6	5	0	4
CL10724Contig1	2458	3734	3404	3146	2749	484	489	474	548	601	486	554	426	486	472	505	479	377	448	479	634	431	451	493	505	582	554	403	546	544
CL10725Contig1	0	21.69	31.62	3.9	11.53	1.27	0	0	0	2.94	0	0	0	0	3.13	2.78	2.12	0	6.69	20.81	77.05	2.84	8.6	0	10.91	49.63	44.91	0	34.95	70.46
CL10726Contig1	235	227	238	207	193	16	15	10	11	8	39	36	38	21	26	34	27	14	24	19	21	25	17	4	18	14	21	10	30	25
CL10727Contig1	26	44	75	63	49	28	22	13	27	9	39	45	27	32	47	118	58	18	72	107	599	69	128	178	339	390	256	81	215	513
CL10728Contig1	84.88	128.98	76.69	133.55	116.57	112.36	80.3	101.1	145.43	42.42	96.56	79.49	87.98	76.29	100.13	85.23	71.45	50.87	61.24	62.87	38.12	121.61	37.69	40.34	48.65	38.95	40.87	10.33	16.79	51.98
CL10729Contig1	5	11	6	5	3	441	472	384	518	264	281	327	297	248	269	226	260	211	238	189	225	277	289	301	216	282	249	237	311	237
CL1072Contig1	0	0	0	0	0	1	2.27	3.37	2	9.07	5.76	2.16	4.83	1.6	2	0	1.12	0	4.24	2	0	3	1.16	6.33	2	4	4	3	2	1.2
CL1072Contig2	224	227	198	233	201	32	44	29	47	30	47	51	63	44	59	40	45	34	48	44	41	43	22	27	27	33	26	26	45	41
CL1072Contig3	19.08	6.87	7.07	7.03	6.84	76.33	97.63	97.01	75.42	106.96	63.87	72.7	85.77	84.62	48.12	48.35	54.1	91.13	89.65	43.7	58.88	46.57	91.06	93.03	60.5	105.35	64.81	81.1	75.41	72.79
CL10730Contig1	2700	3701	3508	3500	3016	1167	1311	1113	1370	958	799	876	792	804	716	648	648	491	684	557	667	781	540	651	551	605	593	503	634	609
CL10731Contig1	754	847	840	851	640	371	404	398	473	287	315	289	287	270	255	280	369	212	269	270	388	323	335	400	269	463	557	499	502	389
CL10732Contig1	1316	1049	1004	1079	954	254	264	231	252	197	312	291	277	297	251	263	205	289	273	204	194	316	250	238	226	234	192	210	227	203
CL10733Contig1	4	7	14	21	2	4787	3936	3853	4985	2967	4179	4026	3719	3650	3396	2172	1810	1407	1915	1838	666	3116	962	1050	862	601	641	703	794	592
CL10734Contig1	0	1	3	1	3	5	3	7	20	19	12	10	3	8	14	8	4	0	5	12	6	6	1	0	4	4	2	0	2	6
CL10735Contig1	0	0	1	0	0	6	3	4	10	6	7	13	9	12	7	18	37	12	25	28	147	34	46	59	59	163	153	83	101	149
CL10736Contig1	0	0	0	0	0	0	0	0	0	0	0	0	0	0	0	0	0	0	0	28.82	0	0	0	0	70.41	0	0	0	0	0
CL10737Contig1	27	13.18	39	24	46	787.07	714.31	727.45	895.22	655.49	549.78	686.94	582.62	632.77	663.32	592.68	654.9	405.53	662.39	634.19	836.31	541.34	603.8	747.63	700.8	654.28	618.87	596.86	817.99	704.92
CL10737Contig2	0	4.82	0	0	0	209.93	96.69	36.55	223.78	140.51	92.22	118.06	35.38	112.23	145.68	103.32	73.1	41.47	36.61	102.81	69.69	133.66	26.2	49.37	64.2	147.72	123.13	29.14	57.01	67.08
CL10738Contig1	2	0	0	0	0	0	3	0	3	5	10	2	2	5	2	1	0	4	6	3	23	10	29	30	22	46	22	34	26	19
CL10739Contig1	4	7	5	6	3	5	6	1	7	4	4	3	1	0	3	8	2	3	1	4	18	5	2	1	4	6	2	0	8	17
CL1073Contig1	22	19	20	20	15	10	8	4	24	41	21	40	20	38	52	46	48	10	44	78	61	29	27	28	79	33	15	5	55	47
CL10740Contig1	0	0	0	0	0	4	3	0	1	4	10	15	4	7	14	9	0	0	4	6	16	4	2	2	6	8	4	0	5	16
CL10741Contig1	2	0	0	1	0	6	6	10	11	21	8	3	11	2	4	2	5	8	2	1	17	10	2	2	5	5	22	6	5	7
CL10742Contig1	857	1005	862	1003	829	10052	9742	8919	9749	5839	6402	5845	5698	5334	5765	3724	2293	2063	2663	3315	1597	4463	1789	1797	1868	1353	1139	1157	1572	1283
CL10743Contig1	0	0	1	4	0	10	13	6	10	11	55	41	47	38	33	34	31	21	29	34	19	43	20	24	25	18	27	27	31	30
CL10744Contig1	0	0	0	1	0	24	38	22	38	5	27	24	39	18	35	63	43	23	53	34	19	33	24	21	22	18	16	13	22	12
CL10745Contig1	285	213	210	217	266	39	44	37	46	78	79	72	51	76	78	82	63	25	64	79	118	77	50	69	79	104	82	47	102	84
CL10746Contig1	792.18	2825.57	2991.55	2501.87	1896.79	177.35	162.54	62.27	194.46	90.09	119.51	223.12	96.63	153.35	170.41	134.02	53.48	14.35	81.38	180.38	296.11	144.39	40.56	63.19	178.55	73.93	112.09	8.09	121.01	179.42
CL10746Contig2	1069.82	1798.43	1058.45	1027.13	1201.21	182.65	151.46	123.73	242.54	114.91	145.49	162.88	110.37	114.65	149.59	166.98	110.52	54.65	170.62	149.62	188.89	85.61	95.44	150.81	157.45	152.07	90.91	60.91	103.99	185.58
CL10747Contig1	1	2	6	1	3	431	442	350	458	603	1526	1495	1469	1507	1396	2185	1542	1065	1621	2041	1318	1440	1132	1111	1360	1028	1080	1148	1046	1114
CL10748Contig1	3245	3173	2918	2978	3296	1055	1124	1032	1138	1115	1121	1091	1228	1112	1022	1024	932	861	934	963	798	1041	945	934	850	748	854	679	829	701
CL10749Contig1	0	0	0	0	0	1	0	4	4	1	5	11	9	5	15	19	15	2	14	15	60	25	16	29	15	79	65	34	31	42
CL1074Contig1	320	103	151.95	184.88	112.96	971.04	1059.22	1129.49	1014.5	1022.77	1064.08	981	1303.18	1072.6	698.81	942.18	1213.84	1370.62	1178.15	767.91	1182.56	1102.92	1294.2	1186.05	814.1	1413.04	1485.52	1954.12	1271.66	1002.47
CL1074Contig2	12.61	13.17	1.64	28.66	3.29	333.58	273.76	313.68	335.38	181.56	213.22	147.12	132.34	195.39	127.24	131.07	123.46	43.43	89.76	91.14	158.91	122.71	110.17	87.29	89.89	100.79	102.6	52.53	130.6	124.59
CL1074Contig3	5	9	17.05	9.02	16.03	408.51	386.98	226.61	428.87	288.63	529.8	666.48	396.12	496.64	610.09	551.96	360.39	111.37	436.58	491.45	342.2	438.79	296.83	369.37	386.77	197.99	234.42	132.09	319.38	308.37
CL10750Contig1	482	1097	1374	1027	918	1	3	1	5	3	20	18	26	34	23	13	8	5	20	13	8	17	13	6	5	8	12	4	21	11
CL10751Contig1	3552.05	5791.04	5874	5568.42	3496	720	536.6	439.65	565.2	562	784	786.04	516.79	766	609	522.66	595	461	595.3	495	554	543.78	368.06	398.5	568	490	122.6	0	500.86	408.58
CL10752Contig1	1654.52	2779	2282.3	2230.31	2083	859.3	778.18	573	955.38	573.02	557.65	605.33	366	533.14	473.56	449.67	271	151	336.37	333.76	367.29	329.03	213	305	349	267.95	200.09	64.35	333	302.13
CL10753Contig1	5625	6604	6490	6466	5864	1391	1428	1413	1580	928	1130	1051	925	1015	813	1045	1086	842	1049	912	750	961	914	936	854	799	814	653	911	715
CL10754Contig1	0	0	0	0	0	16	18	5	21	28	11	15	6	16	16	7	3	4	12	6	38	6	1	3	10	11	20	11	9	21
CL10755Contig1	0	0	0	0	0	0	4	2	2	3	5	5	5	4	4	10	3	0	7	2	8	7	2	1	0	3	1	0	6	5
CL10756Contig1	206	310	301	269	193.77	206	158.73	136	217.82	191.95	151.25	196.04	0	178.35	206.29	137.03	143	0	163	179.77	250.86	167.26	84.65	164.99	219.25	160.3	97.13	0	0	254.59
CL10756Contig2	0	0	0	0	0	0	0	0	56.18	23.05	43.75	10.95	103	0	12.57	18.73	0	52	0	0	37.11	0	31.35	0.01	23.75	30.7	58.87	54	176	0
CL10757Contig1	2095	3568	3031	3164	2204	1591	1606	1521	1884	1258	1262	1162	1031	1006	902	675	665	642	737	664	517	836	525	517	503	427	425	387	517	460
CL10758Contig1	0	0	0	1	0	71	192	150	108	58	42	51	58	67	55	32	65	36	49	33	15	45	33	27	33	11	8	13	2	7
CL10759Contig1	0	0	0	0	1	34	63	36	42	61	23	43	46	41	20	26	24	28	13	29	34	55	69	50	30	67	49	50	22	28
CL1075Contig1	8	6.67	14	9	14	16.36	32	22.16	20.61	20.17	10.43	16.41	20	25.72	17.56	10.4	18.77	8	13.62	13.69	14.83	14.74	9.23	16.79	7.58	20.56	24.21	6	12.93	12.7
CL10760Contig1	0	0	0	0	0	17	23	20	13	38	57	61	48	38	61	41	24	24	37	23	16	44	13	13	7	6	10	9	18	10
CL10761Contig1	0	0	0	0	0	10	7	13	6	14	10	10	10	15	16	2	5	1	1	10	11	5	2	1	1	3	5	0	10	11
CL10762Contig1	7.44	10.18	2	14.94	1.86	5	0	0	4	4	6.49	4	3.33	11	4.78	8.56	6.65	3	9.35	1.1	16.41	1	7.28	1.06	10.44	12.82	6	1.07	17.09	16.17
CL10763Contig1	0	1	0	0	0	0	9	0	0	4.74	0	0	0	7.07	4.62	17.91	19.32	2.31	8.27	15.29	0	10.31	12.17	13.4	0	4	5.61	0	5.41	0
CL10763Contig2	0	0	0	0	0	0	0	0	0	0	0	7.32	5.34	10.93	0	0	9.15	0	1.79	0	2.42	0	0	0	0	2.29	0	6.34	8.73	2.33
CL10764Contig1	0	0	0	0	0	4	1	6	5	0	2	1	1	0	3	7	16	5	5	9	16	1	8	9	12	10	10	5	10	16
CL10765Contig1	560.52	534.01	655.8	488.67	388.35	210.82	138.23	162.07	210.92	232.68	278.39	296.85	333.09	284.74	296.68	223.36	241.13	152.47	261.81	266.35	249.12	265.11	269.39	247.77	326.01	462.42	294.79	89.33	283.54	348.94
CL10765Contig2	112.48	213.99	83.2	124.33	210.65	108.18	125.77	88.93	184.08	184.32	129.61	106.15	34.91	138.26	169.32	263.64	185.87	133.53	119.19	261.65	386.88	94.89	91.61	194.23	145.99	125.58	179.21	171.67	174.46	192.06
CL10766Contig1	0	0	1	0	0	0	8	0	0	0	0	4	0.09	0	0	2	3	0	4	0	6	0	2	0	0	2	1	0	4	0
CL10767Contig1	7	7	24	36	10	4	7	32	8	4	138	156	241	176	134	5979	4060	2787	5281	5825	19992	5608	15231	12968	16851	17241	17686	18245	21822	15787
CL10768Contig1	0	1	0	0	0	4	6	3	13	10	18	11	10	20	19	42	33	20	38	55	199	33	59	66	80	121	137	51	83	169
CL10769Contig1	0	0	0	0	0	54	23	21	124	56	88	99	53	62	125	89	46	11	61	97	228	67	27	71	104	122	98	11	68	156
CL1076Contig1	882.45	516.99	510.99	618.23	685.11	933.96	886.42	902.82	847.8	667.69	681.79	681.66	826.23	676.05	618.6	737.99	796.54	875.97	740.63	718.3	573.18	718.38	738.52	757.18	608.03	640.13	702.56	815.01	584.51	510.18
CL1076Contig2	609.57	528.88	437.42	559.19	673.39	607.09	626.57	659.18	598.57	480.02	591.75	491.74	551.75	517.12	553.38	491.23	446.35	362.18	417.76	535.07	415.39	512.26	403.66	386.75	408.36	305.27	288.12	234.06	365.39	324.43
CL1076Contig3	503.98	400.13	291.59	311.57	463.49	158.95	169.01	130.01	192.63	202.29	227.46	226.59	205.02	212.84	199.02	171.79	212.11	209.85	236.61	181.63	245.43	201.36	222.82	212.06	167.61	181.6	213.32	136.93	263.11	187.39
CL10770Contig1	18	25	24	17	17	20	20	13	35	17	66	108	70	99	98	80	74	22	77	79	151	60	94	80	97	104	134	59	195	155
CL10771Contig1	0	0	0	0	0	3	1	1	3	4	1.14	3	6	1	2	10.22	4	10.01	1	1	5	3	6	3	6	5	4.24	6	6.92	1.1
CL10771Contig2	0	0	0	0	0	1	0	0	0	0	1.86	0	0	0	0	1.78	1	2.99	0	2	2	0	0	3	0	0	2.76	3	2.08	2.9
CL10772Contig1	93	65	52	80	57	0	0	1	1	0	2	2.98	2.97	2.93	0	0	5.8	8	2.86	2.88	23.29	1.52	4.48	14.04	13	18.6	13.45	4.62	14.75	24.74
CL10773Contig1	223.89	580.37	494.95	311.17	394.23	215.04	219.76	147.13	227.41	168.81	316.56	274.72	196.85	238.15	287.17	282.02	223.2	126.03	261.57	235.79	265.66	214.69	187	180.81	230.81	172.84	186.85	62	258.61	210.42
CL10774Contig1	39	16	11	23	9	0	2	1	1	2	1	0	3	9	2	3	1	1	6	5	44	1	5	2	6	11	12	8	11	27
CL10775Contig1	477.96	450.96	469.27	405.75	360.01	910.47	775.22	774.44	856.94	336.04	864.38	811.84	618.97	628.46	700.9	347.49	289.42	192.37	325.64	389.69	317.33	540.88	297.19	213.95	178.29	225.89	199.2	101.16	283.36	269.22
CL10776Contig1	9.96	17.69	13.32	3.14	6.84	35.78	38.66	11.37	41.89	54.82	30.64	19.87	54.19	8.39	12.03	28.55	29.23	22.12	31.17	15.15	80.28	18.39	0	16.19	19.64	76.48	78.89	99.99	29.64	14.64
CL10777Contig1	1267	1440	1318	1445	1464	696	552	492	722	508	650	562	472	524	611	580	555	501	537	552	360	535	305	286	377	314	291	176	298	310
CL10777Contig2	9	8	6.85	9	12.88	25	7	10	19.92	24	11.63	15.92	10	30.91	29.84	22.21	8.8	11.6	9.56	11.76	18.21	10.49	0	9.75	9.2	5.21	18.85	7.29	19.14	10.66
CL10778Contig1	183	187	214	208	170	129	110	100	111	61	78	45	67	65	67	39	30	28	29	32	12	46	19	17	15	19	13	32	25	19
CL10779Contig1	0	0	0	0	0	0	0	0	0	0	6	2	1	4	4	2	12	11	5	8	5	3	8	10	9	4	3	3	8	5
CL1077Contig1	48.84	174.3	188.48	125.55	150.01	27.81	0	0	0	64.63	16.43	29.95	0	0	10.09	27.94	13.97	0	9.99	7.15	54.44	8.7	3.48	29.01	32.41	11.19	9.31	0	24.47	34.05
CL10780Contig1	1026	1384	1055	1194	985	1549	1477	1180	1468	910	1601	1724	1326	1452	1507	1020	777	472	828	950	617	1220	675	743	731	593	592	443	663	581
CL10780Contig2	0	0	0	0	0	0	1	1	0	0	2	0	1	1	0	0	0	0	0	0	0	1	0	0	0	0	1	0	2	0
CL10781Contig1	0	0	0	0	0	8	15	6	15	62	51	47	33	66	53	24	25	9	19	24	0	28	2	7	1	1	2	0	3	1
CL10782Contig1	301	441	366	438	282	189	185	127	225	184	255	327	249	280	302	243	258	105	240	235	426	264	238	330	336	407	395	212	366	398
CL10783Contig1	91.61	58.47	110.45	107.28	58.26	88.6	120.26	87.17	140.61	170.77	100.81	104.09	123.09	161.51	153.68	52.78	78.69	47.81	46.14	122.56	231.61	117.37	69.81	105.38	114.81	101.3	98.77	86.69	90.57	157.27
CL10784Contig1	0	0	0	0	0	0	0	0	1	1	0	0	7	14	4	37.83	44.6	63.55	53.51	32.7	32.49	5.79	31.59	45.83	36.19	24.22	28.96	29.07	29.14	33.31
CL10785Contig1	2661	1544	1228	1725	2260	1624	1610	1810	1602	1448	1227	1008	999	980	1005	799	837	908	871	745	708	920	615	660	647	606	584	675	507	615
CL10786Contig1	1	0	0	0	0	16	32	17	26	56	97	102	110	95	105	162	204	230	168	163	123	117	166	152	125	138	124	154	139	124
CL10787Contig1	0	5	2	2	1	5	4	2	3	3	2	1	4	0	8	1	0	5	2	4	9	3	3	2	6	4	10	6	7	6
CL10788Contig1	35	26	23	25	29	24	34	14	51	19	106	111	65	71	187	96	35	6	39	92	80	60	26	33	77	34	31	1	68	84
CL10789Contig1	0	3	2	2	0	14	19	30	30	22	26	20	26	44	17	11	27	10	18	13	53	35.87	20	30	35	41	47.05	39	26	35
CL1078Contig1	28.28	46.3	61.85	42.13	12.59	14.7	11.7	15.72	18.48	6.9	30.59	20.02	18.25	17.92	23.51	37.17	16.52	17.53	16.95	31.01	15.04	21.59	11.83	9.02	17.6	11.21	22.4	8.16	12.11	10.03
CL1078Contig2	768.74	405.67	642.53	839.52	498.35	17.69	15.7	10.99	14.92	14.37	16.08	9.81	18.68	21.88	12.63	33.4	51.91	18.52	21.64	11.95	40.14	14.88	24.37	18.92	12.79	41.1	39.09	30.81	47.38	35.54
CL1078Contig3	7.09	0	0	0	20.57	52.21	55.94	35.98	87.56	59.71	82.57	97.53	49.1	112.51	117.77	72.78	35.33	20.66	65.6	79.75	106.25	59.95	44.87	44.6	47.28	65.66	99.92	16.28	87.06	59.19
CL10790Contig1	115	153	127	152	106	32	36	32	34	29	46	57	52	65	34	35	13	27	38	24	29	46	22	19	19	23	24	16	35	20
CL10791Contig1	113.41	26.29	78.21	92.38	44.98	88.26	109.25	142.01	90.32	95.66	103.64	115.19	133.2	107.07	49.14	73.88	179.47	130.19	142.52	89.83	148.48	88.87	161.19	195.64	117.41	288.57	206.53	281.84	140.23	122.24
CL10792Contig1	21.97	27	21.21	7.93	22	109.37	84.01	96.37	88.98	87.02	70.39	113.13	82.39	85.68	130.15	58.82	73.97	97.45	65.76	49.81	95.25	91.79	63.11	102.62	47.32	87.41	97.92	81.63	92.47	91.63
CL10792Contig2	4.03	0	4.79	11.07	0	36.63	46.99	33.63	77.02	54.98	41.61	25.87	42.61	29.32	27.85	40.18	31.03	14.55	68.24	27.19	30.75	28.21	42.89	18.38	52.68	27.59	66.08	23.37	36.53	13.37
CL10793Contig1	0	0	0	0	0	8	8	4	13	0	4	1	6	6	0	3	3	0	3	4	3	9	0	1	3	6	4	5	8	2
CL10794Contig1	181.18	168.79	64.53	232.19	225.03	74.27	94.58	24.81	77.51	59.47	97.72	63.52	119.89	108.94	84.97	46.2	13.26	47.26	15.02	63.27	22.64	71.78	79.44	49.28	117.35	74.11	85.42	24.65	16.31	49.03
CL10795Contig1	1	0	0	0	0	25.93	33.98	12.75	33.44	64.45	25.6	39.2	26.78	31.8	43.72	6.39	21.69	11.51	24.47	19.61	66.92	15.65	12.19	11.62	11.45	33.2	26.39	16.96	22.66	33.58
CL10796Contig1	4	2	3	7	1	9	11	16	15	13	12	19	8	19	12	14	9	16	8	4	12	21	9	18	9	23	25	7	15	11
CL10797Contig1	0	0	0	0	0	0	0	0	0	3	3	11	5	4	7	4	0	1	1	3	1	2	6	5	0	1	1	1	1	1
CL10797Contig2	0	0	0	0	0	3	2	0	4	1	4	4	2	6	6	3	2	0	2	1	4	3	0	1	2	2	2	2	4	0
CL10798Contig1	493	369	381	425	434	1135	1260	1367	1283	1233	1091	900	1079	928	880	755	934	904	830	745	565	955	656	750	545	636	628	657	508	506
CL10799Contig1	0	0	1	0	0	10	15	7	18	8	8	7	19	13	16	7	4	0	9	11	15	7	8	7	3	14	5	0	8	18
CL1079Contig1	1506.26	6031.77	5269.25	3889.29	4034.58	409.33	560.99	354.63	903.54	689.57	667.78	872.02	257.67	740.93	974.76	510.47	346.67	143.47	371.08	567.51	327.62	386.76	110.1	190.34	402.5	199.17	192.65	83.96	248.78	319.89
CL1079Contig2	211.35	15.17	23.09	46.36	19.91	214.91	210.3	217.49	222.47	153.27	207.89	168.17	143.32	134.36	89.66	131.7	159.06	179.4	156.08	110.69	140.96	165.32	168.22	137.76	98.05	146.68	173.57	144.41	143.54	148.49
CL107Contig1	6521	7242	6752	6508	6011	2291	1981	1798	2040	1162	2233	2361	2291	2163	1877	2324	1639	1383	2069	1654	1042	1891	1417	1234	1199	1142	1206	1478	1806	1092
CL107Contig2	0	0	0	0	0	0	0	0	11.65	2.76	1.53	0	1.46	6.25	0	31.68	14.91	5.42	19.51	15.74	66.14	4.85	29.9	19.57	50.44	35.96	46.91	37.27	37.45	26.9
CL107Contig3	620.01	556.62	511.2	642.8	493.86	325.55	289.29	292.91	384.87	508.8	561.09	652.24	723.96	665.82	416.56	1043.92	1317.25	1261.69	1367.25	827.73	832.16	860.71	1276.86	1475.1	921.03	985.53	984.1	787.27	723.32	671.08
CL107Contig4	489.08	565.72	541.93	626.55	585.24	421.86	376.09	296.97	569.71	442.38	397.97	462.5	223.1	345.3	388.45	228.22	260.87	77.65	247.35	284.67	220.2	317.15	153.32	203.18	254.37	184	180.94	70.06	243.08	243.16
CL107Contig5	37.68	47.12	41.9	42.62	30.57	493.55	396.77	445.68	548.72	555.28	741.26	690.02	734.6	736.88	562.58	587.87	616.23	542.57	647.49	461.47	547.71	674.23	499.45	497.61	449.43	484.96	540.51	439.51	466	447.23
CL107Contig6	0	8.69	6.12	19.48	26.17	93.62	284.12	164.55	111.8	199.03	322.02	260.72	337.72	321.89	174.24	307.51	408.45	374.16	256.93	198.28	562.86	354.67	428.84	508.02	346.27	685.18	641.45	505.69	488.36	403.07
CL10800Contig1	2	1	4	5	2	5	6	2	6	13	18	7	7	3	13	3	5	0	2	5	28	3	1	2	3	8	4	1	7	15
CL10801Contig1	698.02	1299.61	1310	1124.34	1035.6	159.83	91.39	60.11	232.32	169.22	739.72	994.35	359.08	709.76	1087.51	2765.55	1091.05	172.45	1581.23	3063.84	441.8	536.17	245.52	331.34	855.75	268.78	216.91	34.04	202.65	382.17
CL10802Contig1	0	1.5	6.5	11	1	4	2.5	7	6.5	12.5	1396.79	1507.55	1433.78	1378.8	54.89	5725.12	3195.11	3136.65	4088.5	4084.27	7636.74	2534.38	4977.86	4082.78	6177.63	5541	5687.69	6235	6798.64	6831.7
CL10803Contig1	198	175	199	195	180	65.89	36	21	102	39	107	151.2	59	90.26	127.35	0	25	6	43	35.16	32	58	10	0	16	30	0	3	63	21
CL10804Contig1	914	1139	1219	1201	974	427	368	303	539	182	318	305	262	334	372	372	252	192	267	300	310	306	298	289	282	290	278	225	302	321
CL10805Contig1	112	63	52	76	107	7	11	17	4	10	3	8	3	0	4	5	3	3	3	5	2	2	4	7	4	10	3	5	9	4
CL10806Contig1	11	9	9	5.75	15	5.89	1	2	5	3	2.87	6	2.84	7	7	20	15	16	17.82	17	174	20	45	40	35	136	132	159	107	107
CL10807Contig1	0	6	4	3	1	71	89	60	125	97	324	310	223	333	306	329	292	169	290	297	430	292	301	350	326	276	288	266	451	397
CL10808Contig1	0	0	0	1	0	4	10	5	4	15	8	11	3	15	8	3	8	2	8	7	41	3	6	3	8	15	20	10	23	27
CL10809Contig1	2	0	0	0	0	9	9	4	11	10	4	6	2	5	3	1	2	6	1	4	2	2	1	3	3	1	1	4	0	2
CL1080Contig1	559	471	492	568	657	958	880	853	913	489	703	589	574	510	548	515	372	288	408	457	405	541	388	464	376	384	315	284	400	326
CL1080Contig2	0	0	12.85	0	0	138.86	136.88	117.08	134.18	42.24	134.09	112.19	56.83	105.23	82.83	60.7	17.77	35.08	21.26	109.32	38.89	44.69	38.33	33.34	46.47	54.03	18.68	35.98	67.47	40.09
CL10810Contig1	0	0	0	0	0	9	7	16	4	7	9	13	7	6	6	14	17	4	5	14	26	5	17	20	13	18	18	13	22	21
CL10811Contig1	0	0	3	3	0	11	3	7	3	10	3	3	2	4	5	0	8	3	4	2	4	3	0	3	2	2	7	3	4	2
CL10812Contig1	0	0	0	0	0	8	5	5	14	14	11	9	6	18	18	6	9	1	7	15	14	7	0	4	6	13	6	0	9	10
CL10813Contig1	1003.18	703.08	757.61	898.78	585.64	616.18	523.61	531.52	620.77	610.71	702.55	732.37	533.51	613.79	656.72	599.85	534.55	414.08	558.04	597.74	534.98	639.07	390.23	526.95	528.27	406.56	433.1	403.18	391.7	486.8
CL10814Contig1	214	281	249.02	233.04	265.02	388.61	421.68	456.85	425	493.01	251	280	276	256	273	138	90	86.59	133	139	66	215	96.55	77	56.68	84	92	76.58	106	74.43
CL10815Contig1	0	0	6	5	3	119	110	65	119	51	69	44	63	51	39	41	76	41	54	41	37	64	25	35	39	49	34	17	34	35
CL10816Contig1	3	0	1	0	0	0	2	3	2	0	13	13	18	14	9	81	49	49	63	73	29	28	35	64	45	27	26	37	28	29
CL10817Contig1	0	0	3	4	0	32	10	12	49	22	8	13	5	17	13	9	11	1	10	10	18	12	0	4	12	8	7	3	12	9
CL10818Contig1	1133	1026	977	1100	1360	1837	1901	1453	1827	1708	2981	3166	3058	2866	3290	2566	2137	1645	2522	2441	1940	2613	1680	1700	1482	1328	1476	1448	1949	1608
CL10819Contig1	0	0	0	0	0	3	0	1	4	3	2	5	1	2.25	2	1	3	0	0	4	3	0	1	1	5	1	3	5	3	2
CL10819Contig2	0	0	0	0	0	0	3	0	5	2	5	2	3	2.75	3	0	2	0	2	2	1	1	1	0	1	1	1	1	0	2
CL10819Contig3	0	0	0	0	0	2	1	0	9	3	1	7	1	5	4	2	1	0	2	5	0	0	0	0	1	0	2	1	5	2
CL1081Contig1	18	16	18	29	18	7	2	3	18	14	12	21	6	26	14	18	15	3	10	7	42	19	11	11	10	28	17	1	6	31
CL10820Contig1	1006	605	738	855	736	307	383	359	323	450	436	364	446	373	286	246	292	304	208	200	173	351	284	269	219	266	246	245	193	167
CL10821Contig1	0	0	0	1	0	2	5	2	8	9	15	12	18	22	18	11	5	7	15	16	16	16	5	9	7	10	10	3	17	18
CL10822Contig1	337.52	403.89	910.4	568.68	355.12	69.98	73.55	98.64	54.18	59.9	108.42	57	43.16	80.03	79.04	77.98	75.99	91.6	83.07	114.44	123.42	101.96	51.23	97.05	70.03	70.08	60.82	10.81	90.71	62.98
CL10822Contig2	11.53	163.88	139.76	146.01	374.41	317.26	307.37	126.44	362.08	292.78	266.79	412.7	294.72	387.44	405.73	277.82	235.64	139.81	352.84	325.64	250.24	238.46	324.23	164.33	231.88	339.33	156.95	228.9	118.26	316.37
CL10823Contig1	236	212	247	271	286	97	57	31	56	42	69	109	65	89	80	82	59	37	83	96	215	74	104	112	105	189	120	68	140	165
CL10824Contig1	0	0	0	0	0	0	2	0	3	0	6	3	1	4	4	9.24	2	0	1	11	47.35	1	2	6	13.55	17.46	10.03	0	9	38.74
CL10825Contig1	0	0	0	0	0	2	1	2	0	2	38.84	38.08	28.64	32.88	30.38	218.62	203.56	93.98	173.81	198.85	863.19	114	318.22	388.6	408.12	767.68	609.69	336.01	506.92	737.09
CL10825Contig2	0	2	0	0	1	0	0	0	0	0	2.68	0	0	4.12	5.2	17.07	16.66	14.16	21.28	25.44	326.35	15.86	26.78	36.98	40.61	153.99	134.67	37.99	63.07	165.88
CL10826Contig1	1	1	0	3	0	83	73	95	79	94	74	35	56	72	24	61.42	56	46	71	52	166	84	128	112	96	141	160	94	144	115
CL10827Contig1	2	4	0	0	4	7	8	4	6	12	11	10	3	3	5	11	6	5	6	9	3	7	2	4	5	2	1	10	5	8
CL10828Contig1	1536	1430	1422	1648	1658	494	494	420	572	602	662	609	694	703	610	694	816	547	748	688	627	658	641	709	535	592	638	505	603	461
CL10829Contig1	205.77	167.53	184	198	148	1282.57	1295.95	891	1141.69	617	835	866.52	747.54	884.51	724.93	657.55	588.04	360.6	716	594.19	600.62	705.89	543.65	577	458	443.11	517.19	428	821.95	473.52
CL1082Contig1	727.07	851.94	836.61	735.46	887.52	375.89	300.72	268.16	361.05	211.88	310.7	277.85	250.7	275.54	373.94	207.14	140.38	128.21	143.26	210.95	98.87	193.34	100.65	109.01	126.71	90.86	61	46.09	115.67	96.23
CL1082Contig2	24.93	7.06	31.39	26.54	18.48	114.11	82.28	63.84	134.95	119.12	58.3	83.15	83.3	61.46	85.06	36.86	48.62	43.79	96.74	77.05	43.13	58.66	36.35	44.99	50.29	31.14	29	39.91	20.33	53.77
CL1082Contig3	8.2	0	2.72	8.85	2.49	0	0	0	0	0	0	0	0	0	0	0	0	0	5.04	0	1.55	1.25	0	0	0	2.48	2.6	0	1.31	2.53
CL10830Contig1	0	0	1	0	0	3	2	4	6	4	3	5	3	3	7	2	0	0	1	5	5	4	0	1	3	3	4	1	7	5
CL10830Contig2	1	0	2	2	0	28	19.34	22.53	35.39	35	23	17	18	18.57	31	11	10.87	3.28	25	23	47	18	10	14	18	31	12	3	23	27.44
CL10831Contig1	0	0	0	0	0	16	6	11	16	7	26	19	20	19	22	33	7	15	20	38	25	22	11	13	26	7	14	10	13	11
CL10832Contig1	703	456	510	546	394	347	323	367	377	406	430	376	464	482	284	770	718	545	614	672	868	494	778	718	768	726	796	703	578	778
CL10833Contig1	0	0	0	0	0	0	2	0	0	0	9	2	0	7	2	7	3	0	5	10	6	2	1	3	2	0	1	1	3	4
CL10834Contig1	4.49	4	3.6	6	0	9.4	21.59	4	21.15	14.25	31.36	30.24	30.87	25.42	18.65	23.82	16.75	15.6	29.3	36.49	30.54	25.79	27.28	16.21	18.64	25.35	16.28	12.72	21.98	33.36
CL10834Contig2	13.51	4	2.4	0	2	12.6	5.41	0	3.85	2.75	8.64	2.76	7.13	7.58	9.35	20.18	16.25	9.4	8.7	19.51	17.46	5.21	11.72	11.79	10.36	5.65	2.72	7.28	11.02	19.64
CL10835Contig1	5	4	2	10	2	10	4	7	26	8	2	4	3	5	10	3	7	3	3	7	19	4	3	10	10	9	7	3	3	13
CL10836Contig1	287	534	510	416	364	40	48	25	43	22	55	52	31	45	47	44	30	8	24	20	24	34	7	4	26	17	12	11	17	7
CL10837Contig1	2	2	9	11	2	55	46	59	50	82	76	88	76	65	59	78	143	112	109	84	259	114	152	199	143	287	346	286	254	236
CL10838Contig1	756	1243	1136	1135	832	967	1119	833	1156	727	833	898	760	894	626	526	500	373	525	456	580	622	467	492	420	559	547	385	613	538
CL10839Contig1	7	3	1	1.24	6	1	1	1	1	0	1	1	0	2	0	0	2	0	0	5	20	1	2	0	10	10	6	0	10	14
CL1083Contig1	1341	959	1063	1137	1414	686.52	692	715	659.99	557	647.99	537.42	587	483.99	505	559	662	661	561	472	395.97	572	509	534	428	411	462.99	435	419.08	364
CL1083Contig2	271.51	569.97	612.22	497.1	553.99	36.7	27.89	30.17	33.09	32.43	25.66	35.3	0	54.77	57.6	41.26	0	11.91	49.5	0	12.61	9.74	21.21	18.47	0	21.54	5.6	8.02	26.8	23.65
CL1083Contig3	0	1	3	2	1	2.48	1	2	2.01	0	1.01	0.58	0	1.01	0	0	0	0	0	0	2.03	0	0	0	1	0	1.01	0	3.92	0
CL10840Contig1	0	0	0	0	0	7	2.42	1	4	4	1	2.38	2	2	4	3.12	3	1	9.6	2	7	7.2	3	4	1.14	2.33	7.38	3	6.07	3.57
CL10841Contig1	0	0	1	4	1	22	18	15	29	49	99	154	73	98	168	122	85	43	119	138	117	78	44	96	153	54	53	7	96	119
CL10842Contig1	0	0	0	0	2	1	3	2	1	4	3	2	0	7	2	2	1	0	0	0	3	1	0	0	2	0	1	0	1	1
CL10842Contig2	0	1.75	0	0	8.7	5.5	7.79	0	8.9	11.45	15.1	2.73	0	6.01	0	22.76	9.28	2.92	5.63	24.44	14.01	14.74	6.83	20.14	21.53	12.21	19.51	2.76	9.66	0
CL10842Contig3	5	10.25	16	8	1.3	13.7	9.83	19.23	5.81	31.91	13.85	19.79	20.51	21.47	19.12	70.85	45.37	40.49	48.27	75.46	93.42	23.63	92.25	45.45	90.66	54.64	66.85	58.24	75.51	101.74
CL10843Contig1	864.71	2292.06	1862.63	1565.29	1623.48	234.49	190.27	102.07	275.25	136.93	199.94	286.83	171.01	214.09	218.83	167.12	115.43	81.7	206.03	192.45	275.54	220.9	161.93	179.73	204.54	296.54	163.39	117.19	209.23	266.56
CL10843Contig2	1443.29	2267.94	2425.37	2282.71	1677.52	509.51	457.73	377.93	530.75	391.07	544.06	611.17	424.99	556.91	473.17	386.88	427.57	238.3	340.97	402.55	533.46	398.1	332.07	362.27	484.46	471.46	495.61	349.81	536.77	489.44
CL10844Contig1	5	3	1	5	6	19	19	21	14	8	6	5	12	8	4	6	9	8	8	9	14	8	8	4	10	8	20	9	14	7
CL10845Contig1	3.84	2	0	1	3	24.7	25	22.62	22.43	18.65	24.52	18	17	14.41	22	13.76	5.44	3.96	7	8	17	12	9.33	6.35	14.65	9.64	2.45	7.72	14	10.52
CL10846Contig1	12	1	5	3	2	52	27	44	38	50	39	41	32	44	46	137	94	70	109	149	379	109	235	210	304	237	218	218	272	280
CL10847Contig1	0	0	1	0	0	8	6	7	7	10	5	9	11	10	11	18	20	9	15	15	33	14	25	21	27	25	37	23	21	26
CL10848Contig1	11	2	6	2	1	8.6	5.39	3.34	21.8	9.81	9.07	8.36	10.37	12.61	10.26	11.64	6.53	14.88	4.1	14.08	10.34	6.5	9.2	1.69	12.44	14.68	13.34	6.62	10.06	10.48
CL10848Contig2	0	3	0	0	1	10.4	8.61	19.66	9.2	12.19	11.93	9.64	11.63	12.39	11.74	14.36	14.47	8.12	15.9	13.92	16.66	10.5	5.8	8.31	8.56	14.32	21.66	11.38	9.94	7.52
CL10849Contig1	19	11	23	22	22.79	111.06	43.11	82.84	80.95	126.8	142	177	104.17	142.96	142.81	211.13	212	144.58	122.87	149.67	372.43	127.93	132.98	237.82	173.48	116.16	306.96	81.17	151.17	186.46
CL10849Contig2	0	0	0	0	6.21	8.94	2.82	3.16	22.05	3.2	0	0	5.75	6.04	9.19	2.87	0	9.31	3.24	11.13	38.57	0	35.83	31.18	15.13	26.77	30.04	6.65	6.49	17.22
CL1084Contig1	0	0	0	0	0	0	0	0	0	0	0	0	0	0	0	0	0	0	0	0	0	0	0	0	0	0	0	0	0	0
CL1084Contig2	1545	1228	1254	1484	1355	898	768	854	909	817	919	988	1042	1015	833	1054	1108	1082	1141	923	707	926	923	975	732	793	810	931	869	591
CL10850Contig1	398	553	534	567	522	353	315	211	314	259	440	433	410	358	468	562	347	318	401	494	844	446	527	550	530	694	685	641	799	640
CL10851Contig1	0	9.54	14.15	2.75	8.49	0.41	4.17	3.97	0	0	7.65	4.84	7.17	14	3.29	0	1.63	2.16	0	13.96	21.71	0	12.46	16.97	17.88	51.57	34.92	72.97	77.37	22.34
CL10851Contig2	0	0	0	1.49	0	2.7	6.83	4.03	4	8.41	5.35	2.16	0	0	3.81	0	3.88	6.99	9.87	7.04	8.6	9.68	1.54	5.66	1.49	0	4.65	4.45	7.97	0
CL10852Contig1	0	0	0	2.35	3.84	6.76	0	7.75	16.96	13.91	24.32	16.19	26.83	49.84	65.42	23.45	55.83	5.77	59.69	42.16	81.92	0	35.63	34.4	15.78	19.15	29.84	32.94	54.06	41.78
CL10852Contig2	0	3.47	0	0	0	21.36	8.02	11.1	12.5	26.93	62.24	43.4	18.67	64.16	94.12	51.6	26.91	19.78	43.81	78.96	89.46	37.28	19.14	52.23	92.23	98.66	66.66	45.89	42.21	76.25
CL10853Contig1	1	0	0	0	0	4	10	9	13	35	14	28	16	24	22	9	10	2	15	18	19	8	5	3	8	6	7	3	10	20
CL10854Contig1	0	0	1	0	0	0	0	0	5	2	3	2	0	3	4	0	0	1	1	3	4	0	2	1	3	8	1	0	2	4
CL10854Contig2	2.43	6.22	3	1	2.55	31.79	65.16	37.26	47.96	62.79	36.36	40.81	42.72	27.13	50.21	9.53	20.64	10.46	20.5	21.83	14.26	24.36	9.97	10.58	5.02	10	4.25	1	2	8.95
CL10855Contig1	11.27	47.97	15.67	13.96	5.17	27.61	28.39	8.14	36.45	12.14	68.72	38.98	41.77	36.44	48.57	25.99	4.34	0	15.01	31.68	16.6	7.35	11.48	22.66	14.12	0	23.28	0	25.35	35.11
CL10856Contig1	2.02	0	0	0	0.98	14.6	3.6	10.46	3.67	17.58	16.1	6.52	17.08	12.81	20.74	11.23	18.44	6.43	15.43	30.92	187.68	17.23	31.06	56.11	34.72	83.13	92.34	15.65	57.4	154.27
CL10857Contig1	301	168	150	190	168	92	82	98	105	78	82	88	88	98	83	122	122	84	108	111	160	93	96	142	124	174	167	114	135	124
CL10858Contig1	1216.85	2381.25	2468.34	2469.72	1656.9	2413.86	1898.1	1440.37	1992.32	589.47	1831.5	1751.25	1050.68	1475.3	1283.79	1261.3	590.07	426.84	749.24	911.33	524.36	1223.45	536.48	485.59	774.09	438.21	339.08	55.15	738.05	541.57
CL10859Contig1	0	0	0	0	0	15	8	8	17	26	17	16	10	17	11	13	22	7	6	10	24	9	18	22	17	18	27	21	20	27
CL1085Contig1	17	19	20	18	23	21	16	6	23	34	36	41	40	49	39	54	45	26	57	47	73	53	47	53	45	73	41	34	91	71
CL10860Contig1	0	0	2	0	6	9	7	6	11	7	17	35	10	24	15	32	21	4	34	27	17	12	13	18	14	8	6	13	31	14
CL10861Contig1	33	42.69	36.04	27.89	57	72.44	72.03	77.31	96.22	58.18	14.06	72	31.83	37.68	66.03	62.06	39.29	25.46	9.81	39.98	39.87	17.77	49.26	62	59	51	48.45	67	68.91	42.56
CL10862Contig1	56.6	60.25	72.89	81.93	57.62	53.87	62.45	51.02	50.96	68.65	86.67	85.12	88.25	84.29	61.62	74.1	71.84	35.73	83.85	72.63	57.34	62.48	61.72	75.74	96.99	41.27	42.77	42.46	73.52	36.92
CL10863Contig1	0	0	0	0	0	15.07	21.23	12.45	19.62	32.62	18.05	6	17.32	29.09	6.8	5.85	8.98	9.1	3.51	11.66	10.78	3.2	9.41	10.52	7.99	11.11	13.08	0	3.06	0
CL10864Contig1	1	6	4	3	1	17	10	7	23	13	10	17	8	9	19	1	3	3	8	5	23	9	4	0	5	2	5	1	3	18
CL10865Contig1	0	0	0	0	0	3	10	3	6	2	2	4	1	4	4	5	10	3	7	2	12	9	15	6	3	14	13	1	13	14
CL10866Contig1	33	16	18	18	14	50	41	33	41	90	178	161	113	159	126	98	87	85	64	78	71	120	59	48	53	91	75	73	71	62
CL10867Contig1	959	644	564	702	864	1461	1458	1706	1374	1689	1352	1313	1567	1245	1307	1261	1431	1950	1464	1259	1406	1470	1717	1607	1315	1448	1474	1574	1338	1195
CL10868Contig1	278	397	360	304	337	34	32	10	24	17	16	15	15	20	26	10	12	7	13	16	8	18	11	10	22	3	12	1	12	24
CL10869Contig1	0	0	1	0	0	22	51	50	28	23	23	12	22	21	18	9	7	10	10	10	2	8	2	4	0	7	0	4	2	4
CL1086Contig1	428.93	853.54	602.62	640.18	693.56	7.6	35.19	41.91	34.98	24.45	23.77	46.22	14.15	34.31	87.21	31.25	21.79	4.24	69.27	46.08	83.39	31.38	26.66	52.15	39.86	14.63	39.18	9.78	0	70.36
CL1086Contig2	62.44	0	11.31	42.51	6.56	9.51	10.24	0	10.43	7.95	8.81	7.54	12.93	6.17	20.13	10.17	1.92	8.31	11.36	9.28	30.89	0	15.23	22.67	9.72	24.63	28.66	5.15	20.85	21.8
CL1086Contig3	76.62	152.26	207.48	180.76	104.26	23.15	12.86	0	0	12.9	19.7	25.69	15.09	15.63	34.69	48.75	44.58	14.7	13.87	51.71	74.16	10.59	16.85	43.39	52.46	33.25	29.28	32.44	40.07	64.95
CL1086Contig4	219.81	141.36	77.27	103.76	143.55	74.58	29.74	23.09	81.02	85.55	114.5	137.77	116.55	93.34	51.92	57.79	74.87	77.78	68.3	38.94	111.39	94.25	71.6	59.6	87.51	143.17	116.92	100.09	174.68	91.8
CL10870Contig1	26.46	18.91	15.96	20.22	17.92	146.57	123.33	134.86	126.96	89.16	73.66	76.08	70.35	73.17	75.16	110.62	107.31	93.35	98.74	95.96	240.05	83.94	168.06	144.57	170.28	245.61	351.51	353.96	397.93	207.87
CL10871Contig1	0	1	1	0	2	13	7	7	4	9	52	120	46	95	122	153	88	22	57	167	224	78	61	70	148	161	125	49	84	170
CL10872Contig1	5	2	3	1	7	0	4	4.99	1.37	0	0	2	2.52	0	0	2.81	0	4.7	6.97	3.76	4.38	2.58	1.98	1.35	0	6.19	10.43	16.04	4.66	4.22
CL10873Contig1	0	0	1	3	0	65	45	87	58	74	81	49	61	48	61	41	69	65	81	74	77	62	82	99	59	117	107	141	65	108
CL10874Contig1	143	178	184	134	99	370	242	197	332	158	160	166	154	189	122	72	87	39	92	67	55	129	55	35	43	49	82	86	162	42
CL10875Contig1	0	0	0	0	0	5	0	1	15	3	2	6	0	4	4	4	3	0	2	9	14	2	2	0	3	5	1	1	2	6
CL10876Contig1	140	79	87	101	58	129	103	103	149	152	137	144	130	154	138	108	142	95	109	127	101	114	99	90	113	67	106	96	90	96
CL10877Contig1	1876.2	4108.73	3195.79	3167.77	2660.54	905.31	683.41	370.58	1010.21	482.24	752.84	782.87	427.6	642.13	924.24	649.47	436.05	147.13	368.23	685.03	416.06	478.53	261.89	423.02	583.6	302.58	357.38	88.13	359.79	477.58
CL10877Contig2	374.69	71.22	908.66	661.3	280.86	0	71.03	127.8	230.52	147.92	155.96	108.38	66.98	2.57	111.16	116.26	49.66	0	164.68	111.49	199.36	100.86	60.8	137.06	77.31	66.07	26.06	12.52	41.71	31.6
CL10878Contig1	0	0	0	0	0	11	10	6	10	8	20	41	19	27	41	11	11	1	19	18	82	17	5	6	21	34	23	1	43	59
CL10879Contig1	0	0	0	0	0	0	0	0	2	8	0	7	3	4	2	2	2	0	2	4	12	3	0	1	5	10	8	0	10	15
CL1087Contig1	4113	2691	2517	3201	3569	1053	1146	1245	1180	1101	861	872	982	869	847	879	942	984	968	858	954	990	1026	1095	853	1025	1101	1145	907	928
CL1087Contig2	4	18	98	134	10	247	308	362	290	1108	6145	6510	7062	6512	5845	28972	23807	24168	25966	22984	63977	21466	50206	45418	48754	62074	59735	56332	51634	54530
CL10880Contig1	180.35	162.65	154.71	204.61	190.79	53	21.64	37	27.69	46	130.16	125.14	171.2	138.99	186.06	205	76.6	86	135.06	193.98	70.18	132.97	35.35	0	116	14.38	92	66.25	42.76	100.75
CL10880Contig2	53.65	50.35	63.29	9.39	66.21	0	21.36	0	21.31	0	22.84	48.86	21.8	17.01	15.94	28	70.4	0	18.94	18.02	48.82	24.03	74.65	70	0	79.62	0	37.75	43.24	16.25
CL10881Contig1	813.18	1468.54	1718.15	1580.43	1412.42	446.86	373.38	446.73	458.27	404.79	475.58	467.48	303.08	337.11	384.89	452.13	374.14	241.05	356.82	392.11	387.03	352.28	299.65	382.79	388.7	380.64	326.5	230.23	327.15	431.74
CL10882Contig1	1	0	0	0	1	19	17	13	20	27	47.5	40	49.81	35.61	42.34	56	61.63	46	60.5	50	78.82	34	60	48	47.39	77.91	98.53	83	85.82	60.46
CL10883Contig1	290	262	276	329	268	214	228	226	225	260	435	388	456	402	446	608	460	360	535	646	484	471	547	609	581	402	386	429	503	439
CL10884Contig1	3	13	19	4	3	13	7	0	21	12	7	5	0	12	15	5	2	4	12	10	22	6	1	0	7	22	5	3	9	21
CL10885Contig1	0	0	1	0	0	23	37	33	13	32	28	24	27	17	13	47	63	51	46	36	138	50	74	99	60	134	150	121	105	115
CL10886Contig1	0	0	0	0	0	0	1	0	1	0	0	4	2	5	0	2	3	0	0	0	4	1	1	1	5	4	2	3	0	1
CL10886Contig2	0	0	0	0	0	1	2	0	1	5	0	4	1	4	3	3	3	0	0	2	6	0	1	0	1	0	0	1	2	1
CL10887Contig1	16	117	128	72	108	0	4	0	0	1	2	0	0	3	5	3	2	0	1	2	60	5	4	1	6	30	25	2	39	57
CL10888Contig1	26	17	11	18	30	75	88	91	107	74	67	108	97	102	112	70	70	58	77	78	85	79	60	56	60	81	82	91	82	69
CL10889Contig1	1	1	9	4	2	11	7	2	13	5	3	8	4	3	3	3	3	1	3	4	12	5	3	2	2	4	3	4	2	10
CL1088Contig1	332.71	291.3	194.46	220.07	177.95	158.84	121.87	89.1	170.71	163.8	84.02	96.25	69.73	92.28	123.18	70.09	27.26	21.59	30.1	58.95	72.81	70.92	10.71	40.04	26.86	45.54	102.66	46.47	63.77	57.21
CL1088Contig2	431.78	491.45	513.99	424.78	555.66	177.83	134.19	100.78	174.6	114.07	275.02	331.43	132.86	193.62	315.66	178.54	99.32	34	123.88	213.82	108.24	167.22	46.17	82.27	113.36	61.87	52.36	23.59	88.63	123.68
CL1088Contig3	1366.01	1891.55	1633.59	1746.48	1424.83	812.43	744.61	820.25	910.86	742.82	680.7	770.35	818.08	655.8	574.91	534.15	589.57	425.23	585.26	501.21	404.4	617.41	487.56	451.2	411.28	460.22	431.79	417.84	408.93	402.02
CL1088Contig4	61.47	83.69	76.16	109.67	76.55	157.45	85.44	22.66	158.35	43.39	118.29	93.92	93.36	219.52	134.81	57.64	48.76	0	46.17	74.53	88.76	92.64	60.94	38.85	41.27	24.61	23.17	3.52	93.66	68.95
CL10890Contig1	815.74	1700.62	1837.58	1538.37	1606.66	2496.58	1969.81	1688.35	3043.39	1424.97	1500.9	2283.31	1445.92	1509.47	2402.11	1523.87	1096.92	609.72	1023.05	1545.05	1060.62	1366.61	698.51	795.09	1196.11	691.17	462.79	176.51	641.83	1000.83
CL10891Contig1	0	0	0	0	0	0	0	1.07	0	0	10.43	13.28	4	7.38	6.17	7.11	2.03	0	3.06	18.29	48.69	4.02	1.01	2.03	11.1	12.05	9.08	0	9.04	22.24
CL10892Contig1	23	31	28	17	24	60	90	74	105	65	169	129	156	118	107	104	85	55	69	93	54	74	79	81	76	92	69	89	96	76
CL10893Contig1	4	1	1	6	5	3	4	0	4	5	4	7	3	11	10	3	8	1	6	10	12	3	4	6	10	11	5	1	5	12
CL10894Contig1	0	0	0	0	0	3	0	0	9	3	2	6	0	2	5	2	0	0	2	7	24	2	0	1	4	8	6	0	4	12
CL10895Contig1	0	0	0	0	1	66	61	83	78	37	32	36	25	30	27	16	7	10	13	12	23	22	10	0	8	5	7	6	15	12
CL10896Contig1	6831	14084	12511	12042	10208	1741	1692	1387	2014	1144	1119	1433	909	1213	1365	977	807	610	906	957	1010	1004	790	864	1026	786	765	525	793	883
CL10897Contig1	1	2	0	2	1	16	4	8	19	20	16	19	19	15	6	25	30	19	18	6	148	57	126	179	57	182	170	146	190	90
CL10898Contig1	0	0	1	1	0	0	0	0	1	1	3	0	1	2	1	13	6	9	15	7	43	2	11	26	16	22	26	12	16	30
CL10899Contig1	0	0	0	0	0	0	0	0	0	0	3	2	1	0	3	2	0	2	2	1	1	1	0	0	0	1	1	0	2	4
CL1089Contig1	779.17	867.15	757.82	782.39	887.36	106.97	86.85	69.72	101.5	80.66	149.34	139.15	123.45	149.6	130.95	158.98	174.02	106.7	177.55	167.94	191.51	149.12	161.74	156.27	146.09	165.18	201.78	145.24	198.91	166.56
CL1089Contig2	4.7	0	0	3.95	9.99	7.31	10.5	11.46	6.97	0	0	0	6.07	7.26	4.96	25.69	26.1	47	17.44	8.35	98.88	0	61.19	65.99	60.66	105.94	62.24	94.02	121.22	116.79
CL108Contig1	4116.18	2609.29	2847.45	3241.81	2248.29	1548.1	1488.28	1635.74	1610.08	1443	1333.12	922.49	1244.24	1090	727.1	881.97	1109.05	1170.09	1177.02	710.56	1273.01	1209.53	1206.42	1179.92	902.04	1506.74	1430.71	1708.44	1322.67	1124.55
CL108Contig2	27.62	61.43	67.22	61.76	45.3	3.39	20.08	10.5	0	13.09	0	29.73	10.52	4.44	87.26	63.07	2.12	0	3.61	61.13	6.49	0	0	7.3	25.32	0	0	0	2.92	0
CL108Contig3	118.06	0	51.03	96.86	16.09	40.48	20.26	41.47	8.2	32.82	259.72	278.36	343.05	280.81	284.07	852.69	639.65	391.96	690.4	789.57	2110.18	512.34	979.16	977.29	1573.85	1173.44	1133.88	904.04	1116.09	1630.01
CL108Contig4	455	583	483	533	471	116	136	92	136	99	165	209	123	153	135	234	241	136	244	283	866	262	401	494	486	763	677	402	579	739
CL108Contig5	101.94	128	100.5	80.68	92.84	199.53	237.79	232.82	206.51	392.49	859.27	692	806.32	628.38	599.2	875.39	736.02	793.57	751.12	718.77	724.43	886.08	786.78	866.81	553.17	928.66	934.27	1088.99	678.15	612.3
CL108Contig6	0	0	0	0	0	86.44	113.96	18.61	119.2	298.74	349.2	471.25	419.2	492.38	276.85	71.9	40.15	22.04	55.75	25.88	26.83	179.2	38.51	23.2	29.19	15.94	25.75	24.28	20.31	5.56
CL108Contig7	0	72.82	89.7	14.51	47.93	524.02	563.29	335.19	558.43	323.64	1180.58	1116.3	789.3	1081.27	1065.58	1268.16	678.16	340.38	862.99	1135.34	744.47	783.61	489.46	411.49	618.43	632.83	634.79	393.22	590.61	665.13
CL108Contig8	0	0	0	0	0	5	3.51	2.85	2	2.64	4.51	2.57	9.04	8.7	1.64	4.07	0	0	3.07	4.11	11.39	6.15	2.95	2.68	5	8.33	7.73	7.2	9.56	6.61
CL108Contig9	4	5	11	4	5	4	6	8	8	1	0	6	0	5	2	1	2	0	0	2	3	0	0	5	3	1	2	2	3	2
CL10900Contig1	1	1	5	0	1	70	77	96	103	253	139	160	107	204	111	76	135	102	97	63	284	151	184	252	168	244	407	400	216	224
CL10901Contig1	1	2	1	0	1	4	9	5	10	4	7	8	3	5	4	6	1	0	9	7	3	4	1	1	3	2	5	1	2	4
CL10902Contig1	0	0	0	0	0	4	1	1	6	3	5	4	1	3	5	3	4	0	2	1	2	0	0	0	2	6	0	2	3	4
CL10903Contig1	4	2	0	1	0	1	0	0	1	0	8	6	5	3	5	9	18	3	14	15	42	6	15	11	16	25	22	3	30	28
CL10904Contig1	260	178	163	152	297	179	180	207	142	223	232	208	217	152	192	210	251	289	187	202	189	205	222	200	205	237	240	239	165	211
CL10905Contig1	1110	3050	2986	2286	2492	596	501	362	620	333	854	965	624	868	762	704	458	200	564	614	355	613	284	310	332	181	220	131	550	319
CL10906Contig1	15	21	14	19	23	0	0	0	0	0	0	0	0	0	0	8	4	4	6	6	43	9	32	42	28	46	31	29	38	38
CL10907Contig1	14	15	6	18	10	6	6	7	12	7	4	5	2	2	2	6	7	0	4	5	8	4	5	0	5	3	4	2	4	9
CL10908Contig1	0	0	0	0	0	3	1	2	3	2	6	10	10	15	1	19	20	13	16	15	20	7	16	17	11	20	16	19	13	15
CL10909Contig1	2	0	1	0	0	1	0	0	1	0	2	3	0	3	10	10	5	1	5	9	28	2	4	6	27	8	5	0	4	22
CL1090Contig1	17	18	22	26	23	10	5	8	8	7	12	7	11	8	15	8	10	2	13	14	33	12	18	14	15	25	23	30	33	37
CL10910Contig1	1	0	2	3	0	21.87	18.58	8.09	17.64	18.07	20	17.31	28	27.48	11.56	28.84	34.99	25.9	19.45	17.66	38.18	28.16	29.69	26.35	19	34.35	33.87	45	36.15	20.44
CL10911Contig1	141.76	46.34	67.05	77.43	52.68	46.99	45.05	57.36	31.96	63.01	28.73	53.34	55.17	30.61	28.63	36.52	49.42	71.16	29.69	26.14	94.01	45.67	50.69	86.54	47.14	96.66	111.17	132.18	75.68	69.16
CL10912Contig1	315.06	247.36	290.97	303.8	221.94	24.66	24.51	17.24	20.73	19.54	37.86	30.78	45.63	54.87	36.58	47.75	49.31	54.69	44.39	43.57	34.87	32.61	34.66	36.42	36.01	38.21	38.04	51.66	48.14	34.94
CL10913Contig1	2507	1550	1747	2029	2081	1911	1927	2301	2015	1935	2444	2013	2351	2026	1940	1760	1856	2054	1924	1673	1389	2126	1686	1893	1356	1306	1384	1732	1429	1261
CL10914Contig1	14	8	13	13	11	3	4	0	1	1	2	3	3	1	3	0	3	1	0	1	1	1	2	0	2	0	2	3	7	4
CL10915Contig1	0	0	0	0	0	26	23	24	21	23	7	4	12	13	12	5	8	10	11	4	5	3	8	10	8	9	5	3	8	5
CL10916Contig1	94	185	527	1188	66	64027	101055	93284	121402	152626	131752	147218	115124	136044	105544	180674	269305	146702	180306	142729	172774	142038	186482	238775	182396	180682	196372	153531	149478	142711
CL10917Contig1	0	0	0	0	0	7.51	7.63	0	5.21	0	0	6.24	0	0	0	8.01	5.65	0	1.04	0	7.19	9.1	30.26	8.35	0	68.31	57.29	0	11.28	44.18
CL10918Contig1	22	9	12	7	12	250	210	218	264	237	648	609	686	596	652	355	359	314	395	364	414	553	389	366	338	387	383	377	355	309
CL10919Contig1	5	3	3	7	9	11	5	11	10	13	31	17	27	29	19	18	32	26	26	17	8	19	5	11	11	25	15	18	22.75	23
CL1091Contig1	313	233	233	251	279	468	449	418	435	305	380	390	396	343	318	332	275	230	259	305	261	299	256	296	291	225	286	264	259	223
CL10920Contig1	17	9	7	14	18	99	100	132	97	80	76	81	89	95	81	86	87	94	88	75	87	82	82	92	76	93	76	86	99	80
CL10921Contig1	0	0	5	2	0	10	18	6	13	11	11	16	6	19	8	6	11	8	6	17	46	13	10	9	17	22	12	4	13	27
CL10922Contig1	484.86	375.39	254.96	293.32	294.6	1330.95	716.7	274.5	514.28	138.19	1205.77	915.66	0	1190.79	967.05	488.3	0	356.85	141.06	633.84	517.02	442.1	298.38	0	728.09	0	0	0	191.64	399.91
CL10923Contig1	5	0	0	7	5	134.37	242.99	233.76	224.04	473.7	703	710.1	301.11	705.55	538.59	917.18	787.68	822.48	694.56	498.84	393.62	525.14	614.03	535.71	193.9	331.12	295.28	207.28	631.05	517.33
CL10924Contig1	0	0	1.32	0	0	4.02	22.3	5.15	9.17	17	8.69	13.51	10.38	17.49	26.54	20.64	5.62	7.5	19.92	15.81	35.34	9.66	3.28	16.66	7.42	29.99	28.57	4.77	23.66	18.92
CL10925Contig1	3	3	11	2	5	101	115	112	108	53	91	106	101	119	85	156	136	102	116	110	178	87	97	57	113	137	120	138	173	146
CL10926Contig1	1	3	0	3	3.5	3	0	0	0	3	6.81	4	1.25	11.24	2.41	1	3	1.39	2.41	2	1	5	0	0	0	3	2	0	2	2
CL10927Contig1	0	0	1	0	0	5	1	3	0	0	3	14	3	7	7	15	8	3	5	10	134	9	25	22	57	59	51	15	46	107
CL10928Contig1	278	624	408	416	414	1104	950	738	1161	667	1098	1228	745	1083	1310	859	612	301	733	838	530	823	417	479	506	384	388	313	614	476
CL10929Contig1	20	6	1	3	2	36	41	69	12	70	21	21	36	14	28	31	26	77	43	30	46	23	47	33	49	38	53	40	33	56
CL1092Contig1	0	0	0	4.8	0	0	0	0	0	0	0	0	0	0	0	0	0	0	0	0	0	0	0	0	0	0	0	0	0	0
CL1092Contig2	428.23	415.26	418.22	446.74	580.07	571.51	581.79	566.68	644.77	525.71	743.9	716.81	795.54	693.65	736.62	595.6	487.75	475.67	580.21	571.56	573.74	660.74	469.09	528	466.65	548.2	483.75	591.7	606.39	525.58
CL10930Contig1	13	15	21	22	18	6	3	0	2	2	9	10	3	6	25	12	4	0	4	20	6	6	2	7	19	8	2	2	6	12
CL10931Contig1	183.68	237.89	222.78	167.29	100.39	91.42	48.08	24.53	111.32	41.38	89.84	91.53	30.22	64.05	69.66	73.48	47.45	0	45.32	55.5	126.02	29.96	15.84	32.86	110.25	48.27	43.93	0	61.42	93.79
CL10932Contig1	0	0	0	0	0	23	29	22	37	30	32	17	17	10	24	12	10	10	9	14	12	20	9	6	15	4	3	12	0	3
CL10933Contig1	423	768	839	659	474	819	932	713	1187	852	1011	1097	751	1051	861	775	731	482	712	721	846	912	673	727	805	731	725	507	861	837
CL10934Contig1	0	0	0	0	0	1.07	3	5	1	13	8.39	6.58	10	6.97	2.49	3.78	1	7	3	4.96	6	3.68	7	3	2	2.14	3	5	5	4.26
CL10935Contig1	23.51	0	9.45	9.46	0	23.1	32.83	19	32.48	13.8	13.5	4.68	4.74	4.53	4.74	0	4.75	0	4.74	4.68	0	4.73	0	4.75	9.5	4.74	4.74	9.51	4.74	4.61
CL10936Contig1	0	3.32	0	0	6.52	9.52	5.92	11.88	9	6	6	11	8.7	8.92	11.95	18	9.57	13	10.99	14	7.83	14	15.61	9.45	9.63	7	17.1	11	15	6.06
CL10937Contig1	0	0	3.11	0.82	0	7.82	18.48	7.92	25.66	7.7	0	0	5.17	21.7	27.31	4.97	0	0	22.27	9.09	40.53	2.53	0	7.93	22.48	16.41	2.76	0	13.55	21.39
CL10938Contig1	2	1	7	8	0	219	228	239	267	175	137	135	162	139	63	107	146	104	120	83	327	189	267	284	164	393	428	437	302	249
CL10939Contig1	101.72	75.52	72.05	78.85	60.03	110.33	157.12	141.1	145.57	121.54	199.06	163.97	174.28	235.61	162.11	160.98	177.92	204.13	188.7	184.11	237.23	139.72	140.28	250.26	163.4	175.24	220.06	133.83	235.95	148.54
CL1093Contig1	3	10	1	7	4	3	1	1	1	5	9	21	9	13	13	38	22.96	4.26	17	28	101.68	12	24	41	70.74	51.44	52	18	52	74.67
CL10940Contig1	1199.24	4019.35	4203.65	2960.28	2647.34	695.75	806.87	518.68	1135.98	931.49	896.62	1045.33	449.22	884.96	1016.58	654.13	550.55	111.69	475.19	751.48	661.65	593.12	282.97	367.5	575.89	381.65	367.43	0.01	380.96	546.52
CL10940Contig2	64.76	295.65	192.35	211.72	165.66	84.25	56.13	48.32	64.02	114.51	55.38	152.67	117.78	115.04	150.42	80.87	38.45	47.31	81.81	51.52	68.35	80.88	46.03	91.5	109.11	71.35	36.57	108.99	134.04	138.48
CL10941Contig1	1	1	0	4	6	30	20	12	84	1	29	50	12	10	46	9	7	0	6	12	23	23	5	10	28	24	4	0	8	41
CL10942Contig1	0	0	0	1	1	53.23	66.83	57.2	96.58	251.72	185.91	217.75	196.38	131.64	175.99	109.48	59.63	91.96	63.36	91.37	101.78	149.83	58.39	71.91	55.1	89.17	84.12	111.65	153.25	127.78
CL10942Contig2	0	0	0	0	0	75.77	78.17	36.8	48.42	60.28	108.09	74.25	95.62	94.36	123.01	38.52	43.37	17.04	63.64	52.63	46.22	58.17	93.61	41.09	93.9	39.83	32.88	29.35	28.75	29.22
CL10943Contig1	38.18	26.8	43.24	33.92	22.84	31.86	10	26.45	9.19	19.88	6	7	13	22.23	11.56	1	8	8	4	6	6	12	7.19	5	7	13	8.83	7	14	4
CL10943Contig2	4.82	3.2	12.76	6.08	6.16	20.14	19	15.55	17.81	12.12	4	18	18	12.77	14.44	2	4	6	4	5	7	8	14.81	4	3	8	11.17	7	6	2
CL10944Contig1	0	0	1	0	0	1	1	0	3	1	2	10	2	7	10	16	6	1	18	23	27	6	2	8	14	20	17	5	16	14
CL10945Contig1	12	2	1	8	3	1	5	4	3	4	5	13	9	7	1	4	13	24	11	7	23	12	18	18	19	29	35	44	25	15
CL10946Contig1	30	29	35	36	33	181	148	152	176	189	368	340	351	321	265	247	296	282	282	226	233	305	213	189	174	244	247	325	264	190
CL10947Contig1	0	0	0	0	0	2	0	2	4	4	6	3	3	4	5	8	6	6	8	5	18	5	1	7	7	10	17	13	8	9
CL10948Contig1	0	0	0	0	1	0	0	0	0	1	2	4	0	6	6	6	4	1	1	6	8	1	1	2	9	1	3	0	3	3
CL10948Contig2	1	3	4	7	1	4	3	10	8	21	251	224	274	270	276	1325	798	596	1126	1217	2971	692	1568	1205	2213	1871	1877	1626	1974	2214
CL10949Contig1	0	0	0	2.95	0	101.24	123.56	97.54	90.38	121.03	98.99	73.93	71.04	119.86	105.63	123.55	119.83	64.75	90.87	132.43	240.1	105.15	155.41	142.94	139.45	161.51	225.37	147.52	145.62	202.95
CL1094Contig1	311.48	404.12	401.75	382.19	436.28	230.25	148.98	0	127.24	112.02	745.79	609.85	500.9	654.23	457.67	201.34	709	139.89	161.64	279.6	317.89	311.9	0	214.13	326.15	214.41	219.18	0	730.13	149.07
CL1094Contig2	973.43	1410.85	1173.8	1270	1091.9	432.59	276.99	467.94	627.27	504.82	308.73	612.46	562.21	696.34	654.71	630.52	505.01	377.91	346.95	588.71	300.74	406.32	0	395.31	334.7	116	139.93	0	0	461.52
CL1094Contig3	6.65	17.74	25.2	18.73	16.29	94.11	66.18	71.99	79.14	113	109.72	82.7	54.2	33.48	50.67	98.73	108.66	129.23	140.24	128.34	183.03	44.93	107.52	98.33	93.71	70.14	147.04	54.83	85.2	68.57
CL10950Contig1	0	1	1	5	5	22.66	18	22	20	7	24.46	21	18.37	8.4	25.78	16.56	9.65	8	14	15	5.26	11.51	6.58	6	16	6.74	10.23	9	13	9
CL10951Contig1	2805.23	5300.46	5011.18	4705.59	4014.56	1582.6	1259.27	531.76	1838.61	880.08	1914.63	1803.86	669.35	1860.69	1963.3	979.34	1239.09	189.57	317.76	952.1	489.86	1358.83	678.86	426.04	530.97	158.48	71.81	0	101.37	306.65
CL10951Contig2	438.77	844.54	782.82	377.41	1067.44	2255.4	1663.73	1850.24	2466.39	2011.92	2608.37	2885.14	2860.65	2293.31	2194.7	1917.66	1341.91	1421.43	2265.24	1704.9	1708.14	2286.17	1464.14	2163.96	1664.03	2174.52	1962.19	1550	1832.63	1651.35
CL10952Contig1	0	0	0	0	0	0	2	1	3	1	1	2	2	4	3	1	2	0	4	1	9	4	0	2	4	1	4	0	2	4
CL10952Contig2	0	0	0	0	0	2	5	1	1	6	6	5	1	3	5	1	2	1	4	2	2	3	1	0	0	1	2	0	1	2
CL10953Contig1	0	1	0	6	1	4	4	8	12.83	67.14	302.03	304.45	329.45	315.17	277.56	594.8	713.94	470.83	636.58	559.91	956	469	827.91	1057.43	784.26	981.82	969.37	902.51	914.31	879.77
CL10954Contig1	578	588	530	580	615	374	286	315	337	254	222	236	253	211	231	206	253	274	287	242	115	200	236	237	188	167	142	151	135	130
CL10955Contig1	1936.83	4687.59	5709.88	4386.8	3904.84	636.44	535.29	316.27	638.53	316.05	539.21	847.71	280.41	471.66	614.43	527.84	407.66	196.28	354.97	740.75	340.37	375.66	141.26	338.35	562.03	211.96	106.6	118.85	191.51	296.06
CL10956Contig1	0	0	0	2	0	7	6	12	20	10	18	11	11	20	12	10	13	4	11	10	14	11	9	8	8	7	7	11	20	15
CL10957Contig1	8	12	4	13	18	0	0	0	0	0	0	3	0	1	1	5	0	0	2	7	27	2	1	2	16	18	5	0	7	28
CL10958Contig1	0	0	0	0	0	25.91	13.67	7.04	7.77	38.6	133.34	133.9	138.25	85.14	296.7	146.21	55.37	0	96.68	127.24	55.8	30.11	35.74	34.48	46.14	69.26	68.01	46.01	28.38	105.16
CL10959Contig1	493	299	363	394	419	10	15	9	12	6	8	15	11	13	15	9	5	5	8	12	6	5	3	4	12	5	5	1	5	7
CL1095Contig1	21	33	37	30	37	50	64	67	90	59	211	266	131	196	243	201	100	60	158	215	78	155	128	124	124	88	89	77	141	103
CL10960Contig1	0	0	17.16	0	0	0	0	0	55.48	0	0	0	0	17.41	0	0	0	0	16.48	0	0	0	11.48	0	33.8	0	7.8	0	0	39.12
CL10961Contig1	0	0	0	0	0	0	2	0	0	0	6	11	7	13	12	15	18	0	14	27	10	12	3	4	5	7	3	0	13	5
CL10962Contig1	3646	7809	7414	6764	6117	705	601	400	789	384	727	729	583	770	726	486	337	142	429	463	231	562	214	248	240	196	190	83	301	207
CL10963Contig1	1	0	0	1	1	32	30	26	45	28	25	30	39	23	18	21	24	36	17	14	4	10	14	4	9	10	3	6	9	5
CL10964Contig1	0	0	0	0	0	13	10	3	19	12	4	4	1	7	19	10	5	4	9	20	31	13	31	23	36	23	36	23	44	33
CL10965Contig1	0	0	0	0	0	8	6	10	26	24	8	13	15	14	18	9	6	5	11	10	22	15	2	2	8	16	21	5	7	15
CL10966Contig1	1592.34	7674.4	7947.39	4778.31	3756.76	1306.53	1424.53	603.64	1979.69	529.05	1247.08	1121.11	801.57	928.88	671.45	1088.01	679.67	260.02	568.53	812.13	560.5	1058.42	492.69	535.59	735.78	491.48	624.97	19.38	999.93	536.21
CL10967Contig1	0	0	0	0	0	1	3	0	0	4	0	0	2	1	1	0	1	0	1	4	1	1	0	1	3	4	1	0	1	2
CL10967Contig2	0	0	1	0	0	7	11.12	1.64	3	12.8	9	14.74	8.56	16.43	1	2.8	17.65	6.72	8	3.77	2.99	7.4	2.95	6.99	5.36	3.56	4.55	4.5	3	2
CL10968Contig1	8	3	1	9	2	59	59	55	70	58	40	39	52	35	56	64	63	53	65	51	153	47	105	141	98	161	154	95	105	134
CL10969Contig1	7	204	255	99	98	85	66	30	142	55	120	196	38	110	226	134	46	4	25	122	90	74	16	23	92	32	25	1	48	120
CL1096Contig1	79.79	112.34	78.64	94.57	66.09	378.17	237.99	223.75	386.59	273.26	463.42	569.07	475.89	618.81	498.07	589.94	453.13	308.79	530.2	422.68	793.39	513.98	534.55	590.59	569.77	631.68	599.59	357.08	854.11	741.99
CL10970Contig1	4	0	0	0	0	0	0	0	0	1	22	22	20	14	20	49	48	35	52	49	33	17	32	46	54	52	63	21	36	32
CL10971Contig1	2077.82	1787.53	1585.78	1862.54	1581.75	358.93	319.46	329.39	291.34	256.67	409.83	272.59	398.47	253.09	177.77	292.46	259.4	280.92	278.05	315.75	95.64	325.79	214.79	289.58	184.09	148.18	214.1	141.87	208.08	223.78
CL10972Contig1	9	9	18	11	6	6.8	1	1	0	0	0	1.55	0	4	5.29	3	2	0	1	0	3.41	2.42	1.75	0	1	0	2.3	0	2	3
CL10973Contig1	0	1	1.97	6	1	21	17.55	5	9.7	21.54	24	24	13	25.19	29	35	24	12.94	19	25	17.25	11	11.78	10	11	17	18	11	13	11
CL10974Contig1	414	547	591	490.06	426.9	1160.26	1092.17	904.95	1356.55	745.01	923.86	1184.24	838.87	1141.76	923.93	848.06	782.78	493.99	935.45	689.38	337.31	942.5	485.13	551.93	390.53	369.32	481.52	347.19	717.08	434.85
CL10974Contig2	0	0	0	39.94	10.1	205.74	180.83	87.05	193.45	243.99	326.14	251.76	210.13	259.24	130.07	102.94	80.22	71.01	104.55	139.62	138.69	83.5	81.87	13.07	47.47	91.68	17.48	20.81	81.92	59.15
CL10975Contig1	0	0	0	0	0	4.48	0	0	0	0	2.04	0	0	0	0	0	0	4.16	2.71	0	0	0	0	4.37	0	4.3	3.88	4.28	0	0
CL10976Contig1	0	1	1	3	0	33	20	24	23	18	78	80	91	78	79	188	162	135	145	165	246	117	193	175	156	205	191	257	272	190
CL10977Contig1	3408	3318	3093	3150	2646	664	721	578	736	420	606	501	547	516	451	601	507	457	544	515	446	524	512	542	409	430	419	349	458	426
CL10978Contig1	14	20	9	9	26	2	5	3	2	8	43	46	38	46	37	61	39	19	57	60	85	48	33	66	78	54	42	15	40	52
CL10979Contig1	4.5	6.08	32.59	21.73	9.6	357.08	259.24	333.74	331.94	279.62	246.07	239.43	287.46	269.28	135.13	279.14	442.45	229.8	366.2	233.9	585.92	316.32	535.41	566.21	351.44	638.23	699.55	469.25	580.17	456.86
CL10979Contig2	35.75	48.27	54.48	37.99	37.05	265.02	305.05	143.06	385.08	170.56	315.53	333.45	223.45	379.14	379.3	248.1	105.56	32.36	155.85	180.28	313.97	238.35	78.76	157.39	202.78	180.8	132.03	67.72	193.4	255.55
CL1097Contig1	67	83	110	101	87	242.51	187.98	177.13	190.4	208.1	397	308.08	299.47	318.1	353.78	404.81	290.67	188.04	289.53	402.81	491.27	347.47	354.93	371.23	375	371.33	384.89	253.42	418.74	458.68
CL1097Contig2	176	204	196	231	221	120	129	104	127	138	246	243	182	211	208	149	171	148	172	136	117	200	161	174	119	146	106	128	171	127
CL10980Contig1	102.49	269.04	222.08	183.26	229.28	52.54	53.9	14.81	32.38	19.36	46.47	42.84	45.11	40.08	75.38	62.84	17.12	5.85	23.44	58.51	37.69	15.15	25.2	14.26	42.42	32.1	13.5	11.43	30.06	43.82
CL10981Contig1	0	2	0	0	0	0	0	0	4	2	6	7	1	2	12	9	3	1	1	10	28	5	1	3	10	5	2	0	5	20
CL10982Contig1	4	1	2	1	1	50	42	56	29	72	68	44	36	46	36	43	39	57	45	32	26	46	34	37	23	47	37	40	38	30
CL10983Contig1	0	0	0	0	1	3	10	2	6	12	4	8	9	6	10	5	9	12	3	8	7	7	3	7	10	6	11	3	4	8
CL10984Contig1	386.63	341.12	649.12	429.04	459.33	175.07	203.99	163.94	137.75	101.47	185.78	190.89	157.91	149.3	175.79	145.67	115.83	111.3	123.69	104.74	81.33	162.73	76.9	79.12	83.62	73.54	71.25	89.18	104.66	84.66
CL10985Contig1	0	0	7	0	7.62	37.29	9.73	0	18.76	31.3	23.85	29.12	22.7	4.98	16.35	19.86	0	0	17.33	57.53	14.57	42.81	0	0	51.36	10.07	0	0	3.96	8.9
CL10985Contig2	14	13	10	10	11.38	50.71	60.27	71	91.24	127.7	151.15	152.88	77.3	137.02	175.65	130.14	139	22	83.67	124.47	71.43	100.19	65	71	66.64	43.93	55	14	65.04	76.1
CL10986Contig1	0	4.89	0	0	7.76	202.04	211.82	241.62	311.05	185.17	148.44	169.37	151.47	180.8	145.56	72.94	144.36	43.65	102.31	93.26	138.99	102.29	96.82	93.44	80.15	130.38	216.93	198.12	287.4	155.16
CL10987Contig1	336.27	472.01	575.11	471.08	318.72	464.24	329.06	256.58	403.33	175.34	322.65	395.68	222.12	278.4	329.43	274.81	159.3	130.85	227.91	299.95	144.73	197.32	90.18	149.43	275.34	150.69	75.92	28.29	202.49	233.8
CL10988Contig1	23.62	8.66	9.76	22.04	26.42	29.26	27.86	21.89	10.19	13.91	47.31	13.07	12.57	16.25	21.23	6.34	8.67	25.76	11.27	11.28	15.31	23.51	15.75	14.74	2.67	26.97	22.94	12.24	38.43	12.64
CL10989Contig1	84.33	165.61	112.92	153.27	128.95	243.74	283.62	74.24	205.41	139.41	337.76	359.98	188.42	388.55	393.03	207.43	105.93	39.7	203.15	264.58	274.2	213.93	51.85	123.72	201.9	136.17	102.01	48.27	256.49	251.15
CL1098Contig1	1	2	2	2	5	5	8	2	2	8	5	7	1	7	1	7	3	0	2	0	3	3	5	3	0	1	1	0	1	3
CL1098Contig2	3.59	2.55	0	0	2.64	0	21.21	71.74	12.15	32.89	0	6.17	15.94	0	5.94	0	6.77	74.7	0	0	14.99	8.02	76.56	60.93	7.27	0	11.35	122.13	35.15	10.71
CL1098Contig3	124.79	244.98	243.14	195.83	163.96	80.34	109.87	90.53	127.05	107.88	82.88	127.98	124.36	141.96	106.25	62.05	61	94.73	88.42	75.57	126.19	112.69	100.82	133.39	83.69	76.47	110.86	122.54	141.54	86.21
CL1098Contig4	146.61	100.47	44.86	153.17	102.4	329.95	249.92	193.73	265.8	137.22	223.12	241.85	249.7	214.04	233.18	219.96	198.92	55.56	182.89	169.4	160.82	211.3	128.63	113.68	165.04	194.29	109.67	39.33	151.3	132.08
CL10990Contig1	249.05	112.56	128.05	194.34	130.27	332.85	288.46	312.97	377.42	521.52	193.41	273.52	180.33	171.69	201.02	281.43	345.62	326.02	368.12	294.97	290.74	183.72	311.41	237.82	243.24	328.25	212.38	246.25	205.52	124.74
CL10991Contig1	3674	2810	2936	3130	3788	4187	4620	4518	4554	4132	3896	4217	4701	4120	4003	2888	3034	3372	3201	2700	1656	3383	2348	2123	1684	1723	1713	2082	2074	1523
CL10992Contig1	15	36	30	42	32	205	185	98	229	99	310	296	179	253	311	381	254	85	311	397	699	339	310	444	530	607	489	222	440	653
CL10993Contig1	2.23	25.63	2.83	10.48	9.65	0	0	0	0	0	4.91	2.44	7	5.59	8.42	0	7.26	0	2.7	2.39	25.23	1.87	0	0	10.6	0	5.95	0	7.44	23.84
CL10993Contig2	9.77	17.37	15.17	10.52	5.22	5.05	0	0	3.36	7.99	0	9.31	0	13.44	17.83	20	10.7	2.78	20.85	24.6	18.86	8.13	6.76	11	30.54	0	7.13	0	36.25	22.56
CL10994Contig1	28.03	6.69	39.03	21.41	18.12	12.16	1.91	12.18	5.05	15.93	45.56	32.96	19.23	33.69	41.3	38.19	24.01	17.55	15.32	40.85	40.25	28.33	18.28	24.04	22.75	24.52	22.06	13.85	26.13	28.17
CL10995Contig1	0	1	1	1	0	47	23	21	22	27	27	34	31	33	18	18	15	13	17	13	18	26	10	9	10	15	14	21	15	9
CL10996Contig1	0	0	4.77	6.7	0	17.54	41.7	40.26	14.94	52.25	39.65	61.15	35.63	25.13	15.87	56.09	37.12	11.92	49.97	27.11	86.3	9.67	17.49	20.29	54.21	63.82	65.74	29.28	64.26	66.99
CL10996Contig2	7.77	2.75	0	2.3	1.94	32.82	10.3	22.71	18.29	10.73	22.35	23.68	29.85	28.27	27.17	14.38	41.19	16.56	28.98	28.01	109.13	31.98	27.02	9.62	7.82	91.18	62.26	50.44	79.82	79.31
CL10997Contig1	0	0	0	1	0	3	4	8	8	16	3	7	2	3	8	4	6	1	12	6	12	4	11	5	6	11	7	5	5	10
CL10998Contig1	0	1	1	2	0	9	22	19	18	21	17	14	11	15	17	28	32	16	34	32	32	25	35	24	32	26	33	21	27	31
CL10999Contig1	737	887	945	962	552	2209	2299	2331	2483	1456	1184	1185	1296	1247	628	665	803	893	891	492	377	1007	644	591	417	549	596	786	741	354
CL1099Contig1	0	0	0	0	0	0	0	0	0	9.98	15.69	61.75	9.56	17.02	42.89	51.08	0	9.76	0	9.14	90.41	18.88	0	9.74	8.21	38.24	20.49	0	18.75	53.17
CL1099Contig2	0	0	0	0	0	0	0	0	0	0	0	0	0	0	1	2	2	0	1	1	8	1	5	3	6	3	5	2	2	7
CL1099Contig3	0	18.53	23.24	12.01	12.68	35.02	53.75	50.91	77.8	139.32	1015.2	1107.54	657.54	940.43	705.83	2078.37	1245.23	584.15	1172.6	2030.12	1734.94	930.34	821.85	892.61	1153.83	1182.7	1085.79	716	1157.57	1137.42
CL1099Contig4	17.19	0	0	30.04	0	26.35	0	0	25.32	46.17	329.34	643.76	426.76	530.52	935.35	1163.1	237.47	17	308.57	911.05	219.94	399.78	73.69	40.65	592.47	34.14	79.93	0	140.02	300.43
CL109Contig1	19.57	79.02	105.86	62.83	147.77	92.53	27.7	18.7	31.84	20.78	48.94	131.43	42.25	66.16	28.69	41.74	20.58	24.47	30.09	24.77	4.89	53.61	0	11.43	13.4	18.48	8.64	0	0	11.64
CL109Contig2	0	0	0	0	0	90.9	70.4	104.1	81.68	79.88	69.04	94.85	86.17	62.88	60.77	49.28	69.67	31.89	68.48	39.68	23.52	74.41	55.02	51.28	32.24	32.8	35.96	39.84	38.22	20.78
CL109Contig3	117.62	75.37	65.03	94.04	70.44	382.51	435.09	760.71	448.32	519.85	248.77	183.27	261.95	263.65	166.04	160.85	225.69	189.79	168.29	196.39	223.76	222.12	228.23	206.01	162.09	231.25	251.96	193.23	128.63	148.64
CL109Contig4	663.12	135.84	177.62	365	246.92	243.84	255.47	285.89	266.82	328.56	219.07	194.52	263.65	246.98	140.14	186.58	239.78	178.46	270.91	145.7	261.58	296.16	294.72	309.81	208.36	309.24	254.34	279.07	307	223.7
CL109Contig5	0	0	0	0	0	17	17	18	13	13	13	7	16	14	6	9	17	6	8	3	12	12	6	10	4	13	19	11	10	15
CL109Contig6	0	0	2.92	1.48	0	37.02	27.11	20.85	57.79	52.75	40.92	36.97	12.54	37.55	43.76	11.79	11.81	3.89	18.76	11.83	87.22	41.06	17.12	14.56	28.03	39.26	44.4	18.07	29.28	42.29
CL109Contig7	0	2.88	0	0	0	196.65	185.61	253.91	259.39	253.01	160.33	107.46	130.21	123.28	111.18	54.03	86	88.55	78.15	60.93	138.09	83.95	55.62	50.24	58.99	83.75	50.16	58.6	63.04	50.21
CL109Contig8	238.58	201.48	226.53	397.43	175.52	984.81	816.69	669.44	621.87	755.1	569.68	588.08	544.12	426.57	282.35	425.99	486.39	423.15	382.38	387.19	299.15	507.64	345.58	447.31	340.89	312.07	407.9	332.48	297.94	276.5
CL109Contig9	1472.07	1599.24	1777.12	1543.1	1118.84	3003.44	2807.62	2279.43	2603.7	1749.23	3232.1	3152.54	3268.97	3196.86	1802.27	1991.85	1755.98	1398.66	2056.08	1189.3	839.3	2438.25	1445.66	1193.62	693.18	753.56	966.38	1187.88	2005.5	649.2
CL10Contig1	363.57	280.31	269.41	311.56	361.35	840.9	806.92	945.08	682.51	743.49	504.43	487.05	550.23	497.52	418.67	373.37	439.01	473.5	398.94	418.6	780.1	501.72	608.71	655	598.67	795.5	781.96	789.45	736.31	750.7
CL10Contig10	691	692	653	707	628	258	240	203.23	242	162	231	217	223	205	231.16	189.61	163.61	159.83	228.99	142	198.19	258.01	192.99	225.21	177.34	185.15	225.06	209.9	182.99	195.03
CL10Contig11	92.69	150.82	157.04	159.05	152.98	229.4	138.37	104.96	99.25	157.66	503.52	466.25	325.12	523.85	309.29	339.23	345.88	109	287.57	238.93	137.65	333.29	129.1	113.37	218.15	117.29	125.75	64.66	266.17	154.2
CL10Contig12	2	1	1	1	1	14	16	12	10	17	19	17	26	17	10	23	37	64	42	28	107	28	90	87	48	141	189	188	105	80
CL10Contig13	9893.14	13016.66	11641.4	11364.69	10196.47	10363.57	10316.99	8917.96	10500.19	5639.18	7432.48	6983.67	6504.11	6608.92	6441.4	4825.46	3734.86	3233.13	4153.8	4061.07	2205.64	5770.87	2852.74	3119.93	2954.7	2010.63	1957.36	1525.69	2601.98	2138.78
CL10Contig14	136.35	341.14	302.85	236.04	112.97	178	197.04	101.91	142.98	87.43	234.17	65.6	224.79	200.08	38.34	155.05	211.89	63.27	136.55	224.21	37.95	186.31	47.49	53.9	99.4	66.17	9.47	18.3	133.83	38.99
CL10Contig15	2625.92	2400.39	2549.1	2581.31	2190.05	349.86	306.31	320.19	353.82	342.43	359.46	455.96	442.63	410.96	290.65	477.25	550.74	465.71	471.27	438.58	554.28	419.86	595.3	604.49	527.14	534.2	614.08	502.78	519.53	381.82
CL10Contig16	3.47	8.67	16.97	13.16	22.88	287.33	218.6	112.81	290.61	303.57	323.28	418.37	203.73	365.21	464.25	276.13	148.85	12.25	190.73	304.19	387.4	225.06	109.5	107.7	289.06	162.61	118.8	4.13	118.1	254.45
CL10Contig17	17.66	7.44	13.04	23.94	5.13	25.66	27.59	26.57	34.46	54.11	16.36	41.1	45.61	21.57	36.75	43.13	74.16	54.68	74.86	31.93	188.19	82	96.02	113.83	120.47	223.26	237.76	195.81	178.75	162.47
CL10Contig18	1723.18	1259.55	1239.34	1446.67	1494.49	983.73	975.06	1041.18	941.89	1057.3	1218.84	1294	1448.16	1198.03	1057.85	1381.9	1609.03	1719.2	1576.33	1206.91	2076.11	1418.58	1878.92	1692.16	1200.65	1863.64	2029.84	2197.73	1979.28	1441.88
CL10Contig19	12.26	163.32	283.01	61.77	56.91	147.13	180.81	121.7	258.26	140.45	138.64	157.01	176.12	103.65	56.47	124.43	133.76	73.18	138	97.36	197.7	104.62	155.5	117.01	155.8	142.23	123.31	66.3	119.7	74.64
CL10Contig2	93.45	28.65	10.23	23.97	13.79	216.81	189.27	206.34	165.67	94.9	183.23	135.78	150.4	153.55	55.52	100.09	163.1	178.02	142.05	75.7	131.35	144.22	209.11	168.44	106.56	181.49	116.26	171.96	123.73	98.85
CL10Contig20	2	3.37	3.47	3.66	1.22	9.3	8.44	5.33	4.03	5.76	5.94	6.53	11.31	11.23	11.13	136.2	137.48	252.02	133.81	64.78	456.42	183.74	638.36	607.71	167.99	974.56	1086.5	1317.5	738.2	348.51
CL10Contig21	45	50.01	66.03	46.78	50	159.53	90.45	81.1	170.24	115.01	683.27	740.16	524.1	634.36	651.71	1589.39	1213.94	465.39	1293.18	1443.33	801.24	860.64	1134.95	1577.64	1538.09	810.75	770.65	419.64	974.86	830
CL10Contig22	123	1.39	14.51	20.06	6.66	400.8	399.97	573.83	348.03	784.69	744.11	603.46	886.8	722.42	550.31	755.2	1253.36	1253.12	1111.01	985.43	1428.2	894.49	1215.31	1228.04	893.5	1612.46	1776.49	1420.56	1175.44	1361.85
CL10Contig23	643.16	1282.39	1091.36	1207.93	711	558.02	424.66	310.17	712.47	190.68	390.7	649.21	108.3	379.25	578.08	373.78	98.09	61.9	196.62	333.61	359.43	287.33	97.5	183.23	366.58	173.54	114.63	37.51	191.5	411.21
CL10Contig24	654.79	908.44	1109.72	1020.88	1005.19	366.94	340.51	224.63	529.57	596.71	446.74	523.47	437.14	505.78	531.1	531.2	559.97	275.43	458.21	606.26	572.13	496.72	479.44	621.45	550.13	507.59	618.38	314.83	477.88	511.07
CL10Contig25	1831.75	1190.97	1026.34	1328.08	1023.64	675.2	599.13	739.32	595.19	533.42	745.22	600.18	750.08	580.8	415.71	600.48	820.51	805.43	852.85	580.47	620.84	675.56	937.71	801.39	661.8	609.34	710.73	827.17	502.03	510.26
CL10Contig26	1653.88	860.51	567.02	943.9	1072.08	270.16	123.84	249.69	273.09	238.75	248.07	239.38	100.72	158.13	229.24	203.82	52.99	103.06	242.4	140.8	94.95	143.14	129.77	61.14	77.82	75.56	44.63	0	0	68.42
CL10Contig27	0	0	2.06	1.03	0	86.79	73.61	92.14	59	36.64	28.94	33.11	19.27	9.85	7.27	8	14.9	18.29	12.16	0	0	20.99	0	0	0	4.82	6	9.16	0	0
CL10Contig28	64.83	16.1	17.46	53.89	8.71	53.03	36.24	77.25	54.5	57.35	109.24	92.78	124.77	108.29	56.78	139.68	260.71	313.18	285.66	118.02	293.13	155.34	307.81	302.58	196.47	295.1	325.55	333.02	251	171.16
CL10Contig29	74.95	30.31	45.71	51.64	20.16	137.35	87.13	233.97	69.91	137.11	43.02	13.07	85.92	20.99	47.08	57.26	98.38	95.94	35.11	0	87.23	71.9	178.86	132.03	35	167.84	176.81	234.83	159.21	19.69
CL10Contig3	166.54	13.82	14.17	75.41	21.13	35.36	65.9	93.27	77.09	163.62	50.23	28.35	82.96	24.83	3.58	87.24	188.9	152.46	139.33	85.45	132.85	110.15	117.11	155.71	44.57	137.54	229.84	212.96	153.16	118.6
CL10Contig30	32.74	27.36	32.55	29.41	34.24	41.94	28.06	25.07	54.68	40.94	79.01	64.95	50.29	67.39	40.05	128.59	90.52	53.61	99.51	115.85	296.53	143.78	231.34	297.64	159.61	502.79	522.8	431.56	420.3	308.88
CL10Contig31	1091	723.02	561.77	894.91	854.43	9652	10437	12991	7600	13300	10222	11347	14889.9	12193	10903	14898	19682	25501	18564	14573	17171	14384	20700	20764	14390	17479	20258	19397	14149	14105
CL10Contig32	8779.09	8960.02	8268.54	9466.85	7317.26	5468	5093.34	5320.04	6112.7	4265.53	4686.55	4437.62	4704.26	4638.54	3384.66	3727.97	3628.05	2943.14	3995.47	3349.28	2510.68	3928.51	2925.72	3076.6	2565.32	2583.84	2617.93	2284.5	2582.8	2290.64
CL10Contig4	91.46	26.98	53.37	46.85	85.05	414.53	420.2	444.92	431.65	571.52	522.79	558.45	685.74	585.72	461.89	548.85	689.19	471.42	574.75	499.02	526.12	513.78	480.48	511.01	448.54	569.25	317.96	471.32	610.84	459.16
CL10Contig5	511	970	1028	885	687	477	490	383	564	432.93	516	534	534	547	385	380	334	181	340	329	385	457	284	345	302	425.92	433	255	420	344
CL10Contig6	1542.96	1385.87	1351.98	1463.07	1397.74	338.32	312.09	402.45	377.26	391.64	384.94	211.9	209.72	184.58	210.58	93.55	122.37	156.49	67.29	196.81	85.2	276.9	132.77	80.4	130.28	109.37	137.75	119.22	148.37	108.74
CL10Contig7	2757.44	2500.09	2413.96	2619.51	2335.48	1120.33	1178.4	1089.01	1141.08	756.64	878.48	936.05	1109.18	871.96	619.27	764.68	817.94	749.62	912.04	673.76	521.34	877.53	709.65	750.69	472.53	661.54	692.41	666.82	844.94	470.64
CL10Contig8	0	1.5	1.51	3.42	1.45	5.76	11.85	14.05	22.69	31.62	12.59	28.17	55.85	44.02	18.62	15.65	92.17	200.92	41.36	30.06	108.19	53.72	148.17	109.84	16.31	170.2	422	776.61	57.01	23.48
CL10Contig9	192.67	292.39	204.13	281.59	170.97	130.16	146.79	90.64	226.31	67.81	120.18	166.15	71.35	125.25	86.04	95.53	87.96	31.09	81.91	88.22	113.17	148.24	96.84	97.55	98.09	103.27	144.82	42.9	206.8	84.33
CL11000Contig1	0	0	0	0	0	9	4	6	8	13	12	35	10	29	10	16	10	7	17	21	12	18	13	11	9	10	10	4	10	10
CL11001Contig1	402	574	585	485	483	1143	1140	874	1403	853	1123	1118	711	915	1160	575	362	252	456	658	281	719	270	309	323	234	212	187	370	291
CL11002Contig1	1	0	0	0	0	9	6	3	13	7.99	3.53	19	10	3	7	6	8	2	8	3	18	9	4	2	11	10.84	13	7	5	14
CL11002Contig2	0	0	0	1	0	0	0	1	1	3	1	2	1	1	2	2	1	0	1	5	14	0	0	0	2	1	2	0	1	11
CL11003Contig1	0	0	1	2	0	0	1	0	5	1	1	1	1	2	0	2	1	0	1	2	6	1	0	0	0	2	0	0	2	0
CL11003Contig2	5	2	4	7	2	8	1	4	5	11	11	7	4	5	15	10	13	2	6	4	3	7	3	8	2	7	16	1	4	8
CL11004Contig1	6	116	154	43	97	12	20	4	20	15	35	45	1	16	74	30	9	1	17	48	27	19	0	8	32	11	4	0	7	47
CL11005Contig1	390	265	270	297	402	2450	2513	2690	2824	2482	2941	3049	3439	3047	2704	2441	2706	2461	2740	2260	1985	2851	2407	2402	1885	1712	1732	2596	2300	1491
CL11006Contig1	8	8	17	3	7	3	3	6	17	12	7	3	3	3	9	6	1	0	2	8	4	2	0	0	3	1	2	0	6	1
CL11007Contig1	0	4.83	9.23	14.78	4.3	3.67	6.5	7	0	1	23.46	10.67	15.65	5.09	13.05	55.08	74.51	46.87	30.7	52.27	67.62	38.03	53.27	70.29	41.52	69.34	68.46	46.62	58.84	37.44
CL11007Contig2	14	24.8	21.65	19.22	17.7	2.33	0	0	5.64	0	24.47	18.63	22.28	34.91	33.7	74.43	34.58	19.17	57.14	98.85	57.6	49.53	51.41	79.91	74.2	17.84	17.35	28.37	70.51	63.41
CL11008Contig1	4	2	3	3	1	8	5	3	2	4	4	12	8	9	12	7	3	10	11	9	27	3	10	11	25	16	14	8	14	22
CL11009Contig1	1	0	3	6	1	85	27	29	44	78	293	372	345	330	330	322	308	198	283	264	484	356	360	297	326	580	564	387	484	442
CL1100Contig1	55	12	45	31.78	9	1958.07	1572.57	1666.09	1545.36	1382.05	1610.3	1576.19	1863.52	1620.72	1401.23	985.9	913.2	741.28	1190.53	899.81	570.25	1386.12	803.61	560.37	448.91	495.81	603.89	869.97	1406.49	496.74
CL11010Contig1	72.49	278.87	174.52	195.39	149.09	306.43	225.82	143.8	346.44	286.94	448.45	604.2	315.04	416.72	530.94	591.87	454.05	329.85	552.71	542.76	828.61	613.26	583.78	650.08	707.75	790.37	637.04	410.7	764.22	821.24
CL11010Contig2	73.51	51.13	22.48	80.61	32.91	131.57	122.18	121.2	178.56	182.06	262.55	241.8	314.96	457.28	162.06	232.13	233.95	136.15	224.29	224.24	540.39	315.74	328.22	394.92	364.25	393.63	434.96	314.3	414.78	409.76
CL11011Contig1	3	3	5	3	3	120	68	32	100	30	96	162	69	111	108	42	29	15	41	45	28	75	18	20	22	18	20	3	66	25
CL11012Contig1	0	0	0	0	0	0	0	3	6	6.19	5.15	2.91	9.5	0	3.33	44.59	27.12	11.39	16.81	8.35	28.75	7.58	0	16.58	6.9	23.94	3.56	4.5	29.26	25.75
CL11012Contig2	0	1	0	2	2	4	0	0	0	10.81	18.85	19.09	3.5	21	23.67	37.41	12.88	34.61	34.19	45.65	36.25	34.42	41	34.42	27.1	69.06	63.44	42.5	58.74	37.25
CL11013Contig1	91	151	127	114	119	158	180	142	175	246	824	996	706	844	602	1247	1488	857	1222	519	326	813	630	724	277	242	366	238	568	367
CL11014Contig1	0	0	0	5	0	13	9.03	1.05	7.23	9	6	11	2	5	8	3	5	2	2.69	3	2	3.03	0	0	2	1	1	0	7	0
CL11015Contig1	0	0	0	0	0	2	6	4	8	9	5	11	2	7	4	8	10	4	10	5	15	13	7	5	15	6	16	4	13	5
CL11016Contig1	0	0	0	0	0	19	7	9	12	25	59	53	71	47	43	65	61	58	57	41	24	49	38	35	24	10	40	24	56	20
CL11017Contig1	6	3	1	9	5	3	6	6	2	3	1	2	3	4	13	2	1	0	1	3	8	0	0	1	2	3	0	0	8	0
CL11018Contig1	6	4	4	6	0	4	14	5	11	11	20	7	15	15	7	29	30	25	12	21	19	18	16	32	24	20	20	13	8	13
CL11019Contig1	527.48	662.01	546.95	677.01	667.28	63.34	72.7	45.67	75.12	99.18	89.66	117.48	92.75	115.7	115.19	182.03	162.87	149.72	161.74	145.62	345.37	114.36	250.28	246.27	218.32	369.08	319	185.8	271.95	261.13
CL11019Contig2	0	51.32	0	12.4	3.38	11.59	0	3.21	8.54	0	33.77	17.52	25.39	0	0	37.84	30.12	4.85	14.92	9.31	33.16	27.15	31.66	32.17	8.42	24.78	63.53	138.03	63.38	49.47
CL1101Contig1	55.21	16.83	12.86	17.58	29.58	173.37	284.48	306.77	167.88	223.03	84.07	71.86	90.48	66.35	80.51	77.6	114.53	105.47	103.51	66.56	94.43	80.49	97.03	94.35	63.49	116.49	78.27	169.13	92.04	65.43
CL1101Contig2	190.79	234.17	227.14	239.42	255.42	31.63	23.52	15.23	29.12	12.97	26.93	52.14	36.52	30.65	30.49	29.4	22.47	29.53	24.49	35.44	17.57	29.51	12.97	23.65	16.51	16.51	11.73	5.87	27.96	17.57
CL11020Contig1	26	30	18	15	11	9	17	13	11	16	35	38	28	18	24	51	60	65	60	47	165	57	119	102	80	163	185	163	165	167
CL11021Contig1	13.62	6.42	12	8.93	5.53	35	40.67	40.4	17	46.41	49.05	31.59	36.96	41.27	23.71	65.68	69.26	60.81	54.75	48.34	86.24	47.67	62.74	77.04	84.23	66.38	53.95	70.22	59.35	81.79
CL11022Contig1	2.05	4	4.64	1	3	13	3.09	2	18	6.91	11	8.97	8	4.66	39	4	2	4	6	25	38	7.82	0	4	12	10	6	0	10	34
CL11023Contig1	0	0	8	2	0	3	4	0	4	4	5	3	4	11	4	5	11	8	5	6	26	9	10	11	11	20	27	20	26	17
CL11024Contig1	1.44	6	4	7	0	262.51	302.65	215	314.69	216.47	231.26	308.36	241.48	277.57	272.51	233.37	169.25	88.17	212.5	214.41	223.53	258.97	188.7	187.39	198.25	178.12	152.02	121	185.36	201.17
CL11025Contig1	346.57	1241.79	851.72	668.55	592.06	161.99	39.17	172.85	47.15	129.73	69.53	73.45	63.84	0	57.24	77.37	132.59	106.68	28.14	127.49	120.38	102.29	81.29	75.4	86.01	149.84	58.69	54.14	144.9	98
CL11025Contig2	85.84	74.21	171.74	210.58	60.65	64.5	95.28	109.52	82.33	27.27	70.31	74.3	67.87	80.13	12.97	69.34	13.94	0	67.35	17.93	171.79	68.26	39.73	46.88	38.08	41.11	175.4	113.35	121	123.87
CL11025Contig3	819.59	924.99	1350.55	1144.87	902.29	515.51	504.55	206.63	619.52	298	392.16	460.25	277.29	459.87	383.79	262.29	223.47	122.32	317.5	221.58	127.83	276.45	148.98	177.71	189.91	165.05	128.91	78.51	184.1	203.13
CL11026Contig1	0	0	0	0	0	4	0	1	3	2	2	1	0	3	3	0	1	1	0	1	1	1	3	5	1	3	1	0	1	1
CL11026Contig2	0	0	4.51	0	0	25.46	32.2	33.42	48.98	76.22	15.02	26.97	4.94	12.62	28.93	26.54	29.46	25.78	29.23	46.25	32.06	47.26	55.42	25.16	71.05	24.52	28.77	37.79	43.82	48.54
CL11027Contig1	4	8	10	7	3	656	646	646	741	566	729	810	868	916	480	399	467	432	535	254	296	616	476	410	312	405	517	588	565	346
CL11028Contig1	0	0	0	0	0	1	0	6	1	0	1	6	4	2	0	1	1	0	3	0	1	2	1	0	2	5	2	0	5	4
CL11028Contig2	0	0	0	0	0	0	0	0	0	0	1	0	1	0	1	0	0	0	0	0	1	0	0	0	2	1	0	0	1	0
CL11028Contig3	0	0	0	0	0	0	1	0	0	1	4	2	0	4	1	1.29	0	4	3.24	0	0	0	0	0	3	1	1.38	3	5.53	0
CL11029Contig1	946	760	766	802	909	141	144	159	139	156	194	240	266	253	235	301	231	240	302	260	296	266	294	282	257	262	260	315	268	257
CL1102Contig1	0	0	1	0	0	8.16	5.93	2.45	5.43	10.38	16.62	11.44	4.38	9.49	15.23	14.68	8.08	9.6	11.16	16.43	43.17	10.28	10.74	4.16	20.44	16.86	5.79	2.23	12.61	18.74
CL1102Contig2	0	0	0	0	0	0	0.45	0	0	0	0	2.56	0	0	0.33	0	0	0	0	0	0	0	0	0	0	0	0	0	0	0
CL1102Contig3	0	0	0	2	0	104.66	65.44	45.01	98.5	66.4	75.61	78.65	39.57	71.53	57.34	33.72	28.05	24.19	45.39	49.45	26.88	44.43	15	25	33.05	21.47	26.56	12	26.47	29.65
CL1102Contig4	0	0	2	2	0	27.03	22.11	21.76	53.62	30.86	57.15	64.35	45.96	35.36	46.42	48.89	41.15	17.04	16.74	57.24	55.23	23.48	27.33	47.21	44.09	51.11	51.14	18.9	65.9	84.82
CL11030Contig1	135	66	118	120	157	17	20	18	20	20	66	60	46	45	38	48	32	40	42	36	71	51	57	71	32	40	51	64	52	41
CL11031Contig1	0	0	0	0	0	3	0	1	3	0	1	4	1	1	0	3	7	11	12	11	16	3	12	9	6	25	18	18	17	20
CL11032Contig1	27	10	20	13	25	25	19	23	24	23	29	15	29	24	6	11	24	26	16	11	48	32	24	27	23	51	72	84	46	46
CL11033Contig1	542	395	367	418	518	1553	1597	1936	1378	1324	1039	951	1047	868	902	549	722	868	635	537	414	788	495	535	446	436	473	455	390	371
CL11034Contig1	0	1	0	1	0	30	20	11	17	24	22	25	14	15	27	22	6	6	13	13	29	8	8	1	19	22	9	6	8	4
CL11035Contig1	0	2	2	0	8	44.71	64.2	23.05	59.4	55.22	63.65	93.03	47.13	81.11	80.98	119	41.27	33.11	84.83	96.51	140.75	58.37	80.6	93.44	103.68	106.72	93.92	42.06	105.99	141.65
CL11036Contig1	0	2	0	0	0	12.86	0	0	0	4.43	4.64	13.62	9.5	2.24	3.98	18.89	22.52	25.93	14.53	14.08	43.78	36.84	27.84	35.53	29.01	66.41	46.27	44.15	29.73	22.1
CL11037Contig1	0	0	0	0	1	6	13	8	12	34	20.25	22	13	13	23	11	16	4	7	12	11	15	6	4	6	16	15	3	14	18
CL11038Contig1	2050	1982	1836	1987	1918	425	345	314	343	406	516	469	507	485	450	662	457	442	604	572	687	589	576	654	586	624	638	679	750	636
CL11039Contig1	0	0	1	0	0	0	2	1	3	3	51	34	30	23.7	46.44	123.13	121.35	131.62	124.05	115.03	806.09	113.68	293.29	347.76	395.55	535.48	523.04	314.2	343.86	599.53
CL1103Contig1	11	27	12	14	10	5	9	6	13	4	25	32	24	16	22	62	49	18	49	51	115	30	22	57	88	75	53	37	53	124
CL11040Contig1	4	1	0	0	0	56	61	64	79	68	54	24	45	53	46	28	41	59	43	27	46	46	40	26	36	59	50	37	35	21
CL11040Contig2	0	0	0	0	0	4	4	2	3	4	3	1	1	5	3	3	2	0	2	3	3	2	2	0	2	5	1	2	3	6
CL11041Contig1	0	5	4	1	2	30	29	33	29	9	72	69	51	59	46	145	141	80	102	73	126	68	69	105	160	122	113	23	60	137
CL11042Contig1	753.35	1391.65	1829.25	1258.5	1169.13	1490.06	1455.14	1062.53	1423.65	899.59	841.62	821.27	688.34	772.06	841.97	851.89	913.74	637.2	951.01	713.01	668.9	778.43	821.84	963.78	606.44	618.2	608.53	553	717.02	501.43
CL11043Contig1	3003	6466	6169	5738	4604	1849	1918	1532	2192	1190	2081	1996	1469	1688	1567	1443	1127	949	1377	1397	1166	1612	1044	1119	1311	1082	1079	744	1293	1185
CL11044Contig1	0	0	5	0	9	30.55	41.08	36.52	63.84	21.62	47.74	30.64	23.91	20.06	25.26	64.04	21.91	62.27	82.86	71.69	175.48	51.82	25.01	96.73	59.47	153.95	97.44	18.72	75.02	151.55
CL11045Contig1	0	0	0	0	0	2	0	2	0	0	0	1	2	5	2.58	1.31	0	0	1.97	1.13	1.44	0	0	0	0	1.29	2	0	4.69	0
CL11045Contig2	1	0	0	0	0	5	3	0	7	4	3	7	3	4	14.42	4.69	15	2	2.03	10.87	14.56	2	2	4	3	4.71	3	1	3.31	3
CL11046Contig1	12.63	2.74	25.45	15.42	2.73	58.43	61.85	30.66	58.46	45.36	55.2	57.15	53.43	31.3	35.65	24.89	74.03	44.24	20.1	18.3	11.49	25.9	6.04	16.5	11.63	42.47	6.97	2.48	9.02	17.91
CL11047Contig1	181.92	137.96	89.8	117.72	131.3	70.78	74.58	148.14	40.04	88.66	87.87	125.94	124.97	138.84	86.32	44.1	32.19	108.09	48.32	31.01	61.26	108.59	44.58	62.85	27.38	58.35	72.52	27.91	46.86	48.13
CL11048Contig1	9	5	3	4	0	2	0	2	8	1	9	33	7	19	36	18	6	0	3	31	26	13	2	3	9	18	6	1	8	18
CL11049Contig1	5.31	0	0	0	0	7.43	2.8	20.8	20.37	23.01	82.25	137.58	64.54	98.58	126.47	335.27	142.8	82.29	201.78	317.75	313.43	117.1	199.28	260.21	306.02	175.72	115.65	116.96	332.04	409.46
CL1104Contig1	372	318	304	324	431	245	202	172	233	210	367	350	280	378	377	205	113	62	147	194	249	253	138	155	198	185	175	158	168	203
CL11050Contig1	0	0	0	0	0	1	7	7	8	7	5	28	10	10	10	14	14	9	11	12	7	10	5	10	23	4	9	1	5	4
CL11051Contig1	0	0	0	0	0	32	30	4	56	54	12	23	7	20	33	10	4	1	8	23	12	8	3	3	5	4	4	0	3	12
CL11052Contig1	34	78	117	58	88	26	19	8	31	10	63	33	32	47	52	62	40	10	41	72	71	35	17	31	79	62	27	11	31	51
CL11053Contig1	0	0	0	0	0	11	4	1	3	9	14	20	9	16	23	18	9	10	11	18	42	7	7	11	21	33	32	6	21	39
CL11054Contig1	0	0	15.43	7	3.16	1	0	1	0	3	9.61	10	19	11	11	9	16	7.89	12	10	10	3.19	3	7	7	1.55	3	4	13	6.25
CL11055Contig1	4816	7465	7150	6902	5301	2213	1920	1641	2335	1070	1965	1804	1414	1672	1263	1097	938	767	1037	869	652	1430	682	779	768	681	691	522	806	708
CL11056Contig1	4	0	1	4.11	0	0	3.31	3.02	0	4.24	6.34	0	3.49	1.44	2.38	5.05	5.73	2.94	7.79	3.62	3.65	2.62	1.37	2.69	1.11	1.55	1.91	0	0	0
CL11056Contig2	0	2	6	1.89	3	29	15.69	15.98	22	7.76	19.66	13	19.51	20.56	17.62	4.95	8.27	7.06	7.21	2.38	8.35	6.38	6.63	1.31	9.89	7.45	7.09	10	5	3
CL11057Contig1	763	586	534	651	467	506	431	535	539	504	491	374	441	405	304	387	495	370	445	309	385	438	464	465	332	488	532	511	412	371
CL11058Contig1	1582.35	6528.18	6380.67	5385.82	4645.57	351.96	456.78	239.43	549.44	467.05	292.14	488.08	227.27	322.02	506.93	294.96	157.06	78.17	171.05	296.56	276.52	241.85	107.89	111.26	254.21	115	86.84	29.32	150.36	223.38
CL11059Contig1	0	0	0	0	0	20	18	13	27	15	17	8	6	13	38	12	4	1	7	11	11	8	8	7	9	4	3	0	12	11
CL1105Contig1	894	908	920	880	866	604	515	406	701	435	716	722	651	666	638	629	551	469	617	574	438	618	471	457	436	425	399	349	566	434
CL11060Contig1	121.48	133.66	104.08	137.76	63.31	412.9	392.87	275.86	578.52	453.25	333.66	571.28	359.68	495.16	422.5	261.19	254.82	85.7	265.18	343.71	268.44	299.43	71.1	145.95	211.15	89.33	146.67	0	293.46	171.32
CL11060Contig2	16.14	38.3	91.78	41.79	66.05	136.59	221.13	161.21	229.46	472.52	408.86	272.73	244.6	333.42	214.54	197.59	312.83	162.24	213.32	151.92	221.87	238.93	203.75	215.41	223.89	349.81	257.69	214.55	163.21	257.98
CL11061Contig1	0	0	0	0	0	299.31	152.84	62.88	192.45	299.74	381.2	418.51	39.77	235.43	361.17	383.03	606.67	206.04	321.44	554.32	756.56	138	205.1	352.17	479.23	188.34	511.18	554.45	554.82	530.76
CL11061Contig2	2	5	9	7	3	1209.69	974.16	1147.12	1834.55	1010.26	1239.8	1253.49	1324.23	1304.57	1289.83	955.97	683.33	700.96	946.56	870.68	521.44	1306	874.9	857.83	729.77	984.66	612.82	383.55	670.18	706.24
CL11062Contig1	0	0	0	0	0	13	21	15	8	2	13	15	17	16	11	17	25	9	22	10	37	19	39	30	17	37	50	57	41	28
CL11063Contig1	14.3	3.17	0	0	13.5	6.21	0	15	0	8.31	6	5	0	0	2.98	5	7	7	8	2.63	0	4.32	2	0.29	0	4	2	9	0.39	1
CL11063Contig2	0	0	1.31	0	0	3	4.07	1	5.61	4.4	6	5	8.91	11.94	9.66	1	4	0	3	3.6	1	1	0	0	1	1	2	0	0	3
CL11064Contig1	2536	1699	1311	1582	1998	1204	1087	1193	1242	910	673	644	718	680	564	398	474	565	482	383	238	530	339	312	243	276	294	264	238	193
CL11065Contig1	830.93	1974.52	2050.63	1421.39	1623.39	319.6	208.7	140.29	366.55	123.14	187.46	275.58	174.3	201.9	309.25	222.25	128.83	90.32	151.49	232.34	248.24	182.5	60.21	171.04	176.32	169.98	103.2	20.08	141.99	167.93
CL11065Contig2	104.92	113.92	84.5	127.88	41.78	14.07	27.49	69.01	30.61	15.81	54.92	29.39	0	30.61	28.05	0	26.01	0	42.74	10.61	0	13.47	62.73	0	17.46	26.91	16.7	62.92	0	33.78
CL11066Contig1	0	0	0	0	0	0	0	0	0	0	17	9	17	15	23	5	2	5	6	4	24	11	5	6	22	12	16	18	5	21
CL11067Contig1	1364	2446	2174	2217	1520	1511	1429	1202	1700	986	1323	1458	1100	1296	1004	1333	1244	824	1242	1149	860	1103	843	909	866	796	793	601	905	833
CL11068Contig1	43	96	69	88	56	64	66	45	88	47	200	229	141	230	178	141	125	51	179	158	133	128	100	116	124	139	142	59	177	124
CL11069Contig1	0	15.21	0	12.76	7.09	13.08	30.12	23.08	34.47	18.06	53.68	6.3	0	0	27.41	12.9	20.88	4.09	0	16.1	0	0	0	0	8.93	0	0	0	0	0
CL1106Contig1	1096.82	1409.84	1487.13	1449.89	1182.36	9.87	16.14	9.93	25.78	8.41	36	25	26.08	25.93	37.2	66	81	44.01	52	83	107	61	58	62	84.49	81.56	109.06	81	119	106
CL11070Contig1	2506	2151	1944	2075	1931	1029	934	938	936	635	1452	1613	1588	1492	1212	1897	1670	1669	1904	1576	1185	1496	1639	1496	1212	1332	1279	1542	1698	1119
CL11071Contig1	17	17	18	18	11	121	105	96	109	116	90	101	120	92	94	95	76	82	85	71	80	89	80	99	46	84	95	60	90	64
CL11072Contig1	7.81	31.36	12.88	12.35	12.95	2	2	0	1	2	3.74	0	0	0	1	0	2	1	4.91	3.5	5.51	0	1.49	0	4.83	0	0	0	0	8.21
CL11072Contig2	46.19	50.64	36.12	29.65	39.05	0	0	1	1	3	1.26	0	3	0	6	3	0	2	1.09	2.5	12.49	2	3.51	7	2.17	4	4	5	10	4.79
CL11073Contig1	0	0	1	0	1	2	5	3	1	2	1	3	1	4	1	2	1	0	1	2	8	1	1	1	5	4	5	5	4	3
CL11073Contig2	0	0	0	0	0	3	3	5	5	5	4	1	5	9	3	7	7	21	16	12	18	3	16	8	4	18	23	10	16	19
CL11074Contig1	2	1	1	4	3	13	12	6	12	11	13	5	10	4	7	9	5	1	6	6	15	13	2	2	11	10	11	1	5	11
CL11075Contig1	285.92	330.4	288.96	314.49	295.32	122.43	158.19	112.11	212.26	201.13	95	119.04	119.93	148.25	129.22	178.37	103.69	46.85	144.37	177.94	290.02	130.65	101.02	152.8	198.8	224.69	174.52	81.24	132.21	257.49
CL11075Contig2	0	0	6.41	0	0	870.37	740.14	535.16	965.93	381.76	482.1	569.54	557.25	453.44	769.63	366.07	322.87	94.65	204.96	430.23	329.42	557.63	376.82	518.87	456.9	605.05	400.1	493.98	473.02	236.6
CL11076Contig1	0	0	0	0	0	3.45	0	0	4.36	5.13	0	2.96	4.21	0	1.97	0	0	0	1.49	1.64	4.92	0	0	0	0	5.44	5.86	0	0	2.64
CL11077Contig1	231	162	137	223	150	23	19	28	24	111	203	337	292	326	257	513	668	349	566	373	197	271	519	572	713	164	207	130	188	159
CL11078Contig1	401	524.56	548	479.63	494	67.13	92.24	103.93	130.49	106.71	55.02	59.47	65.07	65.22	41.29	59.55	68.13	51	68.94	55.2	85.4	59.29	55	32.54	60.87	78.09	69.78	48.82	88.09	73.6
CL11078Contig2	0	3.44	0	3.37	0	51.87	46.76	48.07	44.51	38.29	22.98	18.53	8.93	32.78	29.71	11.45	5.87	0	3.06	20.8	26.6	9.71	3	19.46	3.13	12.91	17.22	5.18	7.91	11.4
CL11079Contig1	721	883	861	870	625	2176	2183	1765	2383	1696	2678	2928	2394	2682	2071	2483	2150	1815	2631	1977	2243	2408	2074	2326	1986	2270	2365	1864	2610	2128
CL1107Contig1	0	0	0	1	0	3	13	2	4	5	9	9	0	5	8	8	7	3	9	14	11	9	6	4	4	5	6	2	14	12
CL1107Contig2	108.28	90	76	105	93	50.3	34.5	68.49	61.31	110.65	135.62	125.46	159.65	131.45	128.42	238.45	300.59	295.36	266.23	236.76	449.34	247.09	432.97	454.69	361.58	479.76	487.85	504.71	455.78	419.57
CL1107Contig3	431	257	324	318	438	298	346	311	236	382	430	397	459	391	403	437	472	459	414	425	389	426	451	421	353	408	423	515	375	349
CL11080Contig1	77	78	77	101	62	541	449	431	694	332	427	438	341	396	443	314	251	147	314	371	225	319	200	202	256	160	130	70	201	188
CL11081Contig1	1	1	1	3	2	15	8	36	6	40	17	8	17	10	7	21	27	63	22	18	31	18	27	33	31	33	53	56	20	52
CL11082Contig1	103.58	1294.83	1136.52	637.79	656.95	264.73	200.17	86.15	217.66	70.55	205.2	293.89	54.89	188.85	370.69	217.29	43.22	17.21	76.47	204.57	80.55	128.95	31.37	37.99	131.46	22.95	20.78	1.01	41.33	57.81
CL11082Contig2	2404.79	4992.65	4229.85	4074	2476.65	1580.54	1202.28	870.88	1766.79	1421.72	1587.26	1437.27	888.23	1295.79	1172.97	1024.61	710	584.91	877.83	777.48	623.67	951.26	473.78	641.91	473.2	585.68	550.96	447.2	829.41	718.53
CL11083Contig1	0	0	1	0	0	5	0	5	3	7	14	14	5	13	17	24	17	2	21	23	21	7	3	6	22	13	10	1	7	27
CL11084Contig1	35	48	28	50	25	340	334	259	379	244	528	410	389	415	411	520	476	307	405	342	584	475	434	520	403	608	611	397	449	480
CL11085Contig1	99.48	44.28	82.91	100.17	50.86	34.56	0	0	86.61	0	0	0	60.51	30.47	0	29.66	29.95	32.82	0	0	28.72	0	0	0	0	0	0	70.59	0	0
CL11086Contig1	0	0	0	0	0	2	8	1	3	2	7	1	4	3	5	8	8	8	8	11	33	8	7.31	29	27	10	26	21	10	20
CL11087Contig1	0	0	0	0	0	4	4	3	4	3	1	7	4	4	3	6	1	6	3	8	3	2	4	0	3	8	3	11	2	3
CL11088Contig1	2	3	4	7	0	362	334	339	486	231	289	250	252	216	297	284	261	130.18	240	260	195	231	158	187	182	133	107	69	137	204
CL11089Contig1	4	2	7	2	1	4	4	1	4	1	0	3	4	6	9	2	1	0	0	8	16	1	3	2	6	11	6	0	5	9
CL1108Contig1	0	0	0	0	0	6	1	2	4	1	3	2	4	4	2	10	11	14	6	4	13	9	2	0	5	5	2	4	5	6
CL1108Contig2	0	1	0	1	0	34	31	27	57	24	48	59	41	52	67	49	38	16	48	32	16	32	29	24	28	15	23	5	18	16
CL11090Contig1	0	0	1	0	0	11	8	18	9	15	3	5	5	8	1	5	9	8	9	9	6	4	10	11	2	9	18	18	19	7
CL11091Contig1	3188	3391	2813	3400	2770	663	703	691	744	530	1059	916	1031	901	766	1436	1148	896	1278	1022	722	893	826	836	791	776	808	818	791	664
CL11092Contig1	12	3	9	8	13	16	6	21	27	18	4	26	23	21	14	18	26	41	17	24	15	14	31	24	17	29	28	22	12	13
CL11093Contig1	0	0	0	0	0	0	0	0	0	0	3	2	0	1	1	4	2	1	1	3	12	2	4	2	2	8	7	3	4	6
CL11094Contig1	3	0	5	1	2	26	20	18	38	29	20	30	11	22	40	15	4	1	9	13	17	19	9	3	10	12	6	2	8	18
CL11095Contig1	20	9	7	9	1	6	9	17	11	5	16	17	16	15	10	7	11	18	14	7	13	14	19	18	10	11	16	25	12	14
CL11096Contig1	0	0	0	2	0	52	8	55	7	22	75	56	71	59	50	71	56	49	51	49	65	61	60	49	60	75	108	59	109	96
CL11097Contig1	2	2.41	1.3	3	2.34	6	4	0	5.67	1	7	6	4	3.88	8	6.55	1	0	2	6	12	3	7	5	4	20	10	3	4	12.18
CL11098Contig1	5	4	6	4	1	7	3	2	7	6	6	5	0	0	1	7	0	0	5	0	4	6	2	2	2	2	4	5	3	5
CL11099Contig1	0	0	0	0	1	3	4	5	11	6	4	3	4	2	9	1	4	4	3	4	5	0	3	3	3	2	2	5	6	10
CL1109Contig1	862	1170	1244	975	1289	103.94	71.47	66.11	133.52	165.12	411.83	396.58	323.3	425.24	406.83	444.69	332.4	213.87	452.75	350.33	185.37	354.75	269.46	245.88	154.43	148.44	148.4	101.15	482.86	193.94
CL110Contig1	171.56	142.26	178.88	175.37	118.1	1514.22	1123.35	1257.68	1727.84	1132.87	1109.74	1185.09	824.6	999.52	1197.76	975.27	780.19	490.53	834.74	981.87	1909.54	853.98	726.34	929.8	1281.39	1445.96	1211.82	398.64	726.37	1477.73
CL110Contig10	19.54	1	15.4	23.35	22.32	56.97	59	45.54	53.13	46.16	65.39	65.84	91.96	81.95	95.06	111.23	122.14	99.05	97.46	93.46	83.17	94.41	62.5	87.87	46.57	87.92	96.58	71.57	132.69	83.73
CL110Contig11	22.04	26.21	23.86	39.97	34.41	43.69	67.58	94.31	113.74	195.82	1160.03	951.81	1136.15	1022.76	582.15	781.89	1261	1215.88	1145.46	539.05	561.41	1088.15	1058.68	1116.75	298.35	650.07	895.86	915.35	968.6	526.51
CL110Contig12	0	2	5	3.08	5.99	73.84	72.76	63.5	68.86	109.7	82.97	85.85	91.15	119.14	124.94	154.66	159.24	120.75	157.71	189.78	119.46	101.36	96.9	116.86	88.39	102.09	98.59	83.57	153.16	127.07
CL110Contig13	0	0	0	0	0	0	1	0	5	0	0	0	0	0	1	0	3	0	1	0	0	0	0	0	0	0	0	0	0	0
CL110Contig2	104.51	84.32	135	118.83	102.66	4.25	4.39	2.4	13	6	4.33	10	4.09	4.19	8.96	6.45	3.14	7.93	7.11	9	10.3	1.14	3.62	17.24	13.08	8	4.25	1.11	9.37	11.71
CL110Contig3	111.65	80.44	103.55	99.77	104.59	5.25	3.38	2.06	1	4.06	6.01	13.04	8.05	6.97	11	23.39	20.01	8.02	9.05	12.8	8	8.5	3.01	8.02	13	3	4.11	3.92	4	8
CL110Contig4	0	0	1	0	1	0	11	7	1	3	8	6	10	11	6	10	19	35	27	14	84	21	55	53	35	103	116	124	73	57
CL110Contig5	12	17	15.61	10	14	0	0	0	0	0	0	0	0	0	0	0	4	3.25	2	3	3	0	3	1	5	1	2	1	0	1
CL110Contig6	1	0	0	0	1	0	1	3	1	1	2	0	0	1	1	2	2	3	1	2	0	0	1	4	0	2	1	4	2	1
CL110Contig7	0	0	0	0	0	1	1	1	1	6	20	21	23	27	13	32	43.36	34	51	31	13.16	19	17	24	3	5	9	10	18	11
CL110Contig8	0	3.25	0	0	0	53.52	39.6	14.26	72.73	28.05	35.01	54.41	22.93	37.19	102.5	23.72	16.31	2.1	12.76	37.06	83.07	14.8	4.24	16.13	31.99	17.79	9.79	0	12.04	48.91
CL110Contig9	0	0	0	0	0	21.7	0	1.7	24.95	0	5.38	12.12	0	0	69.79	32.45	0	0	2.21	42.47	24.45	0	3.57	0	17.66	8.44	0	0	1.95	0
CL11100Contig1	0	0	0	0	1	5	1	7	5	3	3	14	4	4	5	11	4	2	0	6	4	2	5	2	1	9	4	2	5	10
CL11101Contig1	20	20	14	27	22	927	758	629	885	859	1346	1313	1227	1225	1377	1067	866	550	968	959	861	1182	858	962	886	791	806	786	665	805
CL11102Contig1	4	2	4	2	1	5	5	1	0	2	6	3	1	5	6	12	5	8	8	8	23	5	13	5	6	16	8	2	13	11
CL11103Contig1	152.5	268.51	129.31	91.76	196.22	28.52	80.42	27.95	155.67	19.86	424.6	435.41	59.84	390.13	296.53	69.78	0	0	26.63	146.23	35.71	157.66	0	0	43.08	0	0	0	0	60.28
CL11104Contig1	30	19	50	27	14	7	10	5	10	6	8	6	8	16	3	8	9	5	14	4	6	9	1	6	3	10	15	8	5	5
CL11105Contig1	277.84	285.37	268.47	251.39	307.78	35.33	78.95	48.1	48.26	24.91	28.8	34.27	26.44	48.87	22.65	35.74	33.94	22.92	36.35	31.17	48.96	42.95	21.16	25.39	3.5	45.99	48.72	29.08	81.65	30
CL11106Contig1	0	0	0	0	0	6.11	0	3.28	5	8.87	9	11.42	11	9	8	6	9	1	9	6	7.36	6	7	10.34	5	7	17	9.57	13	4
CL11107Contig1	383.35	415.65	365.39	458.41	351.66	268.53	224.02	194.6	219.5	124.58	201.48	248.15	265.12	168.5	192.68	178.55	108.81	108.76	145.51	92.42	79.73	197.95	99.79	0	55.17	0	100.78	132.71	147.98	57.74
CL11108Contig1	2	0	0	0	0	21	13	10	9	11	64	65	48	43	51	116	104	90	128	93	212	82	148	175	151	237	259	147	163	189
CL11109Contig1	0	0	0	0	0	0	0	0	1	0	0	1	2	3	5	9	13	2	9	9	24	13	4	11	8	19	10	10	22	6
CL1110Contig1	634.79	1207.07	1103	996.7	1044.44	3203.62	2844.7	2566.32	3409.81	1432.67	2495.41	2507.64	2201.73	2265.86	1996.97	1422.08	1171.26	893.7	1312.02	1226.23	723.58	1894.64	1015.08	1070.52	898.56	616.31	645.52	740.78	983.01	696.82
CL1110Contig2	10.21	2.93	0	1.3	6.56	89.38	65.3	72.68	92.19	106.33	33.59	42.36	34.27	40.14	53.03	30.92	12.74	3.3	17.98	35.77	31.42	30.36	14.92	8.48	9.44	45.69	25.48	27.22	37.99	37.18
CL11110Contig1	3	3	7	10	4	492	544	504	521	496	534	474	550	474	383	365	448	407	419	277	308	415	383	381	252	359	370	485	375	278
CL11111Contig1	3	5	4	7	7	76	68	56	61	72	358	365	363	352	303	310	375	239	226	153	109	333	189	238	122	76	118	105	132	107
CL11112Contig1	794.05	2099.89	2075.54	1826.74	1425.43	534.48	534.54	411.19	645.97	624.03	411.76	491.64	390.21	603.08	546.63	458.76	569.33	210.1	609.14	464.66	745.58	423.75	283.43	268.66	547.81	399.29	417.39	111.6	579.68	538.3
CL11113Contig1	2	1	0	1	5	0	0	1	1	4	5	7	16	6	7	10	20	20	12	9	4	5	8	5	5	6	6	0	5	4
CL11114Contig1	0	1	1	6	3	0	0	0	6.33	57.66	132.2	208.3	136.52	123.31	128.3	605.48	886.19	460.32	526.55	499.4	674.02	383.38	721.67	806.55	933.06	762.13	863.58	694.53	602.75	786.97
CL11115Contig1	12.38	5.98	0	2.94	9.81	2.57	0	6.38	17.55	18.85	10.86	10.36	22.79	22.39	47.21	0	11.2	10.12	23.74	41.03	81.93	16.93	17.84	32.48	39.66	48.88	28.99	43.79	14.54	38.33
CL11116Contig1	104	280	226	207	170	194	169	111	168	76	120	134	78	124	148	110	34	28	43	106	97	91	41	33	62	56	28	8	71	86
CL11117Contig1	1	17	165	132	11	4	12	133	45	14	39	56	349	81	53	18652	19398	21705	19207	18266	115314	23271	71477	65699	64074	103381	104915	84040	79011	84228
CL11118Contig1	4276	7383	6419	6344	4874	1505	1433	1236	1832	1014	1701	1847	1431	1581	1388	1574	1245	970	1461	1367	787	1384	962	1087	1062	802	721	534	879	786
CL11119Contig1	53.96	46	27	41	32	0	3	5.44	4	3.69	15.38	14.22	9.79	6.86	7	5.14	6.99	10.14	12	9.51	25.63	13.37	21.64	23.15	14	18.34	22.29	16.07	10.25	20.4
CL1111Contig1	0	0	0	1	0	1	5	0	5	6	6	6	3	2	10	2	3	0	6	3	10	5	1	0	3	7	6	3	5	5
CL1111Contig2	0	0	0	0	0	9	1	1	3	4	1	4	4	2	3	1	2	0	4	2	7	2	2	2	0	2	4	1	8	7
CL1111Contig3	0	0	0	1	0	50	40	27	81	120	109	119	82	109	196	48	41	13	63	86	63	65	29	23	46	46	32	25	54	74
CL11120Contig1	47	15	31	29	31	359	653	662	641	1041	1134	1073	1327	1204	656	1152	1897	1961	1288	796	1014	1263	1420	1779	1106	1515	1615	1643	1344	959
CL11121Contig1	4631	5380.75	4617.08	5189.93	4739.52	1271.16	1207	1379.62	1350.22	845.41	2129.43	1674.2	1553.99	1336.81	1332.43	1344.36	1035.44	949.84	1285.69	1214.67	532.84	1358.98	761.74	666.74	731	447.7	571.16	404.28	559.04	534.07
CL11122Contig1	0	0	2	3	0	14	25	20	17	77	222	198	264	277	187	203	314	183	227	200	287	205	142	188	189	290	320	281	233	284
CL11123Contig1	95	329	295	284	235	48	32	23	85	43	62	65	27	62	74	74	37	6	37	88	105	55	22	60	100	61	36	4	57	105
CL11124Contig1	29	15	36	60	20.22	21	11	12	23	25	21	12	12	13	20	11	11	0	0	10.43	18	11	3	2	9	9	9	6	10	10
CL11125Contig1	332.33	381.86	367.89	306.38	228.28	305.63	289.28	264.36	328.38	168.68	358.8	313.74	334.97	275.2	342.68	354.13	278.81	196.96	346.05	336.85	149.93	306.85	183.51	203.87	226.08	128.23	111.56	77.23	155.97	209.55
CL11126Contig1	14	12	12	15	21	629	579	537	726	401	699	817	740	803	604	891	787	787	1012	809	619	789	807	872	668	692	720	703	974	617
CL11127Contig1	5315.02	8336.64	7560.5	7201.66	5991.51	260.26	129.34	154.81	202.35	218.98	284.14	203.75	194.92	175.53	218.38	285.41	258.3	220.89	305.99	330.33	196.88	191.68	114.69	151.53	167.04	92.67	63.78	75.36	119.28	93.91
CL11127Contig2	921.98	1674.36	1834.5	1590.34	1210.49	55.74	125.66	88.19	100.65	61.02	78.86	114.25	89.08	92.47	68.62	131.59	109.7	78.11	108.01	96.67	59.12	98.32	61.31	67.47	75.96	51.33	87.22	25.64	41.72	91.09
CL11128Contig1	1	1	4	2	2	38	20	11	37	21	13	16	9	17	26	3	1	1	6	9	42	9	3	10	14	7	4	2	7	29
CL11129Contig1	0	0	0	0	0	26	29	32	46	40	86	70	98	78	59	124	153	126	139	114	155	121	154	168	108	157	161	165	157	137
CL1112Contig1	1.69	7.82	6.65	32.96	0	64.67	64.05	32.09	82.24	360.84	3126.96	4171.19	3189.55	4574.04	1521.27	3512.15	2421.32	2051.64	4305.99	1567.48	1064.49	2852.33	2630.55	2205.81	954.6	1008.2	1398.26	1165.82	6455	1134.06
CL1112Contig2	24.43	58.3	170.55	313.8	37.13	981.8	1200.6	1036.92	1081.86	2750.61	19308.48	22447.75	18659.07	21893.21	7575.66	33876.35	40870.88	40834.03	42387.24	11776.68	28095.35	26311.77	52611.66	47794.99	12768.26	30183.85	44413.29	54961.33	61378.59	30543.85
CL1112Contig3	14.48	16.64	51	85.53	14.57	1693.35	1286.27	1664.78	1552.51	3889.62	12006.74	11942.77	11915.67	12589.57	7078.02	15769.81	6496.29	6842.12	10024.04	9993.04	17616.3	17458.74	18252.84	14345.26	17999.32	15700.68	15819.02	10524.41	26839.47	16848.99
CL11130Contig1	29	10	12	7	16	58	58	98	62	75	51	66	92	80	53	68	79	150	79	84	160	83	131	124	82	131	144	178	108	111
CL11131Contig1	0	1	0	6	0	116	91	107	113	113	124	117	131	123	112	222	276	239	237	156	133	130	210	242	124	128	164	173	164	184
CL11132Contig1	664	657	651	707	545	318	312	358	330	227	216	204	213	186	144	132	145	154	136	124	143	165	142	154	149	157	170	130	196	156
CL11133Contig1	14	26	47	31	35	169	209	218	328	227	349	352	287	287	287	135	123	141	111	97	66	238	71	83	76	94	81	34	83	71
CL11134Contig1	219.3	338.09	320.8	327.92	190.54	67.81	42.31	49	51.52	129.76	434.01	437.87	350.6	406.08	345.14	561.9	470.85	356.96	444.43	453.53	423.53	459.31	480.79	451.08	421.21	436.58	461.44	306.6	415.12	400.86
CL11135Contig1	7	2	0	2	0	16	20	20	17	33	21	21	34	29	17	27	40	32	25	28	21	41	27	21	19	36	33	33	34	39
CL11136Contig1	34	38	24	47	31	3388	3057	2922	3421	1905	2615	2115	2129	2216	1950	2308	2250	1726	2220	1865	3681	2713	3140	3676	2690	3679	3500	2978	2888	2894
CL11137Contig1	0	0	0	0	0	2	2	5	2	4	7	5	2	0	1	10	15	13	11	5	14	12	7	16	12	19	12	22	21	13
CL11137Contig2	0	0	0	0	0	0	3	0	0	0	0	0	0	0	0	25.76	8.66	17.31	34.66	8.59	51.96	8.68	8.7	0	26.01	51.99	52.09	17.36	52.01	42.73
CL11138Contig1	1	0	2	4	1	9	14	22	5	33	22	22	19	20	17	19	24	18	11	8	4	19	9	19	14	8	17	18	12	12
CL11139Contig1	0	0	0	0	0	0	0	6	4.99	1	3	0	3.61	0	10.02	15.48	2.85	0	5.46	15.33	25.85	0	3.56	11.65	10.35	24.31	29.52	8	5.16	25.91
CL1113Contig1	399.71	836.06	816.51	642.82	605.96	219.36	153.49	72.23	212.41	58.6	209.32	254.58	173.61	265.67	222.27	131.92	88.9	20.11	73.08	99.93	58.05	152.34	37.41	73.41	50.42	69.88	24.56	8.22	56.53	60.69
CL1113Contig2	98.02	82.02	55.68	48.71	55.28	51.84	10.05	27.39	53.38	38.32	30.92	13.18	5.63	38.25	20.12	27.76	27.51	62.56	32.24	18.24	11.99	43.44	20.54	20.26	23.01	2.83	22.56	38.47	19.71	9.12
CL1113Contig3	819.32	717.49	744.8	780.23	742.71	862.77	943.02	869.38	851.28	513.95	683.37	619.81	651.77	603.89	639.61	418.32	355.81	329.32	397.48	452.98	278.37	574.22	330.74	388.34	356.16	230.3	281.8	283.99	316.94	241.82
CL1113Contig4	591.06	536.53	475.38	472.02	475.11	290.31	166.8	229.22	253.73	155.27	258.16	311.81	262.85	274.76	218.65	204.58	199.74	189.32	250.93	178.25	88.83	232.99	139.06	130.29	93.25	127	146.17	120	124.41	87.27
CL11140Contig1	0	0	0	0	0	3	7	1	2	2	7	10	2	5	8	14	9	3	7	11	7	4	4	1	3	7	8	0	5	3
CL11141Contig1	852.45	790.58	864.15	799.48	1035.96	107.75	124.45	85.21	124.19	96.32	110.52	87.04	91.26	55.89	125.38	100	75.77	55.34	87.69	109.03	46.67	85.53	73.22	45.55	71.45	34.86	42.19	36.12	12.49	27.23
CL11142Contig1	0	2.64	4.48	0	2.11	23.42	6.73	25.31	0	5.68	7.82	0	13.12	6.24	11.82	0	0	2.81	17.21	9.13	8.31	6.73	0	4.31	0	14.71	4.81	2.86	2.63	0
CL11143Contig1	0	0	2	1	0	8	4	6	10	4	5	3	6	4	3	5	2	4	0	2	11	1	0	2	4	1	0	0	4	6
CL11144Contig1	28	35	22	26	20	913	997	937	1039	743	769	811	814	755	626	602	637	569	672	526	665	795	764	731	635	763	859	900	857	725
CL11145Contig1	64	114	63	90	109	64	86	65	66	42	40	32	48	31	51	41	29	26	39	29	38	38	46	31	17	27	23	31	72	28
CL11146Contig1	77.83	199.94	194.22	261.11	90.78	179.29	387.64	167.74	373.15	118.83	365.91	339.33	198.95	271.66	234.42	217.49	315.11	110.1	190.71	166.6	135.44	293.44	127.26	102.31	154.93	158.79	46.26	38.92	151.88	146.11
CL11147Contig1	9	1	7	0	4	8.24	14	17.1	16	14	9	7	7	20	3	6	15	4.63	8	4.59	9.64	10.04	1	7	5	4.42	8	3	1	7
CL11148Contig1	0	0	1	0	0	6.15	2.62	15.06	6	8.49	3	8	4.58	6	2.58	5	3.25	1	6.4	10.76	9.67	5	2.43	0	3.4	8.55	9.05	1.22	9.31	15.85
CL11149Contig1	0	0	0	0	0	7	9	2	6	17	13	14	5	15	22	13	2	0	14	11	4	16	7	5	6	1	10	0	11	4
CL11149Contig2	0	0	0	0	0	0	0	0	1	0	1	6	3	2	1	4	2	0	1	0	2	2	0	0	1	0	0	0	2	0
CL1114Contig1	1122	784	774	877	998	569	613	568	564	672	839	787	828	828	771	710	626	567	752	700	539	675	527	524	542	537	514	442	500	430
CL11150Contig1	1.52	0	0	0	4	5	0	0	5.5	6	5	12.19	1	20.08	15	7.75	5	1	5	10.68	35	4.5	4	5	4	16.31	7	0	14	17
CL11151Contig1	0	0	0	1	0	3	15	10	10	10	7	4	15	9	5	4	7	1	6	3	3	8	7	0	2	5	2	0	1	5
CL11151Contig2	0	0	0	0	0	1	7	2	2	5	2	3	1	4	1	0	3	1	0	2	1	2	1	1	0	3	1	1	0	1
CL11152Contig1	0	0	0	0	0	3	1	15	9	12	4	6	4	14	2	2	6	2	1	3	4	2	1	2	2	3	8	5	6	6
CL11153Contig1	538	724	653	633	623	137	119	108	131	79	109	78	96	93	74	47	38	36	54	50	15	83	38	42	30	30	28	39	48	28
CL11154Contig1	42	50	31.62	68	51	228.39	191.3	186.64	235	127	189.45	190	164.8	185.04	211.71	173	126	151	205	144.22	91.47	159	162	141	101.84	131.87	100.47	94.01	163	100.9
CL11155Contig1	502.55	564.41	464.13	543.34	310.45	176.94	206.77	202.11	246	206	234.75	267.82	127.91	238.11	165.77	189	133.82	71	84.55	100.85	62.3	191.12	68.38	96	104.37	93	68.79	55	153	68.22
CL11156Contig1	0	0	0	0	1	31	26	35	26	36	18	13	12	13	13	7	6	7	20	12	15	7	17	10	14	11	14	12	16	13
CL11157Contig1	8	0	5.66	2	5	335.72	282.42	336.57	341.01	375.72	451.89	416.78	462.92	467.47	355.13	254.52	280.7	262.82	320.84	285.29	169.72	373.19	204.94	184.78	189.07	182.06	172.47	188.28	237.2	200.5
CL11158Contig1	0	0	0	0	0	0	0	3	1	0	3	3	3	0	11	4	2	3	1	0	7	0	0	0	1	0	1	2	5	2
CL11158Contig2	0	0	0	0	0	23.99	11.9	13	20.07	24.27	6.59	21.51	16.83	20.12	11.82	3.14	6	13	8.99	6.98	11.52	9.72	5.41	1	1	4	5	4.52	7	6.34
CL11159Contig1	3899	3943	3633	3636	4426	1461	1490	1336	1745	921	1013	1047	996	912	1021	818	742	632	752	793	794	924	726	702	668	693	714	662	802	690
CL1115Contig1	10.47	8.54	17	22.22	5	67.56	73.65	53.37	116.27	133.36	108.15	118.25	73.03	127.4	145.62	74.11	61.02	9.5	72.01	125.99	76.45	91.56	31.37	39.56	71.31	25.74	44.97	8.56	106.68	84.16
CL1115Contig2	3.53	1.46	0	2.22	0	9.84	11.5	13.8	0	0	14.64	5.2	25.83	24.67	30.9	28.34	29.35	35.16	18.32	0	38.05	21.95	17.54	11.58	0	11.06	17.23	61.1	9.27	22.92
CL11160Contig1	1247	1088	1570	1329	1077	646	947	965	837	647	321	307	328	340	288	207	225	205	188	203	91	234	104	135	116	82	74	87	97	78
CL11161Contig1	152.4	204.65	234.31	184.33	154.84	297.73	275.85	75.9	325.87	247.92	110.49	127.21	73.05	126.3	91.99	49.44	40.27	5.77	28.11	80.06	77.21	70.06	61.9	27.64	77.06	22.97	28.26	0	64.52	56.86
CL11161Contig2	440.29	383.35	439.39	466.66	242.63	1602.4	1422.17	1731.84	1871.82	1149.42	1157.77	1086.01	998.63	1115.82	756.17	956.96	975.19	994.87	1024.44	804.56	954.07	991.06	931.02	992.69	894.89	986.95	1032.44	1012.32	964.99	875.61
CL11162Contig1	659	567	575	668	646	435	417	415	455	406	362	390	368	379	382	376	363	309	352	373	422	396	400	470	346	421	388	387	340	388
CL11163Contig1	106.52	25.55	37.77	71.16	11.38	74.54	71.62	83.73	60.15	58.39	31.53	25.31	61.36	33.58	5	18.31	28.27	43.08	46.11	8.13	30.44	44.22	35.02	17.34	11.07	32.68	55.43	46.28	28.31	7.1
CL11164Contig1	0	0	0	0	0	3.37	0	3.97	4.83	2.63	7.5	9.33	30.92	10.57	15.19	1.89	7.18	17.82	6.95	9.89	44.18	24.26	28.16	19.5	30.28	41.65	31.65	29.58	52.88	19.83
CL11164Contig2	0	0	0	2	0	20.63	9	16.03	15.17	21.37	40.5	50.67	36.08	35.43	53.81	46.11	50.82	18.18	50.05	47.11	102.82	61.74	56.84	74.5	26.72	89.35	82.35	134.42	135.12	77.17
CL11165Contig1	12	18	20	17	10	289	149	155	272	894	1219	1509	1558	1697	1131	783	740	746	1020	607	441	1089	1074	630	550	431	473	621	1017	416
CL11166Contig1	17	17	20	13	19.9	51.11	58.72	49.11	78.9	65	78.16	86.09	61.29	45.77	75.97	90.87	62.3	37.89	101.02	52.18	232.87	83.71	140.72	107.22	162.58	142.45	181.27	72.69	439.05	205.91
CL11167Contig1	8	9	3	5	3	6	13	4	25	18	11	12	15	15	13	5	8	2	17	6	23	4	8	7	21	19	28	16	10	17
CL11168Contig1	508.44	708.2	519.02	547.24	514.62	93.01	76.69	47.29	134.52	153.85	119.07	173.93	132.25	165.66	172.92	184.82	200.1	96.74	203.92	151.94	377.47	197.62	205.99	199.82	254.44	294.63	269.89	182.79	275.81	301.65
CL11169Contig1	1305	1214	1001	1305	1284	687	760	705	736	643	808	841	882	767	825	801	787	512	687	706	562	727	572	542	620	502	558	506	501	472
CL1116Contig1	1	6	3	3	1	11	22	19	14	39	65	80	46	59	63	34	30	25	20	44	19	76	19	20	19	26	26	17	22	15
CL1116Contig2	351.82	736.33	663.2	626.58	597.88	69.7	65.63	52.36	78.42	25.9	85.9	98.67	62.19	65.16	92.7	56.27	31.72	18.48	38.25	43.24	33.09	67.56	38.11	24.86	47.86	12.35	18.43	7.17	30.34	12.79
CL11170Contig1	0	0	1	0	0	18	41	17	28	42	19	28	15	17	24	20	8	2	15	20	32	13	9	7	21	22	24	6	17	30
CL11171Contig1	32	34	32	51	40	44	31	35	42	17	57	38	39	29	35	39	17	30	22	27	13	37	23	20	13	13	13	17	22	25
CL11172Contig1	0	0	0	0	0	1	6	0	10	5	3	2.31	2	1	2	1	2	3	4	4	7	0	1	1	1	0	2	0	2	1
CL11172Contig2	0	60.7	0	0	0	18.98	20.26	0	0	0	0	13.98	19.72	40.38	17.75	19.14	39.31	0	19.63	56.64	0	39.18	57.56	56.61	40.42	35	18.99	0	0	18.94
CL11173Contig1	808	718	787	763	881	273	283	291	331	353	274	315	262	293	329	292	311	259	312	326	394	261	281	271	246	384	340	271	284	351
CL11174Contig1	40	31	16	32	36	21	26	12	20	9	12	15	12	20	28	19	12	13	10	25	9	22	7	2	13	6	9	8	13	8
CL11175Contig1	6.59	13.64	4.32	9	10.8	8.65	10.18	5.77	10	13.28	119.32	152.12	81.82	124.92	144.68	103.27	57.35	20.55	127	79.04	101.27	92.91	72.44	72.59	80.62	73.77	65.66	20.83	203.99	116.21
CL11176Contig1	0	0	0	0	0	13	3	7	9	8	4	4	9	8	5	5	6	4	5	4	8	6	3	3	3	5	9	10	11	12
CL11177Contig1	4	2	2	2	1	12	16	19	10	8	11	4	2	8	8	20	4	15	12	10	12	5	19	13	8	3	20	11	12	15
CL11178Contig1	2	0	0	4.99	0	118.35	68.75	61.37	69.75	123.85	226.82	268.56	236.48	213.73	142.24	182.91	178.86	117.25	223.43	152.61	51	156.15	137.01	70.43	45.47	57.02	77.75	94.99	207.63	50.33
CL11179Contig1	0	0	0	0	0	100	59	33.66	110.92	91	119	89.61	78.26	33.63	103	56.36	54.98	0	14.39	45.09	29	33.74	30	22.56	34	33.58	11.28	42	56.36	22.53
CL1117Contig1	0	1	0	7	0	275	511	457	393	743	717	647	715	757	440	570	809	532	536	471	255	537	283	329	313	292	332	219	287	213
CL1117Contig2	0	0	1	1	1	6	7.89	12	3	7.8	11.85	12.68	10.61	10.67	5	9	6.26	9	13.82	7.69	5.7	11.75	19.35	7.61	4.39	11.58	6.45	22.95	12.9	12.15
CL1117Contig3	0	1	0	0	0	17	12.11	7	7	11.2	24.15	31.32	21.39	27.33	36	51	24.74	7	38.18	41.31	139.3	48.25	66.65	63.39	89.61	94.42	88.55	60.05	100.1	114.85
CL11180Contig1	0	0	0	0	0	164.6	243.16	160.97	365.73	459.26	175.97	216.32	66.14	278.16	241.06	85.55	173.76	40.23	160.95	213.41	109	90.44	50.66	67.29	129.94	62.53	52.75	35.87	46.05	61.1
CL11180Contig2	1	4	1	13	1	1018.31	1339.68	1821.03	1535.38	3115.73	1978	2268.18	2220.46	2148.55	1726.67	2005.11	2606.02	1646.68	1985.05	1990.17	908	1797.53	1089.34	1289.71	1261.75	770.47	879.97	557.13	710.95	594.26
CL11181Contig1	0	0	0	0	0	19	10	11	17	9	17	20	5	23	45	23	9	2	5	20	38	17	7	9	24	6	7	6	13	17
CL11182Contig1	479	480	429	526	468	203	200	169	209	151	236	260	164	175	185	194	140	82	133	196	111	184	105	132	153	99	108	53	121	117
CL11183Contig1	2515.46	2814.16	1960.31	3081.73	2832.53	1546.82	922.37	1294.06	27.4	420.06	1044.58	1042.1	1098.29	756.66	942.62	1023.42	859.41	567.2	861.09	772.63	558.13	250.51	867.61	832.05	657.8	575.75	567.11	616.64	644.11	453.03
CL11184Contig1	724	480	506	574	691	1973	2054	2478	2149	1993	1267	1288	1452	1262	1278	1055	1116	1376	1115	1006	731	1191	1029	943	785	798	850	844	737	651
CL11185Contig1	4735	6629	6261	6310	4039	3024	2833	2501	3271	1492	2154	2217	1941	2191	1193	1247	1221	1517	1517	869	476	1757	995	1008	685	658	662	630	908	531
CL11186Contig1	101	108	87	103	114	179	162	140	181	84	137	144	119	119	141	88	45	37	65	82	36	116	28	19	32	26	43	21	51	19
CL11187Contig1	3509	3620	3566	3632	3671	2661	2255	2050	2878	1421	2035	1999	1974	1898	1745	1719	1462	1268	1632	1522	779	1605	1130	1156	1031	923	855	926	1084	819
CL11188Contig1	10	3	1	11	1	1	8	1	3	2	18	11	6	8	14	5	4	3	3	7	10	3	5	3	12	16	7	4	15	2
CL11189Contig1	64.69	57.55	84.71	80.74	93.55	0	20	17	2.73	14.66	8.23	44.6	64.69	35.86	40.74	115.33	101.85	107.99	72.15	87.52	246.42	81.41	132.4	168.57	176.29	297.36	254.83	252.71	250.96	234.73
CL11189Contig2	38.31	42.45	51.29	37.26	45.45	11	0	0	7.27	7.34	53.77	38.4	21.31	54.14	13.26	55.67	46.15	62.01	83.85	34.48	295.58	56.59	145.6	157.43	137.71	332.64	286.17	156.29	163.04	273.27
CL1118Contig1	1	0	1	2	0	2	0	2	3	0	2	0	0	0	5	1	1	1	1	1	0	1	1	1	3	2	0	0	0	4
CL1118Contig2	596.13	488.33	439.89	583.8	488.47	821.3	974.43	1011.16	931.89	662.89	928.86	678.83	735.93	634.48	553.52	522.97	580.51	720.53	604.83	524.23	525.38	654.25	553.43	539.67	412.53	500.37	441.52	508.59	470.26	352.75
CL1118Contig3	0	7.75	6.51	12.08	4.08	50.98	47.58	47.32	70.18	77.44	36.42	54.44	35.86	64.94	27.5	36.46	24	23.58	32.24	62.8	13.83	39.49	15.77	23.09	47.65	15.92	11.92	37.7	4.07	16.45
CL11190Contig1	5	1	0	0	2	1	2	1	3	8	16	11	12	5	20	6	18	0	13	19	19	19	2	5	6	8	7	0	6	20
CL11191Contig1	0	0	1	0	0	15	11	2	17	15	20	28	33	20	22	47	29	17	30	24	46	25	46	64	31	54	53	41	37	52
CL11192Contig1	1001	1630	1597	1307	1103	313	303	240	374	227	507	506	333	439	433	435	350	197	364	361	405	405	311	362	295	361	296	238	354	337
CL11193Contig1	1520.96	2542.78	2596.79	2296.47	1902.73	743.99	664.29	476.85	778.14	378.97	739.48	681.08	538.94	559	541.15	562.77	512.16	388.26	525.01	457.81	252.19	523.98	313.62	436.56	373.34	316.33	243.76	206.52	272.15	279.11
CL11194Contig1	0	1	0	0	0	4	1.13	1.57	4.3	21.98	14.5	6.36	16.57	20.19	20	14.07	23.42	12.45	13.19	16.22	41.67	14.97	22.03	13.33	20.77	50.23	31.2	26.86	29.33	37.64
CL11195Contig1	0	0	0	0	0	6	3	21	0	1	0	0	15	0	7	5	0	2	0	16	11	0	4	0	19	0	2	3	5	10
CL11196Contig1	1091.24	543.06	649.94	935.81	425.01	408.84	307	341.05	448.01	377.87	539.83	501.51	500.08	508.42	421.7	543.08	563.05	390.73	548.98	507.57	1373.91	544.38	606.63	607.27	775.83	1042.71	975.49	715	793.23	1179.26
CL11197Contig1	676	468	413	433	592	45	50	60	46	51	73	81	87	49	83	151	136	193	144	160	184	137	205	172	185	191	247	230	206	210
CL11198Contig1	0	0	0	0	0	23.53	3.25	14.94	17.94	0	2.75	6.87	10.7	7.13	2.75	5.64	2.93	0	3.06	2.96	11.84	0	0	3.65	10.16	6.3	7.48	4.78	0	8.98
CL11199Contig1	0	0	0	0	0	0	0	0	0	1	8	10	10	5	7	11	12	18	23	13	18	15	23	14	5	14	23	17	29	14
CL1119Contig1	17	28	40	19	22	43	37	30	39	15	36	64	44	51	71	79	42	34	50	71	345	48	66	86	96	277	233	131	196	311
CL111Contig1	0	0	0	0	0	1	0	0	1	0	0	0	1	2	1	0	3	3	3	4	1	0	1	0	1	2	0	0	2	0
CL111Contig2	4	4	3	6	4	3	0	1	2	0	1	4	2	1	3	4	1	0	1	3	1	3	0	0	6	0	2	2	1	5
CL111Contig3	309.46	411.96	439.25	398.37	423.76	41.95	13.06	17.03	54.92	37.18	50.7	83.72	31.24	39.71	54.86	70.77	59.01	35.68	81.15	54.43	46.22	33.63	64.06	37.49	40.74	46.75	51.02	21.98	62.02	33.84
CL111Contig4	10	15	31.4	18.62	7	1.43	0	0	2.67	2.05	0	1.21	0	8.41	1.41	0	0	0	0	3.07	2.85	0	0	0	0	0	1	0	0	1.31
CL111Contig5	0	34.98	18.28	17.68	10.19	1.1	3.17	0	4.32	2.1	0	3.88	0.38	2.25	1.45	4.23	1.14	0	1.12	1.35	2.43	2.2	0	0	0	1.09	1.18	0	0	3.83
CL111Contig6	0	2.56	13.91	12.6	8.29	1606.67	1569.55	1301.08	1910.47	1379	1372.27	1652.86	965.15	1604.69	1476.5	925.38	956.83	555.08	755.74	960.2	678.51	1245.41	641.01	837.73	886.84	637.76	583.11	519.97	582.84	576.29
CL111Contig7	749.54	835.04	855.51	802.63	934.24	184.42	143.46	112.16	148.08	130.23	177.59	202.28	190.76	188.01	190.14	114.23	160.8	96.5	153.65	111.73	119.51	193.23	150.94	162.98	106.75	126	136.59	126.76	260.55	126.16
CL111Contig8	186.57	291	433.31	332.71	212.4	42.22	46.56	33.7	82.96	55.46	80.62	84.52	63.35	38.78	97.86	99.1	73.06	17.66	76.69	103.41	197.35	89.05	72.94	88.52	103.13	90.73	63.18	9.26	119.83	160.34
CL111Contig9	58.2	353.31	260.17	217.5	148.35	77.51	82.16	37.37	183.01	77.97	140.72	255.33	60.85	194.44	134.89	90.36	57.8	7.79	70.22	86.25	83.65	74.3	28.46	22.46	80.36	53.42	41.88	17.41	75.43	65.84
CL11200Contig1	0	0	5	0	1	1	1	6	0	0	58.27	83	50.31	80.01	25.16	98.26	100	127.49	106.07	111.03	161.12	106.99	130.77	80.04	110.07	137.08	115.12	180.61	193.7	110.06
CL11200Contig2	1	0	0	1	0	0	0	0	0	0	0	0	0	0	0	1	2	2	2	1	2	0	0	0	1	2	4	0	0	0
CL11200Contig3	0	0	0	0	0	0	0	0	0	0	0	0	7.47	16	13.4	16.3	15.51	26.91	16.12	27.85	0	0	0	51.74	13.84	14.25	13.9	41.91	0	12.42
CL11201Contig1	1204.92	1904.32	1975	1630.41	1790.76	245.33	301.12	216.28	339.65	272.5	528.61	488.18	413.64	476.4	482.93	447.16	307.15	248.25	333.97	354.19	218.74	368.67	250.48	240.33	222.99	194.13	179.8	145	269.82	195.36
CL11202Contig1	5	29	12	17	20	1	4	1	5	7	11	5	3	8	18	9	9	6	8	11	24	6	9	10	12	12	22	10	35	16
CL11203Contig1	0	0	0	0	0	8	6	2	10	12	8	14	7	14	16	2	3	3	8	12	29	13	1	0	6	24	19	4	16	32
CL11204Contig1	616	424	411	567	552	527	612	673	577	448	580	552	548	537	532	520	492	407	542	486	617	556	526	509	478	573	525	528	635	538
CL11205Contig1	0	1	0	0	0	32	32	40	33	55	32	32	47	36	33	52	83	92	68	66	80	43	83	85	65	67	89	97	49	79
CL11206Contig1	205	166	120	174	203	167	146	196	186	251	254	281	334	262	244	228	238	148	238	234	182	251	171	157	149	144	155	175	192	133
CL11207Contig1	0	0	0	0	0	11	9	7	14	9	2	8	8	2	14	10	2	2	2	3	1	4	6	3	3	3	1	1	0	4
CL11208Contig1	640	1343	1228	1115	1280	239	201	175	286	194	239	284	204	288	285	237	158	94	183	235	173	188	159	170	191	130	97	59	188	150
CL11209Contig1	3030	2213	1640	2179	2423	7057	7147	7950	6977	6992	6391	6412	7521	6109	5700	5512	5759	7585	6066	5219	5280	6284	6282	5817	4515	5138	5175	5405	4955	4135
CL1120Contig1	2391	2287	2348	2489	2248	1407	1148	860	1272	759	1608	1579	1137	1396	1304	854	665	384	722	782	503	1065	547	609	537	503	569	392	616	454
CL11210Contig1	257	176	209	227	143	441	384	314	391	264	321	280	333	275	264	282	300	247	306	228	344	301	297	391	252	393	482	415	396	267
CL11211Contig1	0	0	4	0	0	0	11	4	8	10	7	5	3	9	7	4	9	0	4	2	7	5	2	0	7	0	6	1	5	2
CL11212Contig1	19	6	17	9	35	68	80	57	167	55	53	61	84	99	55	91	108	144	107	87	216	107	182	183	102	204	241	324	232	148
CL11213Contig1	1	2	5	2	4	4	6	8	9	3	2	6	2	5	2	2	0	1	5	0	4	0	0	0	1	5	0	0	1	3
CL11214Contig1	2	4	3	3	3	74	76	82	87	101	60	87	99	83	85	136	109	134	111	102	150	101	117	143	130	145	162	128	112	110
CL11215Contig1	205	83	104	125	91	184	166	164	133	126	156	106	116	100	56	84	89	72	99	53	71	117	96	99	76	93	107	143	113	65
CL11216Contig1	1	0	0	0	0	5	5	0	7	9	5	3	7	3	16	4	3	4	5	11	19	10	2	1	6	11	8	0	7	10
CL11217Contig1	2	1	0	1	0	8	1	12	7	8	4	6	4	4	2	3	5	0	2	3	4	0	0	1	0	1	8	0	1	2
CL11218Contig1	1	0	1	5	0	55	34	35	32	53	50	58	52	45	69	37	54	25	53	38	60	42	39	29	39	60	55	58	60	41
CL11219Contig1	0	1	0	0	0	6	8	3	5	13	4	4	7	12	7	2	2	3	4	2	3	4	2	1	5	1	3	1	5	4
CL1121Contig1	169	47	36	115	97	4	1	3	5	1	1	8	11	17	7	11	14	11	11	10	5	6	11	11	9	4	17	8	10	4
CL1121Contig2	46.06	103.98	93	98.52	71.52	19.66	12.98	0	20.07	24.45	16.85	32.7	11.99	24.59	46.19	14.12	9.3	1	23.37	30.8	41.76	33.13	12.92	6.2	14.97	17.1	16.27	2.05	31.96	28.71
CL1121Contig3	10.94	3.02	0	15.48	6.48	57.34	33.02	22	73.13	31.55	61.15	41.66	52.01	40.41	47.45	53.88	89.7	56	75.8	75.97	99.24	39.95	69.08	75.32	71.03	64.02	69.73	54.95	70.04	86.29
CL11220Contig1	55	53	51	54	75	115	131	136	94	188	255	215	271	231	232	364	487	474	444	317	485	313	409	375	329	443	454	513	399	296
CL11221Contig1	2	0	6	3	2	3	2	4	0	5	1	2	1	1	1	0	3	5	0	1	5	0	4	1	4	6	2	6	0	3
CL11222Contig1	0	0	0	0	0	0	2	1	2	1	9	6	2	4	0	2	3	1	3	10	31	7	12	20	13	25	28	20	17	23
CL11223Contig1	28	32	33	38	16	27	19	18	14	11	25	20	14	17	17	23	25	5	13	9	20	17	14	17	11	23	36	17	23	9
CL11224Contig1	486.39	123.23	162.06	299	146.18	477.72	337.62	444.6	505.46	769.74	644.77	545.45	871.51	609.81	247.48	902.59	1633.75	1543	1441.16	704.02	2054.22	1045.51	2058.95	2040.26	1213.01	2403.83	2682.09	2703.94	1912.5	1456.33
CL11225Contig1	0	0	0	0	0	0	0	0	0	1	3	6	5	8	9	7	3	1	2	8	6	4	1	2	7	11	6	0	6	3
CL11226Contig1	130	70	84	69	167	208	218	236	185	238	227	270	315	256	278	321	388	437	370	324	469	294	443	419	380	412	395	493	458	401
CL11227Contig1	648	300	196	298	446	98	106	100	93	101	128	107	97	92	78	103	140	132	122	80	119	119	136	134	106	157	149	132	157	126
CL11228Contig1	30	13	15	19	21	25	21	12	27	13	5	6	9	13	11	1	2	2	1	1	2	1	3	0	0	2	2	0	11	0
CL11229Contig1	0	0	0	0	0	5	2	10	0	3	14	6	10	16	9	59	68	53	69	53	78	27	115	91	86	114	135	143	258	93
CL1122Contig1	82.73	160.31	122.1	118.36	121.38	7.5	18.17	0	9.71	0	21.04	23.21	6.68	17.6	15.84	24.73	3.28	2.79	11.14	9.49	35.57	8.21	3.2	8.33	20.65	37.65	19.2	7.44	29.97	48.3
CL11230Contig1	2	0	1	2	2	4	7	12	7	10	25	11	19	24	18	38	36	13	31	25	49	21	22	56	30	34	31	21	41	36
CL11231Contig1	10	8	3	15	7	10	16	16	6	9	9	20	16	14	16	13	15	5	12	4	8	13	7	7	6	9	14	16	4	7
CL11232Contig1	0	1	0	1	1	3	13	2	6	4	2	7	5	2	6	2	7	6	10	8	11	11	6	6	6	13	11	2	9	12
CL11233Contig1	40	37	35	52	22	117	98	88	171	80	106	131	59	100	141	108	64	47	79	100	92	76	77	88	61	60	61	17	79	64
CL11234Contig1	1	0	0	0.93	0	22.2	9	13.96	22	14.87	12.43	13	8	9	14.12	7.09	5	4.15	5	1	11.25	11.18	4	2.06	8.26	1	6	2	9.33	8.18
CL11235Contig1	310	253	239	269	244	337	344	352	351	351	291	306	379	298	287	272	292	285	282	253	261	299	291	297	225	248	289	300	270	219
CL11236Contig1	391.62	180.28	244.77	349.68	215.16	5126.93	5130.13	5814.12	5131.91	7947.8	7470.2	8120.38	8832.21	8069.01	6737.44	8766.46	11351.5	13567.36	10348.22	9831.43	6755.73	7782.9	11939.53	10535.81	8829.03	10236.99	9477.91	10962.85	9281.63	7074.21
CL11237Contig1	65.58	20.24	35.49	40.56	42.69	24.58	28.18	24.19	21	18.92	11.79	22.9	32.55	13.75	16	32	26.03	42.64	22.85	13.27	36	30.76	22.94	24.85	7.57	19.42	30.05	35.39	33	34
CL11238Contig1	0	2	0	1	1	0	3	3	6	3	0	11	2	3	4	4	11	1	13	18	35	13	3	20	20	18	12	0	23	20
CL11239Contig1	594	336	285	430	451	2759	2847	3752	2270	3369	2393	2633	3333	2546	2626	2884	3819	5608	3805	3119	3997	2772	4486	4187	3332	4282	4551	5707	3434	3306
CL1123Contig1	3985	5755	5095	5615	4282	4890	5089	4626	5542	3303	4581	4245	3393	3623	3043	2673	2459	2370	2836	2391	2418	3304	1786	1996	2020	1945	1840	1094	2349	2294
CL1123Contig2	21	22	13	14	17	15	21	24	5	18	3	10	8	6	12	3	8	14	8	9	2	13	7	7	4	9	1	2	5	5
CL11240Contig1	1546	1138	1145	1191	1532	1134	1086	991	961	779	854	740	910	679	831	606	507	522	551	562	341	710	443	519	435	349	296	326	328	334
CL11241Contig1	9	10	11	10	10	13	7	6	17	26	35	30	47	37	39	35	40	22	49	25	161	54	61	76	63	168	120	152	144	147
CL11242Contig1	3	18	9	19	21	2	6	0	3	0	3	9	3	1	7	7	0	0	0	10	8	2	1	2	0	2	0	0	4	3
CL11243Contig1	0	0	0	0	0	4	10	7	3	5	4	2	6	3	2	0	0	0	0	2	12	3	3	0	3	8	2	0	4	6
CL11244Contig1	0	3.64	0	19.38	1.23	48.01	23.76	63.3	52.84	37.26	11.7	22.6	9.95	70.76	8.14	11.19	44.89	23.1	32.82	28.37	30.73	15.31	24.56	27.66	27.72	55.14	15.56	8.98	45.65	11.54
CL11244Contig2	35.49	14.68	22.5	18.38	16.76	208.52	145.55	94.52	210.19	263.83	138.86	152.63	147.7	117.65	180.66	117.07	104.85	77.65	131.98	102.63	111.94	136.38	82.58	54.8	82.34	99.4	141.84	114.49	100.69	98.42
CL11245Contig1	13	18	10	13	6	0	2	3	9	4	13	9	10	6	5	10	8	5	10	10	41	11	12	13	26	27	25	7	19	24
CL11246Contig1	0	0	2	2	0	141	180	183	146	152	80	72	105	81	52	69	156	257	148	95	150	75	125	127	99	145	160	175	101	114
CL11247Contig1	114	102	111	130	68	178	183	163	123	88	108	113	131	105	102	82	122	54	31	52	84	103	64	94	64	65	83	74	126	43
CL11248Contig1	0	0	0	0	0	0	0	0	0	0	0	12.47	0	0	0	63.36	47.37	75.87	38.33	89.22	54.93	55.38	107.3	39.27	24.95	109.93	116.02	143	717.3	102.42
CL11249Contig1	0	0	3	0	1	0	2	0	0	1.51	0	6	3	3.43	0	0	6.9	0	1.96	0	42.01	7.94	34.79	23.31	2.21	30.98	42.03	69.89	53.41	43.11
CL11249Contig2	0	0	0	1	0	2	0	1	0	5.49	3	0	0	4.57	5	27	30.1	26	31.04	34	125.99	28.06	86.21	103.69	63.79	94.02	149.97	164.11	138.59	109.89
CL1124Contig1	189	142	143.19	159	130.73	102.05	160.49	153.94	101	109.36	392.22	308.68	380.78	315.72	173.97	1043.65	803.11	672.29	820.99	746.31	1126.26	571.55	906.91	939.86	773.72	1063.76	1146.81	1046.69	942.37	1060.57
CL1124Contig2	2	1	0	2	0	133.02	73.42	70.27	90.16	117.12	235.99	249.07	234.12	204.14	250.55	118.55	110.42	70.27	117.7	173.94	124.63	211.25	62.52	65.03	117.93	96.42	84.49	77.53	107.57	77.13
CL1124Contig3	0	0	8.81	0	1.27	123.68	97.86	19.36	122	74.64	90.51	328.19	96.84	226.51	681.33	111.8	37.83	12.97	67.19	318.77	46.68	160.19	19.52	5.23	93.19	34.47	20.06	11.01	41.4	6.57
CL11250Contig1	0	0	0	1	0	1	2	0	0	0	5	7	9	5	6	16	24	17	9	9	60	23	40	21	24	71	70	66	36	47
CL11251Contig1	41	9	22	20	18	18	10	12	7	22	12	8	13	15	8	6	28	21	15	18	19	12	21	25	15	24	21	37	30	31
CL11252Contig1	0	0	0	0	0	20	12	7	23	25	53.12	44.08	39.15	53.85	47	58	53.29	18.44	54.24	55.93	23.86	43.45	40.59	67	26.31	14.59	16.6	24.93	73.92	27.53
CL11253Contig1	314	240	269	266	189	219	196	241	159	165	125	153	154	140	111	107	108	133	109	90	83	118	102	98	93	92	88	135	98	66
CL11254Contig1	1069	610	533	704	843	112	99	79	75	127	146	186	196	148	145	273	294	275	335	293	559	245	440	414	411	551	542	572	550	494
CL11255Contig1	0	0	0	0	0	0	0	0	0	0	0	0	0	2.66	0	0	0	0	3.77	0	0	3.1	0	0	0	0	3.36	0	0	0
CL11256Contig1	0	4	2	3	5	9	21	12	11	13	25	19	20	18	23	23	16	22	24	29	22	18	28	19	15	24	18	50	23	28
CL11257Contig1	8	52	35	25	37	7	3	4	16	9	17	17	5	13	38	16	14	0	14	36	15	15	5	9	11	2	4	0	13	12
CL11258Contig1	1	4	9	1	0	32	13	9	47	26	17	28	6	34	32	15	7	1	13	20	11	9	4	1	10	4	4	0	8	3
CL11259Contig1	317	187	178	244	353	655	689	944	572	1022	777	894	1204	913	938	1279	1735	2179	1681	1564	2076	1174	2036	2092	1707	2044	2363	3040	1715	1845
CL1125Contig1	0	0	1.22	0	0	50.6	40.82	24.03	94.37	31.79	46.07	55.63	25.1	51.16	60.41	27.8	25.12	10.7	26.67	55.8	38.69	18.22	10.84	10.18	32.58	30.47	24.5	1.63	18.82	32.69
CL1125Contig2	92.36	54.22	48.34	60.5	20.48	610.97	475.72	393.8	851.03	932.26	477.35	488.16	401.12	544.26	787.03	307.92	332.37	196.47	428.97	477.18	886.95	380.55	177.56	133.14	374.83	425.67	445.13	212.12	406.6	639.98
CL1125Contig3	4207.79	6517.18	6336.16	4585.2	4768.55	5437.27	5726.91	5313.09	5049.56	423.45	3600.43	3856.21	3595.6	3100.33	3187.4	2671.03	2434.17	3068.9	2732.11	2861.6	1073.29	3061.3	1959.93	2017.85	2174.85	974.83	1416.98	950.25	653.26	938.07
CL11260Contig1	32	37	31	31	49	56	48	29	45	15	42	66	26	42	63	39	33	13	46	61	106	39	29	50	47	52	68	12	56	80
CL11261Contig1	0	0	0	0	0	1	7	3	11.05	0	10	0	4	4.11	3	1	3	2	0	0	22.07	7	0	1.73	5	24	12	3	14	9.74
CL11262Contig1	3679	2493	2259	2717	2615	2609	2870	2977	2654	2798	2560	2434	2814	2369	2263	2202	2375	2812	2578	2104	2055	2454	2747	2649	1794	2319	2427	2479	2252	1738
CL11263Contig1	1	1	2	4	2	16	12	14	9	7	7	6	5	4	6	4	5	6	2	5	24	0	16	11	14	23	24	11	14	31
CL11264Contig1	939	643	575	670	805	448	431	421	402	310	461	403	437	390	399	498	324	362	371	393	403	399	411	382	365	373	292	243	296	327
CL11265Contig1	0	0	0	0	0	0	0	0	0	0	3.68	0	0	0	0	0	0	0	0	11.28	75.96	0	0	0	7.82	80.9	77.85	29.92	5.27	0
CL11266Contig1	0	0	0	1	0	10	1	7	7	8	0	6	1	1	3	4	4	3	1	1	3	4	1	1	1	0	5	1	1.36	5
CL11266Contig2	0	0	0	0	0	9	0	0	2	3	1	2	3	3	2	0	0	0	2	3	1	1	0	0	0	1	0	0	4	4
CL11267Contig1	779	563	520	588	601	615	595	850	627	645	628	629	688	593	581	562	626	795	583	524	380	575	427	454	374	431	430	427	340	328
CL11268Contig1	0	4	7	8	6	2.58	2	0	0	3	0	7	0	6	0	4	2	1	1	2	2	3	1	2	4	0	0	0	3	6
CL11269Contig1	38	11	29	28	12	176	181	183	159	174	250	272	269	221	194	312	321	318	252	249	385	298	390	452	292	487	512	574	480	379
CL1126Contig1	2044	1989	1984	1947	1982	1827	1784	1732	1884	1294	1668	1601	1576	1539	1359	1213	986	990	1176	1095	911	1408	997	973	953	873	891	764	896	850
CL1126Contig2	341.91	305.74	281.54	324	290.9	172	134	167	166	153	202	165	189	171	159	163	134	137	195	158	128	178	155	139	105	90	119	136	138	78
CL11270Contig1	0	0	0	0	0	0	0	0	1	4	9	9	6	12	3	26	10	14	13	11	7	14	19	15	13	18	19	5	15	16
CL11271Contig1	17	12	17	21	18	25	21	28	35	30	60	46	58	43	53	112	108	104	99	82	249	85	158	215	157	297	265	201	175	236
CL11272Contig1	0	0	0	0	0	3	1	1	4	3	5	6	4	3	15	1	9	0	6	7	44	2	1	6	9	15	6	4	11	21
CL11273Contig1	0	6	1	2	0	4	1	0	5	4	10	28	13	14	32	13	17	5	22	18	16	24	3	12	26	0	3	0	24	19
CL11274Contig1	408	314	243	289	297	248	239	253	258	262	208	190	246	200	198	216	260	257	246	187	269	242	299	267	189	340	358	319	322	234
CL11275Contig1	235	108	98	169	102	30	16	21	19	23	22	13	18	11	9	23	35	32	36	16	34	20	49	36	21	55	62	71	46	30
CL11276Contig1	9	3	1	3	2	17	14	18	17	21	10	26	22	19	16	40	48	69	36	41	124	63	108	126	90	121	166	165	106	91
CL11277Contig1	5	8	13	19	2	1085	1000	615	1088	738	2868	3516	2628	3093	2021	2924	1042	835	1652	1805	749	2147	715	578	1381	445	463	402	1007	647
CL11278Contig1	735	231	249	389	216	398	462	724	361	685	518	275	498	362	155	408	786	1104	671	358	516	517	736	811	423	706	861	1263	520	525
CL11279Contig1	104	76	90	90	105	169	191	163	150	194	317	287	328	269	352	405	460	343	452	448	434	404	465	441	377	345	375	480	455	353
CL1127Contig1	29.86	11.02	5.17	19.78	7.08	357.43	351.23	529.42	208.77	423.25	279.77	198.53	434.02	298.13	127.86	408.42	726.95	1103.83	542.49	379.23	665.06	426.65	940.86	812.08	574.69	830.41	876.99	1024.3	547.03	619.34
CL1127Contig2	0	0	0	0	0	0	1.7	0	0	0	0	0	0	2.39	0	0	0	0	0	0	0	0	0	0	0	0	0	0	0	0
CL1127Contig3	7.14	0	0	0.04	0	187.37	225.87	165.96	251.69	156.64	365.97	323.83	322.42	390.48	333.54	393.93	418.83	374.97	377.21	385.3	999.56	334.66	699.05	741.12	843.3	836.61	1001.39	800.19	896.48	995.92
CL1127Contig4	0	13.98	1.83	0	2.92	102.9	40.95	9.37	31.24	0	190.66	207.83	62.96	152.87	63.01	268.38	59.87	119.06	185.39	107.21	286	272.3	249.57	279.39	229.95	347.94	271.5	0	456.79	118.34
CL11280Contig1	1	1	4	0	4	17	33	32	29	46	27	35	39	44	14	26	29	34	26	17	52	46	30	25	18	64	28	63	66	30
CL11281Contig1	0	0	0	1	0	6	7	6	12	14	11	10	16	20	19	15	13	4	32	14	26	10	20	7	14	16	25	3	27	17
CL11282Contig1	42	79	107	79	79	4	4	2	1	4	0	6	2	2	22	10	2	0	2	17	50	4	2	1	18	5	5	0	3	44
CL11283Contig1	0	3	3	3	1	0	0	0	1	0	6	11	4	7	10	9	11	0	7	11	5	3	5	1	2	5	3	1	6	14
CL11284Contig1	1	0	0	0	0	151	98	123	148	121	151	129	143	138	87	180	208	163	144	126	193	202	240	328	181	226	321	323	209	128
CL11285Contig1	2	4	1	1	3	12	4	0	14	14	10	7	7	18	14	9	5	3	8	10	4	7	3	0	3	2	0	0	3	4
CL11286Contig1	254	228	251	248	262	627	447	461	574	287	367	418	369	351	408	288	178	146	205	239	157	330	158	182	168	114	114	121	142	138
CL11287Contig1	3	0	1	1	0	13	10	20	6	9	14	10	15	22	5	10	17	31	9	8	21	17	31	34	25	45	66	74	35	18
CL11288Contig1	0	0	0	0	0	3	9	8	15	7	4	2	3	3	2	1	7	1	3	6	5	2	7	3	9	4	6	11	4	5
CL11289Contig1	7	6	3	4	2	6	0	4	11	2	3	8	6	2	3	5	11	1	2	5	19	7	8	8	12	19	8	4	9	15
CL1128Contig1	80.13	94.99	77.32	71.2	41.85	1.97	8	1.73	11.04	2.85	12.69	16.07	22.42	12.1	30.35	44.92	33.66	14.72	43.21	62.38	52.93	32.75	30.72	50.13	60.62	36.71	32.11	9.39	33.9	44.14
CL1128Contig2	6.65	17.98	22.97	3.2	10.57	0	0	0	0	1.14	0	0	0	0	0.17	0	0	0	0	0	1.34	0	0	0	0	0	0	0	0	0
CL1128Contig3	0	0	0	0	0	1.43	9	3.4	1	1	1	2	0	1	1	2	5.06	0	1	0	3.8	0	1	2	1	5	4	1.42	0	1
CL1128Contig4	63.97	29.79	35.4	45.71	24.99	11.75	0	7.93	12.69	12.02	63.22	53.15	38.05	27.9	31.41	57.6	49.63	24.6	37.33	46.98	84.18	31.17	36.42	55.56	11.02	50.43	69.11	33.53	35.39	62.54
CL1128Contig5	100.13	108.39	74.03	108.58	86.56	0	1.62	3.79	7.68	13.55	27.88	14.81	7.82	15.78	10.79	57.6	58.09	24.41	35.79	57.21	49.99	33.05	51.06	50.58	71.03	57.97	51.67	58.48	99.88	46.52
CL11290Contig1	4	4	8	8	7	7	4	2	2	6	7	11	5	7	2	9	15	15	16	3	29	11	37	18	18	32	30	36	35	32
CL11291Contig1	0	0	1	6	0	6	7	2	4	13	3	0	2	1	3	3	0	4	7	4	9	0	1	1	1	2	2	0	1	6
CL11292Contig1	1325.87	1409.87	1105.62	1433.29	1473.49	88.66	61.58	46.47	44.7	48.45	122.79	142.02	140.19	95.78	86.23	189.82	100.46	91.62	134.28	84.53	113.23	100.72	20.81	72.4	66.63	78.95	48.82	92.58	124.41	76.09
CL11292Contig2	577.13	632.13	702.38	498.71	616.51	193.34	189.42	173.53	214.3	263.55	315.21	368.98	339.81	403.22	368.77	363.18	468.54	304.38	399.72	330.47	483.77	422.28	420.19	461.6	333.37	481.05	575.18	494.42	492.59	471.91
CL11293Contig1	0	0	0	0	0	3	1.29	4	7	7	3	20.73	9	5.1	7.82	12	14	4	32.42	16.8	13.95	6	1	0	0	3	0	3	0	2
CL11294Contig1	0	0	0	0	0	24	23	20	41	126	104	94	89	104	75	38	45	39	37	29	12	59	13	20	21	15	13	5	28	9
CL11295Contig1	0	0	0	0	0	1	9	4	4	12	10	14	8	6	3	10	11	0	15	4	33	6	4	8	10	17	13	1	25	26
CL11296Contig1	0	0	0	0	0	16	19	14	10	17	17	12	23	27	11	15	18	5	9	8	63	27	44	35	54	35	54	80	102	46
CL11297Contig1	0	0	1.89	0	1.97	60.96	128.5	46.54	110.87	47	81.18	41.8	37.25	44.15	109.04	54.18	18.31	9.73	36.2	62.85	126.1	49.52	26.29	5.56	46.69	41.41	44.74	2.21	35.65	75.65
CL11298Contig1	0	0	0	0	0	1	1	1	4	6	4	1	3	2	2	2	7	4	11	5	8	5	8	9	8	17	6	15	5	10
CL11299Contig1	109	41	76	123	92	725	793	730	556	1256	2698	2526	2789	2692	2077	3013	3228	2962	3497	2311	1372	2937	3085	2706	1475	1250	1731	2610	3552	1284
CL1129Contig1	40	57	76	45	54	1	5	7	10	33	49	40	39	43	48	59	95	70	71	64	250	59	87	116	107	136	158	125	210	203
CL112Contig1	19.22	18.37	25.02	20.29	0	321.15	317.34	316.69	312.68	158.58	234.54	147.97	137.01	150.76	146.14	238.65	152.99	104.11	134.77	165.97	248.78	267.01	236.74	224.07	330.95	172.53	187.55	131.96	144.35	195.15
CL112Contig2	79.4	66.21	46.99	102.39	62.64	634.25	687.87	873.93	778.61	780.32	956.43	567.74	750.02	693.79	412.72	664.65	949.45	797.64	792.04	653.68	849.47	858.72	1064.42	1056.87	749.59	1075.96	1153.09	1116.84	964.53	820.92
CL112Contig3	0	101.17	81.3	57.6	45.41	46.02	33.3	15.98	66.02	43	37.02	27.47	11.68	78.93	127.86	53.41	29.98	5.38	35.69	84.17	71.51	44.37	18.29	17.8	111.99	25.76	10.18	0	16.42	86
CL112Contig4	0	0	0	0	0	0	0.79	0	0	0.66	0	0	0.25	0	0	3.8	11.41	43.34	12.63	0.87	45.49	8.15	29.6	39.74	6.8	71.63	66.83	76.01	55.23	26.51
CL112Contig5	0	0	0	0	0	23.74	6.42	2.25	3.75	7.76	72.78	54.31	18.89	59.5	27.16	56.05	6.11	3.82	0	28.02	39.76	20.42	0	18.9	33.53	50.53	16.26	4.67	36.13	29.57
CL112Contig6	0	0	1.37	1.73	0	15.68	8.54	13.54	8.79	38.06	0	32.65	7.16	17.14	19.01	14.83	4.53	0	21.24	22.24	33.37	14.08	14.58	13.1	27.29	35.76	27.26	0	14.92	35.08
CL112Contig7	0	0	0	0	2.07	5.84	26.95	17.95	9.99	85.87	60.06	15.94	0	0	0	0	0	0	20.72	81.63	84.73	9.74	70.54	0	75.69	24.87	20.87	0	0	162.27
CL112Contig8	0	0	0	0	0	195.36	285.83	275.7	309.89	268.77	601.07	375.97	463.51	450.26	397.62	466.5	692.11	313.76	520.07	475.13	529.21	663.02	570.18	626.95	420.14	377.54	446.11	459.03	449.89	375.63
CL112Contig9	489.64	441.22	415.6	430.54	398.53	1426.39	1316.89	1090.22	1520.78	1222.01	1805.76	1862.41	1908.2	1826.48	1683.45	2004.05	1963.51	1620.67	1917.56	1785.6	1720.13	1842.99	1831.94	1991.51	1761.09	1501.31	1541.23	1372.91	1951.86	1444.88
CL11300Contig1	278	224	195	221	280	419	431	498	353	531	611	488	594	568	419	646	864	1018	830	627	866	710	893	830	679	1059	1032	1257	788	726
CL11301Contig1	1505.56	2273.22	2179.22	2129.98	1983.74	1023.57	1003.93	671.99	1178.14	655.44	1236.07	1403.13	1072.59	1372.92	1273.17	782.95	434.88	248.9	678.22	750.17	354.15	947.87	311.99	388.57	448.11	224.8	244.77	149.79	468.27	262.83
CL11302Contig1	0	0	0	0	0	13	12	10	7	2	7	4	1	7	8	9	6	3	6	5	10	6	5	4	8	11	3	10	6	10
CL11303Contig1	0	0	0	0	0	0	0.73	1	0	0	1	3.77	1.65	2	0	1	3.79	0.38	1	3.25	12.94	0	12.26	1	2.32	24.54	26.67	24.87	21.18	24.26
CL11303Contig2	0	0	0	0	0	1	1.27	0	0	0	2	4.23	3.35	4	1	3	4.21	2.62	0	4.75	52.06	5	16.74	5	18.68	42.46	37.33	24.13	54.82	26.74
CL11304Contig1	4	0	0	0	1	5	7	10	2	9	6	2	4	4	3	1	2	2	2	8	2	4	1	3	2	1	5	2	3	3
CL11305Contig1	131	217	222	186	168	298	258	216	222	162	200	281	246	274	263	179	150	159	184	154	73	206	80	80	108	63	50	34	117	77
CL11306Contig1	21	9	16	25	7	38	22	37	36	52	18	28	22	28	26	26	17	7	40	22	63	18	13	33	41	33	39	8	23	32
CL11307Contig1	9	3	3	5	2	5	3	8	5	20	34	17	19	25	22	28	64	41	56	54	81	36	70	90	74	127	130	95	77	113
CL11308Contig1	104	16	7	35	19	6	3	11	2	5	1	3	3	2	2	4	7	17	7	4	6	10	8	10	5	12	5	19	9	5
CL11309Contig1	1	0	7	3	0	27	27	15	10	22	20	22	20	13	10	11	19	14	22	12	9	18	20	21	13	16	16	14	14	11
CL1130Contig1	354.32	363.6	337.96	332.45	275.69	260.55	321.77	356.28	448.3	674.71	529.26	551.32	480.15	530.81	408.57	638.55	594.18	434.15	636.64	586.89	763.16	447.72	424.53	470.39	593.46	661.56	716.41	524.5	665.56	716.85
CL1130Contig2	0	0	19.11	19.81	0	145.4	143.19	104.27	104.62	92.62	42.58	68.2	101.95	138.71	145.6	22.18	55.62	98.23	98.93	53.86	107.33	87.86	56.09	116.7	15.93	77.45	32.83	76.23	48.04	18.33
CL1130Contig3	220.85	0	0	1462.89	0.01	306.47	164.33	105.17	311.48	38.31	336.78	296.84	203.01	333.67	476.52	363.06	130.45	37.89	162.89	176.77	70.25	320.35	46.58	26.95	51.6	56.46	26.21	10.96	149.23	78.63
CL1130Contig4	0	0	0	0	0	0	0	0	0	0	0	0	0	0	0	0	0	0	0	0	0	0	0	0	0	0	0	0	0	0
CL11310Contig1	0	0	0	0	0	4	2	0	6	14	5	4	1	9	4	4	5	1	6	4	10	2	1	0	7	5	3	0	4	5
CL11311Contig1	40	5	14	25	12	4	2	7	5	2	0	0	3	5	1	3	8	3	1	1	4	1	3	1	5	3	4	2	2	2
CL11312Contig1	0	0	0	0	0	3	4	13	1	2	2	1	2	2	2	5	3	7	0	3	3	4	2	2	2	0	1	4	3	7
CL11313Contig1	701	290	275	345	254	67	57	110	42	131	127	112	125	98	46	86	146	211	109	87	90	97	138	155	89	165	189	263	106	132
CL11314Contig1	77	15	3	30	12	198	166	246	158	170	101	72	133	110	40	90	112	119	101	54	130	136	125	126	75	146	187	219	134	83
CL11315Contig1	0	0	0	0	0	1	0	3	1	0	6	4	1	6	2	8	12	1	11	5	8	5	1	6	12	9	12	0	7	6
CL11316Contig1	253	240	188	243	173	736	724	828	763	629	1047	1058	1069	1039	782	954	942	1005	1112	798	516	985	859	818	654	610	687	804	818	492
CL11317Contig1	0	0	0	0	0	5	1	0	3	3	3	9	4	3	4	8	4	5	8	13	6	3	4	6	8	5	14	0	8	2
CL11318Contig1	554	269	271	362	338	1405	1753	2049	1360	1999	1940	1796	2335	1800	1488	1486	1892	2326	1705	1267	969	1703	1527	1372	1053	1209	1366	1789	1180	1052
CL11319Contig1	0	0	0	0	0	0	0	1	9	3	3	7	6	4	5	8	1	0	4	8	18	1	1	4	3	4	3	1	0	9
CL1131Contig1	10	5	7	5	2	24	26	24	13	13	33	34	18	31	27	62	55	42	53	64	179	56	107	112	102	149	143	88	74	161
CL1131Contig2	977	907	1020	1095	924	1130	1015	991	1096	765	716	647	590	612	540	456	462	410	543	472	361	571	418	417	368	367	337	326	339	289
CL11320Contig1	5	7	10	7	4	6	8	2	12	15	40	59	34	53	28	23	17	4	13	14	29	32	11	21	28	21	29	10	42	38
CL11321Contig1	0	0	1	1	0	2	3	4	3	0	2	1	2	4	3	2	4	0	1	4	3	6	0	2	2	1	0	2	1	3
CL11322Contig1	16.7	4.11	12.61	14.19	10.19	3.92	2.15	7.6	5.8	3.89	0	10.84	1.54	3.15	3.04	25.58	11.8	1.57	4.81	14.44	50.53	13.42	11.52	23.77	47.49	73.98	44.91	9.58	54.81	74.53
CL11323Contig1	109	152	162	122	123	69	44	41	41	27	124	110	100	77	111	132	81	68	105	95	123	87	91	98	87	75	76	54	148	88
CL11324Contig1	208	111	131	175	204	24	24	21	7	18	22	17	26	21	23	26	34	36	24	33	27	23	35	23	22	16	41	34	18	27
CL11325Contig1	213	184	215	230	228	43	43	53	64	76	174	154	139	152	150	214	259	159	242	198	148	151	169	171	147	117	183	155	145	146
CL11326Contig1	2	0	2	2	0	20	44	21	13	33	8	16	17	16	28	6	7	15	17	18	14	17	11	9	12	16	10	11	9	7
CL11327Contig1	0	0	0	0	0	14	5	2	8	1	5	4	4	4	4	7	2	3	5	7	9	1	7	5	1	2	1	1	1	2
CL11328Contig1	12	52	44	27	45	18	13	7	24	15	26	22	15	22	22	10	7	2	13	15	21	20	5	11	18	3	4	2	11	25
CL11329Contig1	126	65	85	88	114	21	28	33	23	31	28	17	23	23	30	12	28	32	20	22	11	12	18	19	25	9	19	37	9	20
CL1132Contig1	1523	1588	1518	1742	1523	603	524	535	675	370	565	575	430	536	560	418	351	229	384	420	330	427	274	333	320	307	259	183	292	275
CL1132Contig2	22.09	32.64	36.13	40.15	39.26	44.53	51.89	38.27	52.38	67.25	43.59	37.34	28.3	46.07	53.66	35.18	33.45	16.73	39.05	45.01	62.72	30.3	21.44	28.11	32.82	47.03	26.63	24.54	27.64	39.6
CL11330Contig1	0	1	1	1	0	5	3	3	4	10	8	8	7	11	4	16	20	14	23	12	16	10	10	8	7	22	20	35	9	18
CL11331Contig1	0	15.64	0.43	0	12.82	3.95	0	2.78	6.39	6.3	25.63	16.77	0	9.38	20.32	4.11	0	0	0	6.32	0.12	8.06	0	7.94	8.74	0	0	0	0	5.06
CL11332Contig1	0	0	0	0	0	15	11	11	12	29	28	30	22	12	12	6	16	4	10	20	13	13	17	22	5	12	18	19	17	12
[truncated: 74,574 more rows]
